# Supplementary material for: Expression of Protein-Coding Gene Orthologs in Zebrafish and Mouse Inner Ear Non-sensory Supporting Cells
Source: Front Neurosci. 2019 Oct 18;13:1117. doi: 10.3389/fnins.2019.01117 (PMC6813431; doi:10.3389/fnins.2019.01117)
Supplement: Supplementary file 6 [file Data_Sheet_2.xlsx]

## Sheet: Zebrafish
ZF Gene stable ID	ZF Gene name	Mouse gene stable ID	Mouse gene name	High confidence ortholog (Yes = 1)	ZF HC AVERAGE	ZF SC AVERAGE	Log2FC SC v. HC	FDR adj-P-Val		MOUSE IHC AVERAGE	MOUSE OHC AVERAGE	MOUSE DEITER AVERAGE	MOUSE PILLAR AVERAGE	Log2FC DC v. IHC	FDR adj-P-Val	Log2FC PC v. IHC	FDR adj-P-Val
ENSDARG00000000001	slc35a5	ENSMUSG00000022664	Slc35a5	0	2.38	1.83	-0.379118	0.373014		15.5047	22.7025	28.1887	24.4397	0.862413	3.76326e-10	0.656522	4.68029e-08
ENSDARG00000000002	ccdc80	ENSMUSG00000022665	Ccdc80	0	0.456667	34.49	6.23889	1.08752e-11		8.37253	13.085	40.4939	24.1705	2.27397	5.38437e-14	1.52951	1.48858e-10
ENSDARG00000000018	nrf1	ENSMUSG00000058440	Nrf1	0	32.1733	13.3	-1.27444	2.37002e-06		2.87832	3.30927	2.81629	4.63514	-0.031428	0.665134	0.687386	9.60961e-11
ENSDARG00000000019	ube2h	ENSMUSG00000039159	Ube2h	1	81.9833	20.5867	-1.99362	2.12877e-06		13.6033	17.9064	23.5234	21.4557	0.790138	1.04321e-07	0.657407	1.86991e-06
ENSDARG00000000068	slc9a3r1a	ENSMUSG00000020733	Slc9a3r1	0	5.71333	26.53	2.21522	5.74673e-05		64.2194	57.5384	298.928	117.167	2.21872	7.19292e-21	0.867488	1.22781e-12
ENSDARG00000000069	dap	ENSMUSG00000039168	Dap	1	67.7567	33.8533	-1.00107	5.43123e-05		43.6038	25.3613	56.0962	42.1937	0.363448	8.68895e-07	-0.0474273	0.436826
ENSDARG00000000086	itsn1	ENSMUSG00000022957	Itsn1	0	2.09	6.58333	1.65532	0.000183355		0.614003	0.523538	1.88049	1.177	1.61479	3.21877e-16	0.938795	1.3017e-10
ENSDARG00000000142	tmem267	ENSMUSG00000074634	Tmem267	0	0	0	0	#N/A		0.308561	0.23544	0.117337	0.170155	-1.3949	0.292048	-0.858706	0.491347
ENSDARG00000000151	thraa	ENSMUSG00000058756	Thra	0	9.43333	7.38667	-0.352844	0.284811		3.47113	4.54673	5.9909	3.74141	0.787367	1.89794e-08	0.108177	0.306304
ENSDARG00000000161	itsn2a	ENSMUSG00000020640	Itsn2	0	0.236667	0.53	1.16314	0.0014297		6.98119	8.63007	6.96989	6.81526	-0.00233672	1	-0.0347034	0.634576
ENSDARG00000000175	hoxb2a	ENSMUSG00000075588	Hoxb2	0	0	0.216667	0	0.0031641		0	0	0	0	0	1	0	1
ENSDARG00000000183	ptpn4b	ENSMUSG00000026384	Ptpn4	0	2.96667	0.696667	-2.0903	2.84987e-06		0.722609	0.902148	0.702386	0.813189	-0.0409512	0.879803	0.170374	0.363426
ENSDARG00000000189	sema6e	ENSMUSG00000038777	Sema6c	0	1.58667	4.04667	1.35073	0.000443264		0.869395	0.415171	3.68832	0.134698	2.08488	5.89787e-15	-2.69029	7.8373e-10
ENSDARG00000000212	krt97	ENSMUSG00000017588	Krt27	0	0.796667	309.57	8.60207	5.86564e-05		0	0	0	0	0	#N/A	0	#N/A
ENSDARG00000000229	usp49	ENSMUSG00000090115	Usp49	0	3.53	2.23667	-0.658318	0.00133543		0.139617	0.327425	0.0896284	0.153771	0	0.350287	0.139301	0.87361
ENSDARG00000000241	slc40a1	ENSMUSG00000025993	Slc40a1	0	0.18	7.15333	5.31255	5.36399e-05		0.16473	0.164658	0.461889	1.2938	1.48745	3.90161e-06	2.97344	2.37921e-14
ENSDARG00000000324	dcaf8	ENSMUSG00000035395	Pet2	1	0.05	0.403333	0	0.00996602		0	0	0	0	0	1	0	1
ENSDARG00000000349	si:rp71-1p14.7	ENSMUSG00000053070	9230110C19Rik	0	0	0	0	#N/A		1.74738	1.12842	1.76476	1.5884	0.0142853	0.996977	-0.137615	0.482095
ENSDARG00000000369	prkag3b	ENSMUSG00000006542	Prkag3	0	0	0	0	1		1.80591	0.122674	0	0	0	1.53898e-23	0	5.02594e-23
ENSDARG00000000370	triob	ENSMUSG00000022263	Trio	0	4.46333	0.533333	-3.06501	7.75936e-08		0.194191	0.2271	0.299453	0.942613	0.624852	0.00696739	2.27919	4.55586e-14
ENSDARG00000000380	pde6a	ENSMUSG00000024575	Pde6a	0	2.79333	0.00666667	0	1.90568e-06		0	0	0	0	0	1	0	1
ENSDARG00000000442	slc39a13	ENSMUSG00000002105	Slc39a13	0	4.95333	6.11	0.302773	0.0724904		10.7386	10.6658	9.80832	17.7861	-0.130734	0.098451	0.727936	1.27217e-09
ENSDARG00000000472	cntn2	ENSMUSG00000053024	Cntn2	0	0.00666667	0.12	0	0.0640324		0.00505601	0.00343339	0	0	0	0.576857	0	0.585635
ENSDARG00000000474	tnni1a	ENSMUSG00000026418	Tnni1	1	0	0	0	#N/A		0.0738717	0	0	0	0	0.000213075	0	0.000221212
ENSDARG00000000476	pms1	ENSMUSG00000026098	Pms1	0	3.06	0.91	-1.74959	8.58956e-06		2.18319	1.63942	0.675287	2.14064	-1.69286	4.81558e-12	-0.0283988	0.879971
ENSDARG00000000489	upf3b	ENSMUSG00000036572	Upf3b	1	20.5467	40.51	0.979374	0.000587706		6.10724	7.2636	5.48737	2.6983	-0.154405	0.0930071	-1.17847	3.06487e-11
ENSDARG00000000503	stx1b	ENSMUSG00000030806	Stx1b	0	0.743333	0.546667	-0.443348	0.35976		0.296369	0.288604	0.581501	0.786354	0.972387	0.0016431	1.40778	7.20503e-06
ENSDARG00000000516	ankar	ENSMUSG00000039342	Ankar	0	0.113333	0.09	0	0.720186		0	0	0	0	0	#N/A	0	#N/A
ENSDARG00000000529	ofd1	ENSMUSG00000040586	Ofd1	0	7.64333	2.79667	-1.45049	1.76634e-05		2.83448	2.96536	2.08101	1.92604	-0.445803	0.000150382	-0.557444	1.22216e-05
ENSDARG00000000540	asnsd1	ENSMUSG00000099913	Gm28551	0	16.1767	10.48	-0.626276	0.000895769		0.180406	0.115836	0.0777011	0.0210762	0	0.34562	0	0.094324
ENSDARG00000000542	gtf2e1	ENSMUSG00000022828	Gtf2e1	1	3.57	1.02	-1.80735	1.92718e-05		2.97361	3.72916	2.56797	2.54428	-0.211588	0.0374924	-0.22496	0.0270915
ENSDARG00000000551	slc1a4	ENSMUSG00000020142	Slc1a4	1	0.0266667	0.0666667	0	0.857522		2.19907	5.91365	4.2169	2.94315	0.939289	1.84866e-06	0.420468	0.0140472
ENSDARG00000000563	ttn.1	ENSMUSG00000051747	Ttn	1	0	0	0	#N/A		0.00488328	0.0129193	0.0130704	0.0185769	0	0.311197	0	0.085264
ENSDARG00000000567	znf281a	ENSMUSG00000041483	Zfp281	0	0.466667	0.833333	0.836501	0.235081		4.29495	5.13368	3.15689	3.61541	-0.444137	0.00192342	-0.248483	0.0688377
ENSDARG00000000568	ell	ENSMUSG00000070002	Ell	0	20.68	8.65	-1.25746	0.00123779		9.2777	15.7861	10.0169	6.7588	0.1106	0.139144	-0.456999	1.39857e-06
ENSDARG00000000588	grasp	ENSMUSG00000000531	Grasp	0	0.306667	11.5	5.22882	7.91073e-08		0	0.106605	0.279666	0.456614	0	0.000834408	0	5.27229e-06
ENSDARG00000000606	dnah6	ENSMUSG00000052861	Dnah6	0	5.52667	0.00666667	0	4.91423e-11		0	0	0	0	0	1	0	1
ENSDARG00000000631	ptpn4a	ENSMUSG00000026384	Ptpn4	1	12.51	3.37667	-1.88941	1.91921e-06		0.722609	0.902148	0.702386	0.813189	-0.0409512	0.879803	0.170374	0.363426
ENSDARG00000000651	osgepl1	ENSMUSG00000026096	Osgepl1	1	3.04	1.19	-1.35311	0.00214065		4.66484	3.61271	2.69757	1.50063	-0.790169	3.88113e-09	-1.63626	2.3065e-14
ENSDARG00000000656	psmb9a	ENSMUSG00000096727	Psmb9	0	0.486667	25.33	5.70177	2.32094e-08		0.121787	0.177678	1.75272	1.1775	3.84716	8.70037e-11	3.2733	1.95138e-08
ENSDARG00000000666	creg2	ENSMUSG00000050967	Creg2	0	93.4833	86.32	-0.115014	0.510933		0	0	0.00292722	0.344766	0	0.952288	0	1.43503e-13
ENSDARG00000000690	sypl2b	ENSMUSG00000027887	Sypl2	1	0.883333	12.38	3.80891	5.43201e-08		0.311964	0.487327	0.163746	0.265888	-0.929919	0.00714751	-0.230558	0.431816
ENSDARG00000000729	daxx	ENSMUSG00000002307	Daxx	0	7.98667	8.95	0.164294	0.320408		4.61492	7.08863	9.3952	7.41007	1.02562	7.33952e-10	0.68318	8.62648e-07
ENSDARG00000000747	lcmt2	ENSMUSG00000074890	Lcmt2	0	0	0.5	0	0.057223		6.03851	7.08969	5.86469	3.27878	-0.0421379	0.700137	-0.881034	1.39855e-09
ENSDARG00000000760	znf511	ENSMUSG00000025470	Zfp511	0	7.24	11.9967	0.728572	0.324614		11.8349	15.1939	6.48979	11.3533	-0.866806	6.97718e-09	-0.0599349	0.61184
ENSDARG00000000767	spi1b	ENSMUSG00000002111	Spi1	0	1.17333	14.76	3.65301	3.56681e-05		0.0629538	0.273882	0.9205	0.934426	0	2.90006e-08	0	2.13796e-08
ENSDARG00000000779	scfd1	ENSMUSG00000020952	Scfd1	1	61.52	48.16	-0.35322	0.00939159		45.3777	35.0382	51.1686	42.4493	0.173274	0.00426009	-0.0962426	0.0959583
ENSDARG00000000796	nr4a1	ENSMUSG00000023034	Nr4a1	0	54.9933	2.9	-4.24513	6.72369e-07		10.5795	0.988359	0.999129	4.30794	-3.40446	2.2896e-16	-1.2962	1.49493e-09
ENSDARG00000000804	rassf6	ENSMUSG00000029370	Rassf6	0	0	3.80667	0	2.37053e-05		40.0325	18.1077	25.0289	82.6067	-0.677576	1.22629e-05	1.04509	1.4889e-08
ENSDARG00000000830	telo2	ENSMUSG00000024170	Telo2	0	3.81	4.94	0.37472	0.0341745		1.0044	2.08695	1.37831	1.03077	0.456571	0.00261117	0.0373888	0.961403
ENSDARG00000000837	snx9a	ENSMUSG00000002365	Snx9	0	27.9867	4.96333	-2.49536	1.75919e-06		16.0619	8.13031	29.5333	26.7412	0.878697	2.00679e-12	0.735417	6.9902e-11
ENSDARG00000000853	dstyk	ENSMUSG00000042046	Dstyk	0	12.7033	10.6233	-0.257971	0.0677001		5.63668	3.9815	5.9452	3.44814	0.0768798	0.231861	-0.709027	2.92529e-10
ENSDARG00000000857	mapk14a	ENSMUSG00000053436	Mapk14	0	21.83	27.0033	0.306825	0.0982546		12.6251	18.5708	15.6659	15.7177	0.311338	0.000296191	0.316099	0.000253126
ENSDARG00000000861	scrib	ENSMUSG00000022568	Scrib	0	5.80333	0.566667	-3.35631	2.33055e-05		1.712	1.16869	1.01037	2.10182	-0.760792	4.79762e-07	0.295959	0.00581358
ENSDARG00000000906	skap2	ENSMUSG00000059182	Skap2	1	2.48333	14.7367	2.56906	2.49377e-05		4.33617	2.57543	3.78303	3.88206	-0.196881	0.120521	-0.1596	0.219716
ENSDARG00000000935	unk	ENSMUSG00000020770	Unk	0	2.82667	3.55	0.328717	0.0812978		5.70019	6.71386	5.56491	11.8018	-0.0346521	0.753719	1.04993	1.07769e-11
ENSDARG00000000966	ncor2	ENSMUSG00000029478	Ncor2	0	6.12	5.22667	-0.22764	0.178187		0.819175	0.523856	1.3284	0.769838	0.697442	0.00108853	-0.0896175	0.782175
ENSDARG00000001014	myh9b	ENSMUSG00000022443	Myh9	1	1	2.84	1.50589	0.0628126		0.464812	0.470166	1.25626	1.66921	1.43441	1.59494e-06	1.84445	8.9161e-09
ENSDARG00000001015	znf384l	ENSMUSG00000038346	Zfp384	0	2.66	2.57667	-0.0459203	0.864525		2.98958	3.1566	3.15286	3.33856	0.0767183	0.490733	0.159281	0.127668
ENSDARG00000001057	bysl	ENSMUSG00000023988	Bysl	0	25.8067	23.7067	-0.122451	0.79789		12.6038	8.50912	7.09083	5.68432	-0.829833	2.17576e-07	-1.1488	1.16133e-09
ENSDARG00000001127	slc17a6a	ENSMUSG00000030500	Slc17a6	1	0	0.0666667	0	0.16998		0.0817431	0.0465487	0.124005	0.00624301	0	0.0333053	0	0.000235731
ENSDARG00000001129	dicer1	ENSMUSG00000041415	Dicer1	1	0.646667	0.8	0.306978	0.507824		1.68101	2.47651	1.76838	2.00086	0.0731004	0.426058	0.251296	0.00329664
ENSDARG00000001154	rimbp2	ENSMUSG00000029420	Rimbp2	0	9.07667	0.336667	-4.75277	7.26532e-10		0.75787	0.665138	0.0252341	0.417893	0	2.87179e-13	-0.858817	2.3564e-06
ENSDARG00000001169	hsd17b8	ENSMUSG00000073422	H2-Ke6	0	14.37	12.82	-0.164664	0.341908		63.9128	54.8598	54.4782	46.1049	-0.230427	0.00890996	-0.471186	6.07627e-06
ENSDARG00000001210	arl14ep	ENSMUSG00000027122	Arl14ep	0	21.29	11.3433	-0.908331	0.000221703		4.55786	3.93179	4.06772	4.32388	-0.164136	0.0722759	-0.0760298	0.439954
ENSDARG00000001220	mycbp2	ENSMUSG00000033004	Mycbp2	1	4.26	3.57667	-0.252238	0.276962		1.4444	4.58983	1.75498	1.75768	0.280986	0.000279454	0.283205	0.000248212
ENSDARG00000001234	map4k2	ENSMUSG00000024948	Map4k2	0	0.726667	11.19	3.94477	6.91668e-09		1.24315	1.67028	1.28525	0.384441	0.0480414	0.828793	-1.69317	1.18764e-09
ENSDARG00000001241	puf60b	ENSMUSG00000002524	Puf60	0	96.0133	65.6233	-0.549026	0.05946		232.405	172.326	179.45	151.681	-0.373059	5.6971e-06	-0.615603	2.23633e-09
ENSDARG00000001244	srrm1	ENSMUSG00000028809	Srrm1	1	78.8433	47.1133	-0.742853	0.000901366		10.2095	10.7728	9.54286	12.8163	-0.0974211	0.42424	0.328061	0.0062218
ENSDARG00000001249	pcgf1	ENSMUSG00000069678	Pcgf1	0	22.4833	12.1533	-0.887504	0.0543274		30.9442	17.7742	8.97807	10.8697	-1.78519	2.20241e-16	-1.50936	7.98286e-15
ENSDARG00000001259	gas2a	ENSMUSG00000030498	Gas2	1	0	0	0	#N/A		74.818	38.1548	63.6365	180.007	-0.23353	0.0447624	1.2666	6.864e-11
ENSDARG00000001303	psmb8a	ENSMUSG00000024338	Psmb8	0	0	0	0	#N/A		0.12245	0.21742	3.26727	2.47072	4.73781	2.22199e-13	4.33466	6.2744e-12
ENSDARG00000001313	g2e3	ENSMUSG00000035293	G2e3	0	0	0	0	1		0.982815	0.81461	1.03558	1.80105	0.075454	0.550929	0.873847	3.99034e-08
ENSDARG00000001414	mctp2a	ENSMUSG00000032776	Mctp2	0	0.446667	0.01	0	0.0180405		0.0647294	0.0473348	0.218324	0.00139594	0	8.04077e-05	0	0.0433707
ENSDARG00000001431	actn3b	ENSMUSG00000006457	Actn3	0	0.00666667	2.74	0	3.60328e-08		0.73399	0.44449	5.02183	2.28837	2.77438	6.96073e-17	1.64049	3.90646e-11
ENSDARG00000001437	slc2a1a	ENSMUSG00000028645	Slc2a1	0	0	0	0	1		11.3432	26.3242	23.8839	18.3939	1.07421	3.68068e-13	0.697398	1.56182e-09
ENSDARG00000001447	mier1b	ENSMUSG00000028522	Mier1	0	1.15	1.05	-0.131245	0.869831		1.63182	1.80904	1.39331	2.08162	-0.227968	0.0406054	0.351224	0.00105482
ENSDARG00000001452	adam8a	ENSMUSG00000025473	Adam8	0	0.01	0.303333	0	0.41792		7.40796	0.646923	0.217314	12.0938	-5.09123	7.67795e-27	0.70712	6.11531e-14
ENSDARG00000001498	skap1	ENSMUSG00000057058	Skap1	0	0.00333333	1.21333	0	0.00115884		0.0183224	0.0389529	0	0	0	0.190719	0	0.193764
ENSDARG00000001549	sp3a	ENSMUSG00000027109	Sp3	1	12.65	9.79	-0.369757	0.089459		5.50703	5.99574	6.49458	6.20488	0.237962	0.0114285	0.172128	0.0652888
ENSDARG00000001557	tomm34	ENSMUSG00000018322	Tomm34	0	28.95	5.67667	-2.35045	4.40835e-07		49.7377	20.6746	21.9229	16.8693	-1.1819	2.49775e-17	-1.55994	1.98116e-19
ENSDARG00000001558	kifc1	ENSMUSG00000024301	Kifc5b	0	0	1.29667	0	0.000129527		0.17974	0.138979	0.117889	0	-0.608486	0.47291	0	0.0222857
ENSDARG00000001559	csmd2	ENSMUSG00000028804	Csmd2	0	2.73333	0.21	-3.7022	6.65194e-08		0	0	0	0.00103055	0	1	0	1
ENSDARG00000001572	prf1.3	ENSMUSG00000037202	Prf1	0	0	0	0	#N/A		0	0	0	0	0	1	0	1
ENSDARG00000001578	echs1	ENSMUSG00000025465	Echs1	0	196.147	110.8	-0.823975	0.000482718		14.3798	6.97737	18.4651	17.2493	0.36076	1.27613e-07	0.262501	1.40147e-05
ENSDARG00000001621	nfyal	ENSMUSG00000023994	Nfya	0	1.64333	2.2	0.420878	0.101864		0.0796171	0.0188022	0.185095	0.377761	0	0.00609401	0	6.60943e-08
ENSDARG00000001634	kirrel1a	ENSMUSG00000041734	Kirrel	0	0.966667	3.32	1.78009	3.16215e-07		0.0539682	0.32517	1.25461	0.598677	0	5.63539e-13	0	3.53359e-08
ENSDARG00000001676	gpm6bb	ENSMUSG00000031342	Gpm6b	1	0.0366667	2.21	0	0.00107927		4.4652	7.40526	9.07734	17.5331	1.02354	2.23955e-14	1.97329	4.45528e-20
ENSDARG00000001686	uckl1a	ENSMUSG00000089917	Uckl1	0	0	0	0	1		22.2259	13.7259	8.51496	8.14409	-1.38417	1.51536e-14	-1.44842	8.67914e-15
ENSDARG00000001710	flot1a	ENSMUSG00000059714	Flot1	1	10.8667	1.55667	-2.80338	4.07044e-07		4.65734	4.77127	20.395	9.34468	2.13063	6.12308e-13	1.00464	7.54075e-07
ENSDARG00000001712	si:ch211-247n2.1	ENSMUSG00000037610	Kcnmb2	0	0	0.32	0	0.00121304		0	0.0104025	0	0.00562517	0	1	0	0.700276
ENSDARG00000001721	oc90	ENSMUSG00000015001	Oc90	0	0.453333	0.0166667	0	0.000343575		0	0	0	0	0	1	0	1
ENSDARG00000001729	strn3	ENSMUSG00000020954	Strn3	1	11.6	3.83	-1.59871	2.88168e-08		30.6089	28.9345	30.4149	23.6121	-0.00917589	0.972074	-0.37443	4.75895e-06
ENSDARG00000001733	gulp1a	ENSMUSG00000056870	Gulp1	0	7.31667	129.83	4.14929	1.59144e-09		6.19515	6.94291	6.87893	13.8906	0.151044	0.0810638	1.1649	5.64059e-13
ENSDARG00000001734	fkbp8	ENSMUSG00000019428	Fkbp8	0	17.1833	11.7967	-0.542631	0.00635355		38.5674	34.2524	39.1068	34.7815	0.0200375	0.811345	-0.149063	0.0222662
ENSDARG00000001754	noc2l	ENSMUSG00000095567	Noc2l	1	5.05333	12.1667	1.26763	0.0154487		30.8687	26.1861	16.4154	18.1548	-0.911096	4.27802e-09	-0.765792	8.27896e-08
ENSDARG00000001760	tnxba	ENSMUSG00000033327	Tnxb	0	0	0.17	0	0.00371144		0.00385299	0.00129081	0.0113698	0.00976937	0	0.689896	0	0.782752
ENSDARG00000001767	slc29a2	ENSMUSG00000024891	Slc29a2	0	0	1.55667	0	0.00415257		1.42283	1.21748	0.572893	2.24574	-1.31243	1.40628e-07	0.658429	3.78338e-05
ENSDARG00000001769	ptpra	ENSMUSG00000027303	Ptpra	1	1.71667	2.85	0.731352	0.000487531		84.3283	107.627	115.894	122.94	0.458718	4.5227e-09	0.543863	2.39677e-10
ENSDARG00000001771	otol1a	ENSMUSG00000027788	Otol1	0	102.073	0.39	-8.03192	6.41894e-10		0.941258	0.0437678	0.0888655	5.17642	0	4.17558e-10	2.45929	7.7721e-16
ENSDARG00000001776	stim2b	ENSMUSG00000039156	Stim2	1	0.413333	0.11	-1.9098	0.0857417		5.88023	7.08771	11.3604	18.0828	0.950063	1.21555e-13	1.62068	3.33651e-18
ENSDARG00000001777	nup155	ENSMUSG00000022142	Nup155	0	0.706667	1.40333	0.989756	0.0161406		1.22855	1.09307	1.44963	1.28736	0.238728	0.038723	0.0674619	0.64196
ENSDARG00000001781	tspan11	ENSMUSG00000030351	Tspan11	1	19.3267	8.70333	-1.15095	0.0215748		0	0	0.0967014	0	0	1.22743e-08	0	1
ENSDARG00000001785	irx2a	ENSMUSG00000001504	Irx2	0	83.5167	9.56333	-3.12648	1.42769e-09		8.77604	11.3421	0.841769	1.67452	-3.38207	3.82725e-18	-2.38982	9.39139e-16
ENSDARG00000001788	atp5o	ENSMUSG00000022956	Atp5o	1	1699.42	765.817	-1.14997	5.01821e-05		116.891	110.214	92.5049	93.8096	-0.337556	1.33915e-07	-0.317351	3.7778e-07
ENSDARG00000001803	kcnh6a	ENSMUSG00000001901	Kcnh6	0	0	0.486667	0	0.000984089		0.822113	0.0273911	0.0472222	0	0	1.4692e-15	0	4.52233e-16
ENSDARG00000001804	zgc:112148	ENSMUSG00000014177	Tvp23b	0	24.7633	5.48	-2.17596	1.3116e-08		81.2738	85.3664	130.722	103.523	0.685636	6.91256e-16	0.349088	3.53392e-10
ENSDARG00000001807	tnfrsf21	ENSMUSG00000023915	Tnfrsf21	1	15.0733	103.173	2.775	1.37214e-09		4.63351	15.8617	4.39101	5.93105	-0.0775512	0.295636	0.356182	1.02631e-05
ENSDARG00000001817	SPIN4 (1 of many)	ENSMUSG00000071722	Spin4	0	0.75	0.0166667	0	0.00131526		0.376715	0.172129	0.389546	0.6628	0.0483221	0.902617	0.815101	0.00364885
ENSDARG00000001818	c3b.2	ENSMUSG00000024164	C3	0	0	0	0	1		0	0.0540045	0.069185	0.0301805	0	0.240181	0	0.654426
ENSDARG00000001825	cfap43	ENSMUSG00000044948	Cfap43	0	6.01333	0.373333	-4.00963	5.03686e-09		0.183408	0.262965	1.14336	0.00176095	2.64014	4.00077e-14	0	7.08602e-05
ENSDARG00000001829	zgc:112982	ENSMUSG00000044150	A830080D01Rik	0	21.5933	15.58	-0.470891	0.0329852		5.2198	4.95191	2.57164	3.16073	-1.0213	2.77605e-10	-0.723735	7.97431e-08
ENSDARG00000001835	nalcn	ENSMUSG00000038498	Catsper1	0	0.453333	0.303333	-0.579668	0.0888356		0	0	0	0	0	#N/A	0	#N/A
ENSDARG00000001857	aff4	ENSMUSG00000049470	Aff4	1	2.61	3.3	0.338416	0.404506		4.36779	4.15775	6.15243	8.23799	0.494254	2.15034e-07	0.91539	3.25969e-12
ENSDARG00000001870	atp1a1a.4	ENSMUSG00000033161	Atp1a1	0	66.17	1022.32	3.94952	2.42449e-05		46.4887	17.1772	23.4886	29.8664	-0.984918	2.03675e-17	-0.638356	1.24278e-13
ENSDARG00000001873	phgdh	ENSMUSG00000053398	Phgdh	0	2.42667	3.68667	0.603341	0.000619773		25.0375	17.0868	38.2749	17.6879	0.612308	1.39779e-09	-0.501331	6.25577e-08
ENSDARG00000001879	nav2b	ENSMUSG00000052512	Nav2	0	0	0.976667	0	9.95403e-06		0.0837496	0.289721	0.161182	0.214441	0	0.0666137	0	0.00362616
ENSDARG00000001880	stx3a	ENSMUSG00000041488	Stx3	0	20.7933	19.8867	-0.0643196	0.832827		5.81277	3.72232	3.6589	6.2222	-0.667814	5.59351e-08	0.0981997	0.251487
ENSDARG00000001881	cacnb3a	ENSMUSG00000003352	Cacnb3	1	0	0	0	1		1.08412	1.27605	2.32538	1.68772	1.10095	1.25239e-09	0.638552	1.53583e-05
ENSDARG00000001882	kbtbd12	ENSMUSG00000033182	Kbtbd12	1	0	0	0	1		0	0	0	0	0	1	0	1
ENSDARG00000001888	ppm1ba	ENSMUSG00000061130	Ppm1b	1	7.07333	5.48333	-0.367337	0.0169526		25.3084	24.4502	25.7229	30.2428	0.0234383	0.807738	0.256977	0.000664627
ENSDARG00000001890	stt3b	ENSMUSG00000032437	Stt3b	1	15.5733	13.7267	-0.182096	0.796398		27.1834	41.1777	36.7108	26.3426	0.43348	1.08805e-08	-0.0453302	0.41808
ENSDARG00000001891	syt14b	ENSMUSG00000016200	Syt14	0	22.1333	0.2	-6.79008	1.57111e-09		6.38457	1.23934	0.211806	0.609051	-4.91377	4.83515e-25	-3.38996	5.02594e-23
ENSDARG00000001897	man2b1	ENSMUSG00000005142	Man2b1	0	8.78667	3.86333	-1.18547	0.000591628		2.49553	5.3723	5.20911	3.04802	1.06169	2.41222e-11	0.288527	0.00506485
ENSDARG00000001898	manea	ENSMUSG00000040520	Manea	0	25.06	9.13	-1.4567	0.000167412		8.93043	5.03891	6.65666	7.05288	-0.423931	4.5739e-07	-0.340517	1.05981e-05
ENSDARG00000001909	vill	ENSMUSG00000038775	Vill	0	0	0.06	0	0.209788		12.1074	4.13446	13.2664	21.2316	0.131894	0.0276603	0.810333	1.04469e-12
ENSDARG00000001913	palmda	ENSMUSG00000033377	Palmd	0	0.33	0.0333333	0	7.19443e-05		0	0.0928716	0.360864	0.23516	0	0.0179462	0	0.100687
ENSDARG00000001929	pink1	ENSMUSG00000028756	Pink1	1	3.84	3.93333	0.0346461	1		53.3937	119.382	86.6358	82.9583	0.698293	3.88371e-14	0.635717	3.10108e-13
ENSDARG00000001930	klhl15	ENSMUSG00000043929	Klhl15	0	11.81	1.26667	-3.2209	4.0174e-07		1.07236	0.705031	0.808861	1.47979	-0.406831	0.00205496	0.464595	0.000145916
ENSDARG00000001933	prkag2b	ENSMUSG00000028944	Prkag2	0	0	3.07	0	1.23889e-06		1.47251	1.86245	1.91004	2.22292	0.37533	0.0159912	0.594183	0.000309199
ENSDARG00000001939	b3gat3	ENSMUSG00000071649	B3gat3	1	8.22	3.96333	-1.05242	0.012841		46.6389	38.1516	34.075	36.2536	-0.45282	4.26575e-08	-0.363409	1.41719e-06
ENSDARG00000001940	dnajc1	ENSMUSG00000026740	Dnajc1	0	56.1433	49.44	-0.183436	0.23295		2.38898	3.58794	2.6934	3.35669	0.173036	0.072207	0.490644	1.05798e-05
ENSDARG00000001950	ak1	ENSMUSG00000026817	Ak1	0	323.217	387.873	0.263084	0.329642		14.3125	98.0651	4.20887	8.75373	-1.76577	3.04036e-17	-0.709305	6.98048e-10
ENSDARG00000001953	pfkfb3	ENSMUSG00000026773	Pfkfb3	1	43.4633	4.39667	-3.30532	6.33197e-05		0.265509	0.2252	0.861881	0.536902	1.69873	4.33114e-06	1.0159	0.00608184
ENSDARG00000001968	dock5	ENSMUSG00000044447	Dock5	0	0.00333333	0.36	0	0.00733363		1.19403	0.12069	0.50368	2.3336	-1.24525	1.14161e-11	0.96672	1.89335e-12
ENSDARG00000001969	txlng	ENSMUSG00000038344	Txlng	0	1.00667	0.906667	-0.150942	0.749475		1.08785	1.48382	1.65284	1.8552	0.603464	6.11847e-05	0.770094	1.86587e-06
ENSDARG00000001971	cthrc1b	ENSMUSG00000054196	Cthrc1	0	0	0.746667	0	1.05056e-05		5.92571	2.51257	21.2221	12.0318	1.8405	6.17595e-17	1.02179	1.15767e-11
ENSDARG00000001975	hsd11b2	ENSMUSG00000031891	Hsd11b2	0	2.75333	35.7133	3.69721	9.82165e-08		0	0	0.00845798	0	0	0.475009	0	1
ENSDARG00000001993	myhb	ENSMUSG00000056328	Myh1	0	0	2.58	0	1.60225e-06		0	0.00251411	0.0373027	0.0512506	0	0.0127646	0	0.00124299
ENSDARG00000001994	stxbp1a	ENSMUSG00000026797	Stxbp1	0	0.183333	2.25667	3.62165	3.7927e-06		2.85676	2.5725	7.81098	1.00284	1.45112	6.6902e-14	-1.51028	6.40163e-12
ENSDARG00000001999	adamts18	ENSMUSG00000053399	Adamts18	0	0.06	0.0466667	0	0.815317		0	0	0	0	0	1	0	1
ENSDARG00000002002	lmcd1	ENSMUSG00000057604	Lmcd1	1	3.19333	26.1067	3.03128	5.01795e-09		0.218644	0.935481	0.706985	1.21108	1.69309	0.000622784	2.46964	5.67498e-07
ENSDARG00000002006	rxrbb	ENSMUSG00000039656	Rxrb	0	19.5533	11.82	-0.726185	0.00446105		8.74306	8.44067	11.908	6.18134	0.445727	3.735e-06	-0.500218	1.09997e-06
ENSDARG00000002013	grb10a	ENSMUSG00000020176	Grb10	0	6.97	41.54	2.57527	4.77775e-06		0.196546	0.261409	0.396223	0.561869	1.01144	0.0172901	1.51536	0.000183151
ENSDARG00000002016	ppil2	ENSMUSG00000022771	Ppil2	0	20.1533	13.1233	-0.618884	0.000260667		21.2071	21.0498	28.436	20.7562	0.423174	2.34419e-09	-0.0310019	0.540068
ENSDARG00000002020	rictorb	ENSMUSG00000050310	Rictor	1	1.03667	0.346667	-1.58033	0.0969019		6.26064	8.10764	4.70499	4.66708	-0.412118	7.09797e-06	-0.423789	5.05918e-06
ENSDARG00000002021	pygb	ENSMUSG00000033059	Pygb	1	14.31	9.85333	-0.53834	0.0314731		5.9956	6.59214	29.1072	14.5561	2.2794	1.85862e-10	1.27965	3.80641e-06
ENSDARG00000002026	qkib	ENSMUSG00000062078	Qk	0	0.82	0.286667	-1.51625	0.0884812		5.17271	3.46959	5.01401	10.329	-0.0449552	0.595135	0.997702	1.20507e-12
ENSDARG00000002031	tox4a	ENSMUSG00000016831	Tox4	0	10.14	5.12667	-0.983965	0.0425274		13.871	12.1655	13.1651	12.6898	-0.075351	0.151406	-0.128409	0.0155062
ENSDARG00000002037	pfkfb2b	ENSMUSG00000101904	Gm29427	0	17.97	0.983333	-4.19177	5.54088e-08		0.0588913	0.78578	0.0255407	0	0	0.526741	0	0.22295
ENSDARG00000002060	brf2	ENSMUSG00000031487	Brf2	0	7.35667	3.05	-1.27024	0.000191995		4.29004	3.7381	2.18492	3.44775	-0.973408	4.43525e-08	-0.315335	0.0116136
ENSDARG00000002071	adss	ENSMUSG00000015961	Adss	1	3.06667	0.6	-2.35364	0.000197632		8.61326	8.28136	14.6283	13.6764	0.764131	1.97775e-14	0.667053	3.651e-13
ENSDARG00000002077	mnat1	ENSMUSG00000021103	Mnat1	1	13.76	13.07	-0.0742213	0.783047		4.55018	4.63036	6.43038	5.2882	0.498981	7.53755e-09	0.216853	0.000858174
ENSDARG00000002084	lamb2	ENSMUSG00000052911	Lamb2	0	0.616667	1.13	0.87376	0.000157243		5.43837	10.8037	9.51263	21.7797	0.806669	1.34975e-12	2.00174	1.85212e-20
ENSDARG00000002127	stam	ENSMUSG00000026718	Stam	1	30.8433	11.9867	-1.36353	1.45056e-05		5.08985	3.30584	3.18571	4.15777	-0.676006	1.34708e-10	-0.291812	4.86646e-05
ENSDARG00000002128	cwf19l1	ENSMUSG00000025200	Cwf19l1	0	7.51333	4.53333	-0.728881	0.0801705		3.60838	5.12783	2.06199	3.17661	-0.807315	2.63743e-07	-0.183865	0.106448
ENSDARG00000002131	celf2	ENSMUSG00000002107	Celf2	1	2.3	5.39667	1.23043	0.00107107		2.06206	2.29443	2.43702	4.2348	0.241032	4.51331e-06	1.03821	5.83725e-18
ENSDARG00000002165	psme1	ENSMUSG00000022216	Psme1	0	5.84	104.547	4.16203	1.79297e-09		6.43608	10.1347	33.6811	17.5967	2.38769	5.16095e-15	1.45105	1.21629e-10
ENSDARG00000002167	cacnb1	ENSMUSG00000020882	Cacnb1	1	0.906667	3.44	1.92376	1.67833e-05		0.221549	0.219424	0.685678	0.280272	1.62991	1.5091e-06	0.3392	0.410006
ENSDARG00000002172	aplnra	ENSMUSG00000044338	Aplnr	0	0	2.28333	0	6.16257e-06		0	0.00453624	0.0143625	0	0	0.263333	0	1
ENSDARG00000002174	itfg2	ENSMUSG00000001518	Itfg2	1	26.21	3.22	-3.02498	3.09835e-06		3.4988	3.36535	3.94953	3.19046	0.174821	0.0620534	-0.133094	0.171265
ENSDARG00000002184	igbp1	ENSMUSG00000031221	Igbp1	0	17.4767	19.1233	0.129904	0.3629		3.57544	2.81543	3.84576	4.16465	0.105147	0.367344	0.220074	0.0386987
ENSDARG00000002190	chmp2bb	ENSMUSG00000004843	Chmp2b	0	42.8167	38.6167	-0.148949	0.638745		57.4615	39.92	110.221	82.9602	0.939727	2.1013e-12	0.529825	7.03246e-08
ENSDARG00000002192	aspn	ENSMUSG00000021388	Aspn	1	0	0.746667	0	0.000329245		0	0.135132	0.0300279	0.0145185	0	0.273901	0	0.640259
ENSDARG00000002193	rho	ENSMUSG00000030324	Rho	0	0	0	0	1		0.0341901	0.00517245	0.095387	0	0	0.00147333	0	0.0514177
ENSDARG00000002194	rhd	ENSMUSG00000028825	Rhd	0	2.17667	16.6133	2.93215	9.76543e-06		0.17434	0.225435	3.48803	7.50459	4.32244	1.76835e-18	5.4278	1.67504e-21
ENSDARG00000002196	bach1b	ENSMUSG00000025612	Bach1	0	5.54333	3.64667	-0.604175	0.0827054		0.201774	0.209674	0.0810311	0.592862	0	0.149079	1.55496	0.00046428
ENSDARG00000002197	pygl	ENSMUSG00000021069	Pygl	0	0	0.0366667	0	0.932072		1.18179	2.05099	12.709	3.90513	3.42681	1.0653e-18	1.72439	1.26039e-11
ENSDARG00000002210	stk25a	ENSMUSG00000026277	Stk25	1	16.7833	7.62333	-1.13854	9.23081e-05		21.4464	16.7383	25.1776	19.8194	0.231406	2.06006e-05	-0.113823	0.0158641
ENSDARG00000002213	invs	ENSMUSG00000028344	Invs	1	0.0166667	3.38333	0	2.97679e-05		1.01754	1.25947	0.840855	0.308924	-0.275159	0.0149278	-1.71977	2.2887e-11
ENSDARG00000002215	rtca	ENSMUSG00000000339	Rtca	1	51.3833	10.38	-2.30749	2.39533e-07		23.2038	21.8549	29.2401	21.3864	0.333587	0.00108549	-0.117667	0.226704
ENSDARG00000002216	tbx3a	ENSMUSG00000018604	Tbx3	0	9.39667	1.15	-3.03052	9.9056e-09		0.0087481	0.113674	0.478531	0.568337	0	1.51745e-06	0	1.84871e-07
ENSDARG00000002217	scocb	ENSMUSG00000063253	Scoc	0	39.8867	4.05	-3.29991	2.0285e-05		41.3906	31.8078	23.6364	21.9131	-0.808294	3.39607e-12	-0.917507	3.85574e-13
ENSDARG00000002220	zgc:103692	ENSMUSG00000026851	BC005624	0	0	0	0	#N/A		30.543	31.6935	35.7938	31.4023	0.228868	0.0162609	0.0400296	0.740108
ENSDARG00000002230	sypb	ENSMUSG00000031144	Syp	0	1.19333	2.34333	0.973565	0.000291329		12.8692	11.4952	3.28044	4.62107	-1.97196	8.2456e-10	-1.47762	7.31622e-08
ENSDARG00000002231	plpp2a	ENSMUSG00000052151	Plpp2	0	0	0	0	#N/A		30.8295	54.2533	90.8617	85.2083	1.55936	2.54228e-14	1.46668	1.08082e-13
ENSDARG00000002235	mmp14a	ENSMUSG00000000957	Mmp14	0	5.63333	41.54	2.88244	9.17147e-09		20.6506	27.3573	47.6923	55.5999	1.20757	1.49603e-07	1.4289	9.51547e-09
ENSDARG00000002240	psmb6	ENSMUSG00000018286	Psmb6	0	92.39	90.7633	-0.0256271	0.946001		161.332	135.44	154.493	164.276	-0.0624889	0.559025	0.0260938	0.869752
ENSDARG00000002241	kcna2a	ENSMUSG00000040724	Kcna2	0	0.823333	0.366667	-1.16701	0.0151632		0.131666	1.22614	0.442578	0.364861	1.74905	2.21889e-09	1.47046	1.71146e-07
ENSDARG00000002249	tbxas1	ENSMUSG00000029925	Tbxas1	0	32.2233	20.1033	-0.680671	0.00789673		0.0754846	0.0449474	0.203867	0.00577296	0	5.40281e-06	0	0.00203453
ENSDARG00000002255	epb41l3a	ENSMUSG00000024044	Epb41l3	0	6.25667	5.32333	-0.233064	0.162712		6.77167	6.05798	25.9833	19.7098	1.94	6.03419e-19	1.54133	1.10145e-16
ENSDARG00000002264	mrpl41	ENSMUSG00000036850	Mrpl41	1	44.72	35.3267	-0.340163	0.113318		56.3384	48.8217	49.3371	41.9413	-0.191446	0.00608886	-0.425748	1.21847e-06
ENSDARG00000002267	dcaf13	ENSMUSG00000022300	Dcaf13	0	36.3433	23.6433	-0.620257	0.00176777		34.2437	23.2726	23.1534	28.8853	-0.564616	2.75971e-08	-0.245503	0.00139053
ENSDARG00000002271	zfand5b	ENSMUSG00000024750	Zfand5	1	37.1233	17.7567	-1.06397	0.000626635		23.6815	17.2599	20.9517	19.7169	-0.176695	0.000319292	-0.26433	2.09602e-06
ENSDARG00000002285	mcoln1a	ENSMUSG00000004567	Mcoln1	0	6.49333	0.636667	-3.35035	3.11858e-07		24.7059	30.7358	14.9913	23.9023	-0.720735	1.60984e-11	-0.0477082	0.451108
ENSDARG00000002298	ankrd22	ENSMUSG00000024774	Ankrd22	1	35.7367	14.7733	-1.27441	0.0003128		5.9784	89.3152	4.04895	7.849	-0.562213	1.05785e-05	0.392749	0.000377625
ENSDARG00000002300	p2rx2	ENSMUSG00000029503	P2rx2	1	11.04	2.26667	-2.2841	5.24053e-07		102.084	289.543	223.695	276.296	1.13178	1.34529e-25	1.43646	6.12504e-27
ENSDARG00000002304	gins2	ENSMUSG00000031821	Gins2	1	0	0.513333	0	0.0398508		1.46089	3.94047	2.62724	2.6954	0.846703	0.00888814	0.883654	0.00882852
ENSDARG00000002305	me3	ENSMUSG00000030621	Me3	0	23.52	34.6733	0.559938	0.000452272		4.02207	1.22531	9.66429	5.897	1.26472	2.07987e-20	0.552041	7.40247e-13
ENSDARG00000002311	fabp11b	ENSMUSG00000103124	Gm37389	0	0	0	0	1		0	0	0	0	0	#N/A	0	#N/A
ENSDARG00000002330	lhx8a	ENSMUSG00000096225	Lhx8	1	0.0433333	1.84	0	4.01342e-08		0	0	0	0	0	#N/A	0	#N/A
ENSDARG00000002332	frmd6	ENSMUSG00000048285	Frmd6	1	3.76	4.44333	0.24091	0.437028		1.97121	5.01496	4.89332	0.832297	1.31173	1.19197e-12	-1.24391	7.30839e-10
ENSDARG00000002333	fam102bb	ENSMUSG00000040339	Fam102b	1	15.5967	1.30333	-3.58096	1.00308e-07		4.06997	3.38967	5.2819	9.14619	0.376038	0.00033552	1.16815	3.24354e-12
ENSDARG00000002339	sgf29	ENSMUSG00000030714	Sgf29	1	0	0	0	#N/A		10.8404	10.9904	11.4841	10.675	0.0832244	0.676335	-0.0221744	1
ENSDARG00000002344	tubb4b	ENSMUSG00000062591	Tubb4a	0	0	0	0	#N/A		0.781429	0.687095	3.48419	2.35272	2.15664	4.23735e-13	1.59014	5.5327e-10
ENSDARG00000002347	cyp11a1	ENSMUSG00000032323	Cyp11a1	0	0	0.266667	0	0.00614258		0	0.165535	0	0	0	1	0	1
ENSDARG00000002353	tagapa	ENSMUSG00000052031	Tagap1	0	149.44	2.75333	-5.76224	2.24592e-08		16.8205	17.9546	15.8837	14.2926	-0.0826779	0.495516	-0.234955	0.0392296
ENSDARG00000002355	shpk	ENSMUSG00000005951	Shpk	1	0	0.79	0	0.000285414		3.04691	2.78507	4.41609	1.63459	0.535422	0.00468534	-0.898418	8.72568e-05
ENSDARG00000002365	cers5	ENSMUSG00000023021	Cers5	0	39.7633	3.92	-3.34251	1.64176e-07		110.135	40.9118	15.9086	41.4318	-2.7914	2.98171e-26	-1.41047	4.40545e-20
ENSDARG00000002377	mief2	ENSMUSG00000018599	Mief2	0	2.24667	0.31	-2.85745	0.000100512		2.43018	1.77687	4.6664	3.87893	0.941249	1.26773e-07	0.6746	2.30684e-05
ENSDARG00000002385	atm	ENSMUSG00000034218	Atm	0	0.36	0.32	-0.169925	0.899148		0.353767	0.517247	0.218004	0.555186	-0.698443	0.0126118	0.65017	0.00179656
ENSDARG00000002391	tlcd1	ENSMUSG00000019437	Tlcd1	0	0	2.04333	0	2.25246e-05		2.98005	2.89534	3.74321	6.70742	0.328937	0.122826	1.17042	2.23168e-06
ENSDARG00000002401	gale	ENSMUSG00000028671	Gale	0	7.32667	9.27667	0.34045	0.156686		3.90437	3.97071	5.74283	5.18362	0.556673	0.0708063	0.40887	0.208215
ENSDARG00000002402	ercc3	ENSMUSG00000024382	Ercc3	0	10.1467	9.67	-0.0694181	0.932944		11.5339	6.84353	7.37874	5.39906	-0.644429	8.90337e-06	-1.09509	3.46367e-09
ENSDARG00000002403	nusap1	ENSMUSG00000027306	Nusap1	0	0	2.83	0	5.21014e-06		0.385732	0.291931	0.747632	0.633783	0.954729	0.00829245	0.716391	0.0494928
ENSDARG00000002406	zmynd10	ENSMUSG00000010044	Zmynd10	1	21.2733	0.436667	-5.60637	5.14229e-11		0	0.407867	0.0411957	0	0	0.5754	0	1
ENSDARG00000002411	pde4cb	ENSMUSG00000031842	Pde4c	0	0	0	0	1		0.00406271	0.0934783	0	0.284972	0	1	0	0.00154146
ENSDARG00000002445	prdm1a	ENSMUSG00000038151	Prdm1	0	0.393333	0.0166667	0	0.000206518		0	0	0	0	0	1	0	1
ENSDARG00000002463	arhgef37	ENSMUSG00000045094	Arhgef37	0	2.38333	1.14667	-1.05553	0.0556605		1.88208	1.23964	8.39281	4.867	2.15682	9.2278e-16	1.3707	2.11795e-11
ENSDARG00000002467	rdh14b	ENSMUSG00000020621	Rdh14	0	15.9433	5.56	-1.5198	0.000162726		57.2215	58.7006	38.1492	32.2592	-0.584903	1.3278e-12	-0.826845	2.25195e-15
ENSDARG00000002479	ercc6l	ENSMUSG00000051220	Ercc6l	0	0	0.24	0	0.0148807		0.23791	0.0803258	0.0941137	0.00661268	0	5.55839e-05	0	3.67226e-08
ENSDARG00000002483	wnt7ab	ENSMUSG00000030093	Wnt7a	0	0.3	0.163333	-0.877143	0.138908		3.07557	16.185	13.899	8.94158	2.17606	1.17899e-21	1.53968	3.90873e-18
ENSDARG00000002487	noc3l	ENSMUSG00000024999	Noc3l	1	3.26	10.7333	1.71915	1.07999e-05		1.00036	1.60992	0.906665	1.15546	-0.141876	0.662539	0.207947	0.431653
ENSDARG00000002494	itgb6	ENSMUSG00000026971	Itgb6	1	4.49	1.19667	-1.90769	4.72949e-05		0.401313	0.71491	0.924882	2.11103	1.20454	1.43165e-08	2.39515	5.92645e-16
ENSDARG00000002506	zgc:92818	ENSMUSG00000036934	4921524J17Rik	1	0	0	0	#N/A		10.4774	9.6348	7.26088	8.62459	-0.529059	1.25724e-06	-0.280747	0.00161231
ENSDARG00000002507	itga10	ENSMUSG00000090210	Itga10	0	0.676667	3.09333	2.19265	0.000590093		0.0863215	0.13544	0.130499	0.594102	0	0.409011	0	8.01088e-09
ENSDARG00000002508	ankrd33ab	ENSMUSG00000047034	Ankrd33	0	0	0.226667	0	0.00111963		0	0	0	0	0	#N/A	0	#N/A
ENSDARG00000002523	hsdl2	ENSMUSG00000028383	Hsdl2	1	13.25	41.9667	1.66325	6.65722e-07		36.2888	32.5209	39.5306	26.4054	0.123442	0.392488	-0.458695	0.0017997
ENSDARG00000002533	adora2b	ENSMUSG00000018500	Adora2b	0	0	0	0	1		0	0	0.292319	0.232471	0	3.65199e-09	0	1.3086e-07
ENSDARG00000002536	tm9sf4	ENSMUSG00000068040	Tm9sf4	1	31.78	21.39	-0.571183	0.0770699		7.86024	6.02129	10.8256	10.0113	0.461799	3.96976e-06	0.348982	0.000160112
ENSDARG00000002538	smu1a	ENSMUSG00000028409	Smu1	1	33.2233	37.11	0.159611	0.570816		55.9193	42.1639	51.0425	42.6335	-0.131648	0.00137258	-0.391361	3.41368e-10
ENSDARG00000002546	rundc3ab	ENSMUSG00000006575	Rundc3a	0	0	0.803333	0	0.000780156		31.8659	20.8587	1.50431	10.2656	-4.40484	3.45304e-22	-1.63419	2.0267e-14
ENSDARG00000002549	eif3eb	ENSMUSG00000022336	Eif3e	0	10.3433	5.96667	-0.793704	0.141046		30.7119	25.0277	60.2208	28.8661	0.971462	1.10374e-13	-0.0894222	0.16208
ENSDARG00000002552	mapkapk2a	ENSMUSG00000016528	Mapkapk2	1	37.4633	22.44	-0.739407	0.000105268		5.52732	6.13859	27.5008	10.1904	2.31482	8.48689e-19	0.882555	3.30301e-10
ENSDARG00000002564	syngr1a	ENSMUSG00000022415	Syngr1	0	0	2.49	0	4.10046e-07		8.23532	6.18002	4.32674	10.8374	-0.928544	1.38666e-14	0.396118	3.58473e-08
ENSDARG00000002571	tmod2	ENSMUSG00000058587	Tmod3	1	1.43	2.59	0.856937	0.0167312		29.8172	17.4804	32.0639	24.8132	0.104804	0.0194595	-0.265039	1.58757e-06
ENSDARG00000002582	tbx15	ENSMUSG00000027868	Tbx15	1	0.00333333	3.45667	0	1.08772e-09		0.13907	0.0772895	0.158283	0.664622	0.186692	0.847441	2.25672	1.56682e-06
ENSDARG00000002587	dpysl3	ENSMUSG00000024501	Dpysl3	0	32.28	1.78667	-4.1753	2.76946e-09		0.160751	0.166856	0.459014	1.16204	1.51371	3.93337e-06	2.85376	1.15981e-13
ENSDARG00000002589	mylpfb	ENSMUSG00000030672	Mylpf	1	0.89	0	0	9.6597e-06		1.0068	3.02471	1.50834	5.37589	0.583191	0.0599936	2.41673	3.67642e-10
ENSDARG00000002591	ruvbl1	ENSMUSG00000030079	Ruvbl1	1	26.7667	20.52	-0.383407	0.210527		45.6472	35.0268	56.2066	29.0331	0.300212	0.00657607	-0.652829	1.30953e-06
ENSDARG00000002593	slc45a2	ENSMUSG00000022243	Slc45a2	1	0	0	0	1		0	0.233708	1.20572	1.88002	0	1.38342e-14	0	6.39667e-17
ENSDARG00000002597	pabpc1l	ENSMUSG00000054582	Pabpc1l	0	0.01	0.91	0	0.00409536		0.0270356	0	0.246485	0.468868	0	0.00696869	0	2.20807e-05
ENSDARG00000002600	pcsk1	ENSMUSG00000021587	Pcsk1	1	0.103333	1.18667	3.52154	6.01034e-07		0.305195	0.0723505	0	0	0	1.54727e-13	0	1.92761e-13
ENSDARG00000002609	rnf145a	ENSMUSG00000019189	Rnf145	1	12.8933	4.88333	-1.40069	1.7519e-05		11.0039	10.2836	13.5046	11.8411	0.29544	0.172784	0.105797	0.687352
ENSDARG00000002613	rpa3	ENSMUSG00000012483	Rpa3	1	4.71333	8.82	0.904031	0.00575972		12.3147	9.00934	9.4887	7.39165	-0.376104	0.00701773	-0.736419	8.12249e-06
ENSDARG00000002632	anxa11b	ENSMUSG00000021866	Anxa11	0	8.06667	90.7333	3.49159	9.09624e-08		0.868599	0.875271	4.12773	2.42453	2.24859	4.01078e-14	1.48094	6.32093e-10
ENSDARG00000002634	b4galt1	ENSMUSG00000028413	B4galt1	0	0	3.98667	0	0.00237433		2.09559	4.02923	3.82442	3.45747	0.867886	3.94513e-05	0.72236	0.000355772
ENSDARG00000002635	FAM184A (1 of many)	ENSMUSG00000019856	Fam184a	1	2.19667	1.04667	-1.06951	0.000113094		2.65515	1.27294	0.598558	0.676289	-2.14923	2.99306e-11	-1.97308	1.09501e-10
ENSDARG00000002642	sh3gl1b	ENSMUSG00000003200	Sh3gl1	0	39.8567	17.2467	-1.2085	0.00119109		64.2055	121.704	33.6812	45.8883	-0.930752	1.91162e-08	-0.484571	0.000194248
ENSDARG00000002644	rgs5a	ENSMUSG00000026678	Rgs5	0	1.21	20.1433	4.05722	1.28277e-09		0.00991102	0.00346666	0.145531	0.46506	0	0.0290488	0	4.5255e-07
ENSDARG00000002656	stxbp5a	ENSMUSG00000019790	Stxbp5	1	1.10667	2.99667	1.43714	1.96086e-05		1.15011	2.24369	0.595611	0.693387	-0.949326	2.50195e-08	-0.730034	8.06205e-07
ENSDARG00000002659	mapre1b	ENSMUSG00000027479	Mapre1	0	64.89	78.67	0.277817	0.328997		26.8827	19.6397	18.5064	30.1877	-0.538652	1.33376e-10	0.167285	0.00179563
ENSDARG00000002663	optn	ENSMUSG00000026672	Optn	0	39.6733	7.76333	-2.35342	8.74905e-08		1.79368	2.32841	24.0079	2.80552	3.74251	9.83385e-20	0.645346	0.000104265
ENSDARG00000002666	kcnj1b	ENSMUSG00000041248	Kcnj1	1	0	0	0	1		0	0	0	0	0	#N/A	0	#N/A
ENSDARG00000002670	ATG14	ENSMUSG00000037526	Atg14	1	0.36	1.60667	2.158	0.000283532		10.4817	9.71755	9.21302	5.77301	-0.186132	0.18543	-0.860482	1.43325e-06
ENSDARG00000002682	tbcela	ENSMUSG00000037287	Tbcel	0	4.85667	3.52	-0.464391	0.114802		3.00403	3.758	2.38117	3.01966	-0.335228	5.53819e-05	0.00748633	1
ENSDARG00000002685	fam113	ENSMUSG00000037773	Pced1a	0	0	0	0	1		4.56978	4.77743	5.43159	4.67144	0.24925	0.0223897	0.0317421	0.849446
ENSDARG00000002690	rabif	ENSMUSG00000042229	Rabif	1	40.2033	19.38	-1.05275	0.00238344		15.6374	27.3289	13.0107	17.874	-0.265308	0.000501295	0.192863	0.00718339
ENSDARG00000002696	gnb3b	ENSMUSG00000023439	Gnb3	0	1.90333	0.153333	-3.63378	6.63187e-05		0	0.0469569	0.285239	0	0	6.3773e-06	0	1
ENSDARG00000002701	rasl12	ENSMUSG00000041696	Rasl12	0	0.0366667	9.71	0	2.73681e-10		0.604127	1.19081	5.63026	3.48319	3.22028	1.21471e-19	2.52749	1.27673e-16
ENSDARG00000002707	her11	ENSMUSG00000023781	Hes7	0	0	1.25667	0	5.861e-07		0.405856	0.0772265	0.074761	0.1228	0	0.0129622	-1.72465	0.0359564
ENSDARG00000002710	ncl	ENSMUSG00000026234	Ncl	0	95.3967	132.85	0.477787	0.468364		9.2429	9.26949	13.6659	11.4386	0.56416	6.22525e-09	0.307493	5.90897e-05
ENSDARG00000002720	utp15	ENSMUSG00000041747	Utp15	1	4.27667	18.86	2.14077	4.51142e-05		4.88838	4.80516	6.7344	3.99436	0.462194	3.61648e-06	-0.291392	0.00123427
ENSDARG00000002722	ankrd2	ENSMUSG00000025172	Ankrd2	0	0	0	0	#N/A		0.0427647	0.296575	0	0	0	0.545375	0	0.553989
ENSDARG00000002731	sdc2	ENSMUSG00000022261	Sdc2	0	20.08	78.2667	1.96264	2.93784e-05		31.8979	34.4669	79.4742	47.5623	1.31702	6.41566e-12	0.576356	7.60313e-06
ENSDARG00000002732	spon2b	ENSMUSG00000037379	Spon2	1	0	8.34	0	2.16105e-10		0.470182	0.705706	0.20107	1.54388	-1.22552	0.223162	1.71527	0.00168646
ENSDARG00000002745	tdh	ENSMUSG00000021953	Tdh	0	270.32	188.633	-0.519084	0.163597		0	0	0	0	0	#N/A	0	#N/A
ENSDARG00000002748	sema6d	ENSMUSG00000038777	Sema6c	0	1.08667	5.41	2.31572	2.08295e-06		0.869395	0.415171	3.68832	0.134698	2.08488	5.89787e-15	-2.69029	7.8373e-10
ENSDARG00000002750	phf20a	ENSMUSG00000038116	Phf20	0	0.736667	3.42667	2.21772	3.1288e-06		4.7443	6.53644	7.01573	8.21391	0.564398	2.79181e-12	0.791874	4.52979e-15
ENSDARG00000002754	pdcd2l	ENSMUSG00000002635	Pdcd2l	0	9.29667	4.9	-0.923932	0.00912609		14.8286	17.6483	17.7401	14.0823	0.258624	0.00160562	-0.0745061	0.368639
ENSDARG00000002758	dedd1	ENSMUSG00000054499	Dedd2	0	0	0	0	#N/A		3.9781	4.56959	3.1296	3.81304	-0.3461	0.0111164	-0.0611377	0.705761
ENSDARG00000002760	gdf5	ENSMUSG00000038259	Gdf5	1	0	0.8	0	4.4391e-06		0	0	0	0	0	#N/A	0	#N/A
ENSDARG00000002764	miox	ENSMUSG00000022613	Miox	1	0	0.426667	0	0.0440046		0	0	0	0	0	1	0	1
ENSDARG00000002771	SLC4A5 (1 of many)	ENSMUSG00000068323	Slc4a5	0	0.01	0.386667	0	0.000186556		0.0119769	0	0.00268866	0	0	0.267679	0	0.149597
ENSDARG00000002773	htr1fa	ENSMUSG00000050783	Htr1f	1	0	0	0	1		0	0	0	0	0	#N/A	0	#N/A
ENSDARG00000002779	pdx1	ENSMUSG00000029644	Pdx1	1	1.32333	0.01	0	6.79043e-05		0	0	0	0	0	#N/A	0	#N/A
ENSDARG00000002787	tle3a	ENSMUSG00000032280	Tle3	0	19.0667	8.75333	-1.12315	0.000174858		0.315089	0.658524	1.06554	0.640095	1.75775	7.23378e-09	1.02253	0.000221588
ENSDARG00000002790	ap2m1a	ENSMUSG00000022841	Ap2m1	0	363.81	115.637	-1.65359	7.96352e-08		155.562	101.511	122.162	143.942	-0.348697	1.57976e-05	-0.112009	0.104904
ENSDARG00000002791	atp1a1a.2	ENSMUSG00000033161	Atp1a1	0	8.05333	106.177	3.72074	2.52479e-06		46.4887	17.1772	23.4886	29.8664	-0.984918	2.03675e-17	-0.638356	1.24278e-13
ENSDARG00000002792	arcn1a	ENSMUSG00000032096	Arcn1	0	41.6	9.89333	-2.07205	9.18847e-08		38.3171	34.0742	40.928	42.8541	0.0951015	0.0593843	0.161446	0.00225444
ENSDARG00000002794	RNF14 (1 of many)	ENSMUSG00000060450	Rnf14	0	2.58333	4.86333	0.912712	0.00731968		57.6406	46.5251	50.611	51.4154	-0.187634	0.00505484	-0.164883	0.011461
ENSDARG00000002797	BX908804.1	ENSMUSG00000070424	Art5	0	0	0	0	1		0.142174	1.30856	0.217314	0	0.612123	0.219461	0	0.0282127
ENSDARG00000002798	cog8	ENSMUSG00000031916	Cog8	1	6.49333	9.22333	0.506329	0.0348847		22.5844	19.9507	13.2087	15.2246	-0.773839	2.59751e-07	-0.568917	2.04487e-05
ENSDARG00000002816	rasgrf2b	ENSMUSG00000021708	Rasgrf2	0	0	0.0266667	0	0.542167		0	0	0	0.0468276	0	1	0	0.00146548
ENSDARG00000002826	cep57l1	ENSMUSG00000019813	Cep57l1	0	5.49333	4.73667	-0.21381	0.498666		0.173126	0.58745	1.90964	0.317719	3.46341	8.69576e-15	0.875934	0.0292396
ENSDARG00000002830	trmt2a	ENSMUSG00000022721	Trmt2a	0	10.7167	5.96	-0.846472	0.005141		11.0702	11.0399	8.54001	10.1485	-0.374371	0.000134406	-0.125409	0.145799
ENSDARG00000002831	col4a4	ENSMUSG00000067158	Col4a4	0	0.0466667	0.696667	0	2.96396e-05		0.111876	0.0492493	0.27192	0.24179	1.28128	0.000109145	1.11185	0.000962533
ENSDARG00000002847	fndc1	ENSMUSG00000071984	Fndc1	0	0.223333	0.0233333	0	0.00178117		0.00247535	0.148648	0.271826	0.158162	0	1.3474e-09	0	4.092e-06
ENSDARG00000002877	reps1	ENSMUSG00000019854	Reps1	1	8.51333	9.49667	0.157697	0.405481		22.149	13.0236	13.5522	8.16519	-0.708718	4.65568e-12	-1.43968	9.92736e-18
ENSDARG00000002880	vps50	ENSMUSG00000001376	Vps50	1	2.15333	0.736667	-1.54749	0.000633469		7.07157	4.4274	2.67849	4.02249	-1.40061	2.93678e-17	-0.81394	7.16814e-13
ENSDARG00000002894	aven	ENSMUSG00000003604	Aven	0	9.19667	8.71	-0.0784383	0.627144		3.23979	3.2373	2.91715	2.15703	-0.151337	0.0966919	-0.586851	1.13145e-06
ENSDARG00000002897	INPP1	ENSMUSG00000026102	Inpp1	0	4.40667	3.66333	-0.266531	0.42527		13.3176	10.4177	2.36281	3.87063	-2.49476	2.73011e-18	-1.7827	1.44733e-15
ENSDARG00000002909	tjp3	ENSMUSG00000034917	Tjp3	0	9.66667	7.49	-0.368053	0.00232611		18.3471	19.0161	13.4436	18.7447	-0.448625	0.00296001	0.0309334	0.890556
ENSDARG00000002912	adipor1a	ENSMUSG00000026457	Adipor1	1	330.397	30.6933	-3.4282	6.5066e-08		117.458	108.139	87.8116	103.755	-0.419656	1.57726e-12	-0.178954	3.61349e-06
ENSDARG00000002916	sec31b	ENSMUSG00000051984	Sec31b	0	3.13333	1.28667	-1.28406	0.00323532		0.0776455	0.44615	0.375872	0	0	0.00421276	0	0.386913
ENSDARG00000002917	gls2b	ENSMUSG00000044005	Gls2	0	0	0.0133333	0	0.903385		0.290623	0.0739083	0.296633	0.841384	0.0295289	1	1.53361	0.00385124
ENSDARG00000002933	gbx2	ENSMUSG00000034486	Gbx2	1	0	0	0	1		0	0	0	0	0	#N/A	0	#N/A
ENSDARG00000002945	bgnb	ENSMUSG00000031375	Bgn	0	1.77667	56.08	4.98024	8.84354e-09		0.118718	0.531448	0.670481	2.34855	2.49766	1.03674e-07	4.30616	1.25602e-15
ENSDARG00000002947	abcd3b	ENSMUSG00000028127	Abcd3	1	9.35	7.03667	-0.410074	0.327087		15.4657	12.9302	20.498	24.8649	0.406414	0.00638679	0.685039	3.9691e-05
ENSDARG00000002949	ppp6c	ENSMUSG00000026753	Ppp6c	1	85.5467	68.21	-0.326728	0.0224397		14.875	9.53088	16.5094	11.9844	0.150398	0.00180424	-0.311734	2.59936e-07
ENSDARG00000002952	smo	ENSMUSG00000001761	Smo	1	0.213333	3.37667	3.98442	1.12872e-07		4.48118	6.87629	21.2678	15.5364	2.24672	2.70533e-15	1.79371	3.73297e-13
ENSDARG00000002956	si:dkey-32n7.4	ENSMUSG00000108596	Itgam	0	0.01	0.133333	0	0.509674		0	0	0	0	0	1	0	1
ENSDARG00000002959	gpr34b	ENSMUSG00000040229	Gpr34	0	0	0	0	1		0.110612	0.359038	0	0.0162656	0	0.0351127	0	0.0752625
ENSDARG00000002967	pdap1b	ENSMUSG00000029623	Pdap1	0	51.0733	35.57	-0.521909	0.0863559		3.50366	3.08896	4.01773	5.4927	0.197519	0.255273	0.648653	0.000436762
ENSDARG00000002968	a1cf	ENSMUSG00000052595	A1cf	1	0	0.0766667	0	0.413596		0	0	0	0	0	1	0	1
ENSDARG00000002970	ss18	ENSMUSG00000037013	Ss18	1	81.9533	45.6633	-0.843766	6.48685e-05		25.142	17.1646	32.0623	31.5865	0.350782	6.97909e-07	0.329208	1.89628e-06
ENSDARG00000002971	phc1	ENSMUSG00000040669	Phc1	0	2.47667	2.80667	0.180458	0.628646		1.59766	1.8058	2.49004	3.47355	0.640209	2.82358e-07	1.12045	7.78449e-12
ENSDARG00000002986	gda	ENSMUSG00000058624	Gda	1	0	0.616667	0	0.02498		0	0.0750929	0.00786776	0.338943	0	0.915341	0	9.97639e-08
ENSDARG00000002991	cep135	ENSMUSG00000036403	Cep135	0	3.08333	2.18333	-0.497958	0.370308		0.500522	0.534491	0.582746	0.786173	0.219433	0.251892	0.651414	0.000438197
ENSDARG00000002994	itpkca	ENSMUSG00000003752	Itpkc	0	2.32333	1.14333	-1.02295	0.0334513		1.51409	1.06905	1.95227	0.818578	0.366699	0.258501	-0.88726	0.0254641
ENSDARG00000003008	prkcea	ENSMUSG00000045038	Prkce	0	26.6567	3.22333	-3.04787	6.1373e-07		0.360314	0.593588	0.378038	0.47797	0.0692747	0.869178	0.407664	0.0694755
ENSDARG00000003020	lrrc4.2	ENSMUSG00000049939	Lrrc4	1	0	0.456667	0	2.12e-05		0.0296779	0.0315234	0.138549	0.0549711	0	0.000144927	0	0.347256
ENSDARG00000003021	hdac8	ENSMUSG00000067567	Hdac8	1	8.08333	7.95333	-0.0233907	0.905182		0.992241	1.12136	1.8626	1.14544	0.908555	2.59151e-06	0.207135	0.226175
ENSDARG00000003022	limk1b	ENSMUSG00000029674	Limk1	0	0	0.0166667	0	0.973706		0.219501	0.086181	0.232257	0.203468	0.0814958	0.874017	-0.109426	0.778877
ENSDARG00000003027	scnm1	ENSMUSG00000092607	Scnm1	0	6.64333	11.26	0.761228	5.10384e-05		18.0579	17.9442	26.5777	26.9581	0.557585	0.00220387	0.578087	0.00161538
ENSDARG00000003035	hspa9	ENSMUSG00000024359	Hspa9	0	116.627	60.99	-0.935253	0.0242542		52.7121	48.9077	46.1996	42.3947	-0.190253	0.00913596	-0.314251	9.94606e-05
ENSDARG00000003046	sorbs2a	ENSMUSG00000031626	Sorbs2	0	0.05	0.17	0	0.0300092		15.3101	40.3692	4.82878	14.7239	-1.66475	6.46749e-19	-0.0563227	0.334748
ENSDARG00000003054	tacr3l	ENSMUSG00000028172	Tacr3	0	0	0.00333333	0	0.999058		0	0.121642	0	0.004583	0	1	0	0.859927
ENSDARG00000003058	fgfr1op	ENSMUSG00000069135	Fgfr1op	0	64.53	19.7833	-1.70568	7.15796e-08		9.05691	9.05851	4.85556	9.76629	-0.899382	1.97499e-11	0.108792	0.148471
ENSDARG00000003061	cd276	ENSMUSG00000035914	Cd276	0	1.07667	30.4067	4.81974	5.15597e-07		0.394319	0.221657	1.89467	1.13595	2.26451	1.02446e-08	1.52646	3.17864e-05
ENSDARG00000003068	gorasp1a	ENSMUSG00000032513	Gorasp1	0	2.98667	0.32	-3.22239	5.65297e-05		25.8369	15.9491	13.6325	12.4268	-0.92238	1.47989e-10	-1.05598	1.42724e-11
ENSDARG00000003069	btbd7	ENSMUSG00000041702	Btbd7	1	0.266667	0.133333	-1	0.122245		2.94734	3.34693	2.58477	7.3051	-0.189375	0.195532	1.30949	1.56432e-10
ENSDARG00000003081	mybphb	ENSMUSG00000068745	Mybphl	0	2.50333	3.52	0.491725	0.0591362		0	0	0	0	0	1	0	1
ENSDARG00000003084	spire2	ENSMUSG00000010154	Spire2	0	0.0233333	0.0233333	0	1		17.2537	6.86372	7.93514	25.8823	-1.12058	2.03527e-08	0.585059	0.000151372
ENSDARG00000003085	stambpl1	ENSMUSG00000059430	Actg2	0	0.7	3.74	2.41761	0.00398589		0	0	0	0	0	1	0	1
ENSDARG00000003087	ubxn6	ENSMUSG00000019578	Ubxn6	1	7.7	4.52333	-0.767472	0.1223		15.777	11.7322	9.2457	9.12466	-0.770972	2.93506e-15	-0.789984	2.61525e-15
ENSDARG00000003091	oclnb	ENSMUSG00000021638	Ocln	0	1.81333	2.98333	0.718281	0.205872		18.7113	38.6191	12.2141	15.4167	-0.615366	0.000189751	-0.279419	0.0598815
ENSDARG00000003098	kdm5bb	ENSMUSG00000042207	Kdm5b	0	4.44667	2.96	-0.587127	0.223251		13.8258	6.42454	7.33744	8.53205	-0.914016	5.06183e-12	-0.6964	7.76663e-10
ENSDARG00000003109	rcan1a	ENSMUSG00000022951	Rcan1	0	71.48	24.7867	-1.52798	6.03832e-05		13.3421	9.4916	24.6188	20.0519	0.883774	0.00328597	0.587758	0.0432436
ENSDARG00000003113	ada	ENSMUSG00000017697	Ada	1	3.65	8.64667	1.24425	0.000119602		0.409116	0.694083	0.365498	0.0696056	-0.162647	0.754631	0	0.00048068
ENSDARG00000003127	zgc:123105	ENSMUSG00000025871	4833439L19Rik	0	260.783	63.1533	-2.04592	5.33424e-05		268.215	280.392	147.577	192.026	-0.861921	2.30684e-17	-0.48209	2.57702e-12
ENSDARG00000003142	dachc	ENSMUSG00000055639	Dach1	0	25.6067	9.04667	-1.50106	5.60501e-07		3.12201	1.38873	0.364049	1.24324	-3.10027	1.48668e-21	-1.32837	3.74062e-16
ENSDARG00000003144	pxmp2	ENSMUSG00000029499	Pxmp2	0	3.50667	5.15	0.554472	0.0870032		9.30076	7.7437	33.6003	30.3273	1.85305	1.26271e-11	1.7052	7.15797e-11
ENSDARG00000003145	CLMP	ENSMUSG00000032024	Clmp	0	0.0133333	1.08667	0	3.06033e-05		0.276484	0.493179	1.93187	4.22306	2.80473	8.71217e-16	3.93302	4.29745e-20
ENSDARG00000003151	skp1	ENSMUSG00000036309	Skp1a	1	891.747	402.603	-1.14727	0.000348069		5222.29	3637.04	9925.37	6113.14	0.926438	1.27423e-15	0.227231	4.44599e-05
ENSDARG00000003153	nudt21	ENSMUSG00000031754	Nudt21	1	0	0	0	#N/A		8.33167	8.01814	16.4459	8.34006	0.981054	6.90002e-12	0.00145315	1
ENSDARG00000003157	nfkbil1	ENSMUSG00000042419	Nfkbil1	0	0.576667	1.27667	1.14657	0.00369925		1.35077	2.63439	3.13117	1.69658	1.21291	5.07631e-07	0.328844	0.118139
ENSDARG00000003165	nr2f6b	ENSMUSG00000002393	Nr2f6	0	41.44	28.0333	-0.563881	2.96396e-05		21.2343	16.7329	29.2021	29.5227	0.459679	3.62916e-06	0.47543	2.47727e-06
ENSDARG00000003167	mlst8	ENSMUSG00000024142	Mlst8	1	16.5333	24.8867	0.589995	0.00488944		13.9837	14.6454	13.0618	10.2944	-0.0983908	0.3113	-0.441889	4.28146e-05
ENSDARG00000003169	magi1b	ENSMUSG00000045095	Magi1	1	11.5067	3.55333	-1.69523	3.68013e-06		0.446915	0.906655	1.8375	1.3702	2.03967	3.72191e-14	1.61631	1.78199e-11
ENSDARG00000003175	stx5al	ENSMUSG00000010110	Stx5a	0	15.96	5.23667	-1.60774	0.000118801		17.8141	21.9249	24.2139	13.5605	0.442813	0.000229352	-0.393609	0.000876954
ENSDARG00000003189	psmd1	ENSMUSG00000094638	Gm21972	1	21.4967	30.41	0.500433	0.421771		1.97097	1.07905	0.584908	1.74567	-1.75262	0.370911	-0.17512	0.997696
ENSDARG00000003193	rassf7b	ENSMUSG00000038618	Rassf7	0	177.69	48.2467	-1.88086	8.99839e-09		8.89426	3.58495	11.7463	15.5939	0.401256	0.0289856	0.810033	7.62325e-05
ENSDARG00000003197	wdr21	ENSMUSG00000021222	Dcaf4	0	7.50333	19.86	1.40426	3.7408e-05		17.2288	25.9929	14.0005	14.8767	-0.29934	0.0271228	-0.211768	0.113609
ENSDARG00000003200	foxm1	ENSMUSG00000001517	Foxm1	0	0	0.203333	0	0.00506584		0.194593	0.225774	0.212186	0	0.12487	0.782613	0	0.000136826
ENSDARG00000003203	rhcga	ENSMUSG00000030549	Rhcg	1	0	2.39667	0	2.20569e-07		0	0	0	0	0	1	0	1
ENSDARG00000003205	ngly1	ENSMUSG00000021785	Ngly1	0	17.2467	8.98333	-0.940995	0.000668917		16.5917	12.0558	7.21728	9.2345	-1.20093	4.63159e-12	-0.845356	2.52547e-09
ENSDARG00000003206	chchd6a	ENSMUSG00000030086	Chchd6	0	27.3467	33.7467	0.30338	0.126427		23.8479	50.638	36.3871	21.6599	0.609563	6.69371e-06	-0.13884	0.231982
ENSDARG00000003207	mterf3	ENSMUSG00000021519	Mterf3	0	9.20667	7.16	-0.362719	0.426553		10.9272	8.93735	6.798	5.69297	-0.684737	5.52406e-11	-0.940667	1.93177e-13
ENSDARG00000003208	pomk	ENSMUSG00000037251	Pomk	1	3.91667	0.893333	-2.13236	2.28301e-05		10.2253	11.3112	13.8925	12.3369	0.442161	1.37073e-07	0.270833	0.000135211
ENSDARG00000003210	ANO2 (1 of many)	ENSMUSG00000038115	Ano2	0	0	0	0	1		0	0	0	0	0	1	0	1
ENSDARG00000003213	naa15a	ENSMUSG00000063273	Naa15	1	12.9433	14.87	0.200195	0.273085		3.92472	2.79331	3.62773	3.29108	-0.113524	0.118484	-0.25403	0.00114467
ENSDARG00000003216	anxa2a	ENSMUSG00000032231	Anxa2	1	1.59667	456.537	8.15952	1.00876e-08		93.5677	120.227	432.497	173.12	2.20861	5.10221e-12	0.887693	1.94432e-05
ENSDARG00000003217	urb2	ENSMUSG00000031976	Urb2	0	0.896667	1.61333	0.847401	0.0427415		0.576809	1.1935	1.3225	1.12754	1.1971	2.03189e-10	0.967012	2.03499e-08
ENSDARG00000003219	bin2a	ENSMUSG00000098112	Bin2	0	0	0.74	0	0.0258128		0	0.301314	1.98596	1.59838	0	5.13118e-17	0	1.14769e-15
ENSDARG00000003229	gdf9	ENSMUSG00000018238	Gdf9	0	0	0.00333333	0	1		0.309941	0.133076	0	0	0	4.74114e-08	0	5.02327e-08
ENSDARG00000003235	nup88	ENSMUSG00000040667	Nup88	0	27.18	16.4633	-0.723289	0.151656		15.0696	16.1625	9.92472	6.19321	-0.602544	3.48532e-09	-1.28288	4.63349e-15
ENSDARG00000003250	pik3cd	ENSMUSG00000039936	Pik3cd	1	0.0166667	0.456667	0	0.00721746		5.03866	6.15029	3.51942	1.49513	-0.517705	2.17165e-07	-1.75277	3.96732e-16
ENSDARG00000003251	zbtb22b	ENSMUSG00000079605	Zbtb9	0	1.22333	0.103333	-3.56544	5.2053e-05		2.67816	0.959919	3.28232	0.333092	0.293474	0.703388	-3.00725	0.173672
ENSDARG00000003269	clcn3	ENSMUSG00000004319	Clcn3	1	25.3467	2.49	-3.34758	1.09507e-06		8.99567	5.28474	4.80299	5.60382	-0.905299	4.22739e-16	-0.682819	1.22818e-13
ENSDARG00000003270	dhps	ENSMUSG00000060038	Dhps	0	70.1633	19.9667	-1.81312	0.000760704		22.7061	17.9381	23.9016	21.8379	0.0740236	0.568547	-0.0562441	0.693715
ENSDARG00000003281	pik3ip1	ENSMUSG00000034614	Pik3ip1	0	7.05	14.1167	1.0017	0.00990822		15.8771	28.3707	100.643	51.8831	2.66423	6.91799e-29	1.70832	1.99875e-24
ENSDARG00000003287	wdr12	ENSMUSG00000026019	Wdr12	0	26.0467	8.36	-1.63952	9.15962e-05		21.0926	15.4756	2.54288	5.39776	-3.0522	1.02769e-24	-1.9663	5.94848e-21
ENSDARG00000003290	dab1b	ENSMUSG00000028519	Dab1	0	0	0	0	1		0	0.00212184	0.293108	0	0	1.74831e-12	0	1
ENSDARG00000003293	sox9a	ENSMUSG00000000567	Sox9	0	3.88667	9.90333	1.34938	1.37251e-06		24.3798	16.0302	56.3518	70.5776	1.20877	1.07726e-14	1.53352	1.41627e-16
ENSDARG00000003303	stc1	ENSMUSG00000014813	Stc1	0	7.67333	11.26	0.553281	0.000535586		0.0250921	0.328111	1.94375	0	0	1.6946e-16	0	0.678211
ENSDARG00000003307	stx16	ENSMUSG00000027522	Stx16	1	6.87667	3.01333	-1.19035	0.000104516		2.41695	4.52079	3.24629	3.56177	0.425604	0.000155626	0.559406	4.72151e-06
ENSDARG00000003308	emc2	ENSMUSG00000022337	Emc2	1	150.557	77.4433	-0.959094	0.00139311		55.5361	32.7035	59.9972	32.3875	0.111468	0.183054	-0.777989	1.15068e-09
ENSDARG00000003311	pank2	ENSMUSG00000018846	Pank3	0	65.9067	18.8067	-1.80918	1.5776e-06		2.92179	2.05629	2.48954	2.94947	-0.230971	0.0275957	0.0136036	0.971239
ENSDARG00000003313	si:ch73-70c5.1	ENSMUSG00000006154	Eps8l1	0	0	0	0	#N/A		1.8789	1.67879	6.84689	2.96476	1.86556	4.56929e-16	0.658022	6.01028e-07
ENSDARG00000003320	fam91a1	ENSMUSG00000037119	Fam91a1	1	12.8867	5.09	-1.34014	0.000877845		29.7879	11.8583	20.0074	23.5794	-0.574187	1.49943e-07	-0.337198	0.000205324
ENSDARG00000003326	cacng5a	ENSMUSG00000040373	Cacng5	0	0.2	0	0	0.0287753		0.250492	30.3782	0.202497	0.703943	-0.306863	0.319635	1.49069	3.93276e-08
ENSDARG00000003328	slf2	ENSMUSG00000036097	Slf2	0	1.92	1.45	-0.405053	0.357581		4.28623	4.17919	3.14844	3.67043	-0.445072	1.70251e-05	-0.223758	0.0109636
ENSDARG00000003344	trpc2b	ENSMUSG00000070425	Xntrpc	0	0	0.00333333	0	0.994861		0.0920334	0.249706	0.218042	0.0942492	0	0.151569	0	1
ENSDARG00000003373	commd2	ENSMUSG00000036513	Commd2	1	32.8067	23.24	-0.497379	0.0506636		9.78412	9.08503	10.3247	8.8394	0.0775815	0.432242	-0.146494	0.114921
ENSDARG00000003375	gng12a	ENSMUSG00000036402	Gng12	0	2.72667	25.8467	3.24477	1.1053e-09		13.1178	5.43935	14.2875	29.8061	0.123221	0.10389	1.18408	3.66419e-14
ENSDARG00000003380	PAOX	ENSMUSG00000025464	Paox	0	17.2	5.36333	-1.68121	1.70752e-05		1.97579	0.592914	1.9555	1.1197	-0.0148922	0.976188	-0.819316	2.83867e-06
ENSDARG00000003382	cwc25	ENSMUSG00000018541	Cwc25	0	20.3467	23.0833	0.182059	0.166097		15.4322	12.1287	6.86376	11.5749	-1.16888	5.91716e-14	-0.414947	3.15908e-06
ENSDARG00000003383	asb8	ENSMUSG00000048175	Asb8	1	41.4267	17.22	-1.26647	4.29602e-07		62.2409	56.7493	27.5289	21.2684	-1.17692	1.29435e-16	-1.54915	1.00675e-18
ENSDARG00000003398	rbpja	ENSMUSG00000039191	Rbpj	0	2.14333	4.05	0.918066	0.0165471		1.42158	1.75764	2.28374	1.83931	0.683901	3.6206e-06	0.371664	0.00448878
ENSDARG00000003399	fgf8a	ENSMUSG00000025219	Fgf8	0	0	4.83	0	2.4466e-10		0	0	0	0	0	#N/A	0	#N/A
ENSDARG00000003403	tenm1	ENSMUSG00000016150	Tenm1	0	0.08	1.6	0	9.52635e-06		0.00138422	0.000815776	0.00174269	0	0	1	0	0.937723
ENSDARG00000003411	foxa2	ENSMUSG00000037025	Foxa2	1	0	0.00333333	0	1		0	0	0	0	0	1	0	1
ENSDARG00000003414	capslb	ENSMUSG00000039676	Capsl	1	23.43	0.0166667	0	1.51526e-09		0.0993944	0.574339	0.793563	0.810746	2.99711	0.000278276	3.02801	0.000220986
ENSDARG00000003420	chrna5	ENSMUSG00000035594	Chrna5	0	0	0	0	1		0.140421	1.87253	1.48843	0.256206	3.40596	3.40185e-13	0.867543	0.0654681
ENSDARG00000003421	igf2bp2a	ENSMUSG00000033581	Igf2bp2	1	2.58	0.0266667	0	1.41843e-06		8.18462	8.59766	8.67158	9.81013	0.0833799	0.222756	0.261358	0.000329998
ENSDARG00000003429	hnrpdl	ENSMUSG00000029328	Hnrnpdl	1	666.707	333.877	-0.997737	1.03251e-06		17.3175	35.1893	14.4446	13.496	-0.261704	0.000447007	-0.359696	1.02913e-05
ENSDARG00000003444	dhrs7	ENSMUSG00000109482	Gm4756	1	4.61	8.89	0.947417	0.0167251		0	0	0	0	0	1	0	1
ENSDARG00000003446	ippk	ENSMUSG00000021385	Ippk	0	1.13667	1.12	-0.0213105	1		11.9821	10.4317	13.9953	23.2861	0.224053	0.000555946	0.958585	3.73217e-14
ENSDARG00000003449	pde10a	ENSMUSG00000023868	Pde10a	1	0.0533333	1.62	0	2.13578e-05		0	0.669305	0.203471	0.0595532	0	5.7401e-10	0	0.00364273
ENSDARG00000003462	fech	ENSMUSG00000024588	Fech	0	0.91	1.95	1.09954	0.022849		121.21	47.1847	61.9556	73.9231	-0.968196	8.20318e-15	-0.713406	3.7568e-12
ENSDARG00000003469	neurod4	ENSMUSG00000048015	Neurod4	1	0	0.85	0	0.000464719		0	0	0	0	0	#N/A	0	#N/A
ENSDARG00000003475	sult1st5	ENSMUSG00000023122	Sult1c2	0	3.82	3.63667	-0.0709559	0.902371		0	0	0	0	0	1	0	1
ENSDARG00000003487	nup93	ENSMUSG00000032939	Nup93	1	18.5567	13.1267	-0.499437	0.126074		13.8596	11.6254	9.0253	11.8558	-0.618836	0.000707223	-0.225285	0.185948
ENSDARG00000003495	madd	ENSMUSG00000040687	Madd	1	15.5167	2.55667	-2.60148	1.00708e-06		23.207	8.59874	2.51826	4.9604	-3.20406	1.67207e-24	-2.22603	2.52925e-21
ENSDARG00000003512	anks1b	ENSMUSG00000058589	Anks1b	0	1.89667	2.54	0.421362	0.156405		1.61315	0.379022	0.0863049	1.44766	0	7.90746e-19	-0.156158	0.0443591
ENSDARG00000003517	impa1	ENSMUSG00000027531	Impa1	1	21.1567	14.53	-0.542078	0.000338687		21.6197	15.1146	19.67	16.7698	-0.136348	0.20983	-0.366482	0.00139292
ENSDARG00000003519	aprt	ENSMUSG00000006589	Aprt	1	9.03333	9.41	0.0589363	0.777069		19.6749	13.6183	56.1847	33.6985	1.51382	5.92397e-08	0.776326	0.000482074
ENSDARG00000003520	tbc1d14	ENSMUSG00000029192	Tbc1d14	1	105.833	5.89667	-4.16575	4.15198e-10		14.8954	5.43675	4.11347	7.22894	-1.85644	1.99883e-19	-1.04302	1.43433e-14
ENSDARG00000003523	itln3	ENSMUSG00000038209	Itln1	0	0	0	0	1		0	0	0	0	0	1	0	1
ENSDARG00000003526	psma5	ENSMUSG00000068749	Psma5	1	95.9233	105.377	0.135602	0.407869		78.0221	66.5438	82.046	73.5003	0.072551	0.133226	-0.0861331	0.0807293
ENSDARG00000003527	mak16	ENSMUSG00000031578	Mak16	0	15.31	41.0233	1.42197	0.00241833		10.8257	7.39694	9.38916	7.52252	-0.205391	0.319635	-0.525171	0.0111409
ENSDARG00000003531	tcea1	ENSMUSG00000033813	Tcea1	1	28.5533	20.51	-0.477332	0.00691954		21.5074	11.6676	17.3086	17.779	-0.313347	5.89756e-05	-0.27466	0.000282825
ENSDARG00000003533	col8a1b	ENSMUSG00000068196	Col8a1	0	0	9.87667	0	2.1316e-11		0.233704	0.775171	4.49884	4.54964	4.2668	1.13702e-19	4.283	1.93411e-19
ENSDARG00000003544	adarb1b	ENSMUSG00000020262	Adarb1	0	1.1	0.21	-2.38904	0.00159851		0.612715	2.85952	0.258027	0.260261	-1.2477	1.64516e-07	-1.23526	1.81871e-07
ENSDARG00000003564	dohh	ENSMUSG00000113262	Dohh	0	51.71	38.9567	-0.408573	0.228989
ENSDARG00000003570	hsp90b1	ENSMUSG00000020048	Hsp90b1	1	38.8133	72.5733	0.902887	0.0901977		262.853	222.46	194.373	180.499	-0.435427	0.0138386	-0.542266	0.00295824
ENSDARG00000003573	dctn5	ENSMUSG00000030868	Dctn5	0	63.1433	55.7433	-0.179831	0.447253		36.7629	23.1146	33.8867	23.3531	-0.117534	0.0644464	-0.654637	2.40321e-10
ENSDARG00000003576	klhl32	ENSMUSG00000040387	Klhl32	1	6.39333	4.23667	-0.593639	0.128712		2.75567	2.47579	5.71662	4.03308	1.05276	3.92107e-14	0.549479	1.41163e-08
ENSDARG00000003584	pla2g7	ENSMUSG00000023913	Pla2g7	0	14.8633	17.1133	0.203363	0.215515		43.1023	31.894	180.755	122.723	2.0682	8.29976e-18	1.50957	6.35748e-15
ENSDARG00000003592	surf1	ENSMUSG00000015790	Surf1	0	38.5033	35.9133	-0.100464	0.610802		28.4383	24.4996	28.8745	35.2565	0.0219612	0.707246	0.310055	7.47732e-07
ENSDARG00000003599	rpl3	ENSMUSG00000060036	Rpl3	0	356.46	849.667	1.25316	1.50178e-06		51.492	36.9638	84.6278	65.5923	0.716784	9.83463e-08	0.349178	0.00108658
ENSDARG00000003607	nr2f6a	ENSMUSG00000002393	Nr2f6	1	19.62	10.2233	-0.940459	4.14594e-05		21.2343	16.7329	29.2021	29.5227	0.459679	3.62916e-06	0.47543	2.47727e-06
ENSDARG00000003615	slc26a3.2	ENSMUSG00000001225	Slc26a3	0	0.00333333	0.0966667	0	0.552715		0	0	0	0	0	1	0	1
ENSDARG00000003616	arih1	ENSMUSG00000025234	Arih1	1	15.3433	11.8333	-0.374755	0.0534236		1.65606	1.59182	1.95846	2.03998	0.24196	0.025938	0.300796	0.007669
ENSDARG00000003631	clockb	ENSMUSG00000029238	Clock	0	3.22333	2.84	-0.182662	0.687197		3.11554	2.93433	2.55821	1.79026	-0.284351	0.0472444	-0.799315	9.44848e-06
ENSDARG00000003641	tfg	ENSMUSG00000022757	Tfg	1	569.9	130.907	-2.12217	6.63728e-05		109.281	39.2725	28.9756	31.6978	-1.91513	9.5619e-21	-1.78559	7.5081e-20
ENSDARG00000003642	zfyve19	ENSMUSG00000068580	Zfyve19	0	10.8467	5.43667	-0.996457	0.00111364		13.3368	19.762	12.6197	9.68332	-0.0797346	0.423291	-0.461841	3.28773e-05
ENSDARG00000003655	tmem59l	ENSMUSG00000035964	Tmem59l	0	70.5467	6.15667	-3.51836	2.72303e-10		21.2491	17.8966	4.27001	7.30809	-2.31509	1.03879e-19	-1.53983	3.179e-16
ENSDARG00000003675	cryl1	ENSMUSG00000021947	Cryl1	1	19.77	13.9467	-0.503393	0.00573242		36.6134	11.9663	142.91	62.0475	1.96466	4.33172e-15	0.761001	1.84627e-07
ENSDARG00000003680	runx1t1	ENSMUSG00000006586	Runx1t1	1	0.486667	0.613333	0.333737	0.602403		4.31811	5.76254	0.286579	1.28138	-3.91339	4.06277e-21	-1.7527	1.91657e-16
ENSDARG00000003681	eif5	ENSMUSG00000021282	Eif5	1	100.387	137.527	0.454144	0.0354894		95.1691	95.3299	132.648	110.074	0.479036	3.48709e-06	0.209903	0.0146068
ENSDARG00000003684	obsl1a	ENSMUSG00000055632	Hmcn2	0	0	0.58	0	2.83033e-06		0	0	0.00221859	0.00218945	0	0.869959	0	0.884496
ENSDARG00000003693	hars	ENSMUSG00000019143	Hars2	0	81.1067	40.2467	-1.01095	0.00665146		14.312	11.5742	14.2806	10.0524	-0.00316959	1	-0.509681	3.40733e-09
ENSDARG00000003695	vdac3	ENSMUSG00000008892	Vdac3	0	49.3067	132.003	1.42072	1.88714e-05		180.686	210.278	169.944	159.656	-0.0884315	0.0914813	-0.178523	0.0013929
ENSDARG00000003699	atp7a	ENSMUSG00000033792	Atp7a	1	1.18	0.403333	-1.54874	0.040196		0.939741	0.851667	1.40634	1.59437	0.581607	2.64454e-06	0.762647	2.68159e-08
ENSDARG00000003701	cldng	ENSMUSG00000047501	Cldn4	0	0	0.58	0	0.000305276		0.388314	0.892864	4.85639	1.38581	3.64459	2.23271e-16	1.83543	2.97657e-08
ENSDARG00000003732	mitfa	ENSMUSG00000035158	Mitf	1	0	0.0766667	0	0.636387		0.175423	0.298814	0.992498	0.844972	2.50023	1.12107e-11	2.26807	2.30664e-10
ENSDARG00000003749	polb	ENSMUSG00000031536	Polb	1	27.61	7.05667	-1.96813	4.24473e-08		17.1777	17.8149	13.3735	10.376	-0.361153	1.26304e-06	-0.727286	1.00562e-11
ENSDARG00000003750	pfas	ENSMUSG00000020899	Pfas	0	0.203333	0.36	0.82415	0.471915		0.10328	0.417014	0.284067	0.689012	1.45967	0.000176189	2.73797	2.09953e-11
ENSDARG00000003751	lats1	ENSMUSG00000040021	Lats1	0	4.12667	2.99	-0.464831	0.00615304		4.01813	3.39597	2.76547	3.95193	-0.539002	1.54368e-08	-0.0239671	0.768516
ENSDARG00000003754	tspan2a	ENSMUSG00000027858	Tspan2	1	11.5333	5.78	-0.996668	0.000576672		3.5606	2.52128	0.821995	5.25035	-2.11492	3.9892e-16	0.560292	1.83832e-07
ENSDARG00000003757	cnpy1	ENSMUSG00000044681	Cnpy1	0	18.7933	22.9667	0.289321	0.435935		0	0	0	0	0	#N/A	0	#N/A
ENSDARG00000003769	tada2b	ENSMUSG00000029196	Tada2b	1	1.46	1.86	0.349334	0.0842666		13.7701	9.70363	4.86669	6.5	-1.50053	2.35327e-16	-1.08303	1.39955e-13
ENSDARG00000003776	pip4k2aa	ENSMUSG00000026737	Pip4k2a	0	1.11	1.52667	0.459825	0.340292		47.2988	37.1223	2.99124	8.75104	-3.98299	1.45916e-26	-2.43428	2.96956e-22
ENSDARG00000003779	ctnnd2b	ENSMUSG00000022240	Ctnnd2	0	4.7	0.503333	-3.22307	1.60431e-09		3.77843	7.58236	0.941769	3.59601	-2.00434	2.39999e-14	-0.0713861	0.488698
ENSDARG00000003789	dennd5b	ENSMUSG00000030313	Dennd5b	0	46.7933	0.71	-6.04234	1.01397e-08		3.08314	1.02473	0.377057	1.16826	-3.03154	5.25769e-16	-1.40004	2.1807e-11
ENSDARG00000003795	idh2	ENSMUSG00000030541	Idh2	0	104.52	122.953	0.234332	0.491453		23.9211	15.1131	58.5832	37.3254	1.2922	3.2401e-06	0.641873	0.00631801
ENSDARG00000003797	asb2a.1	ENSMUSG00000021200	Asb2	0	0.0266667	0.0166667	0	0.864587		0.0404027	0	0	0	0	0.302126	0	0.307253
ENSDARG00000003803	LHX3	ENSMUSG00000026934	Lhx3	0	14.46	0	0	4.60982e-11		9.57859	20.7866	0.00503203	1.29652	0	1.45297e-23	-2.88517	1.48992e-19
ENSDARG00000003808	aqp3a	ENSMUSG00000028435	Aqp3	1	0.653333	35.6967	5.77183	0.000326984		0	0	0	0.673215	0	1	0	1.44658e-06
ENSDARG00000003811	plxnb2a	ENSMUSG00000036606	Plxnb2	0	0.286667	5.46	4.25145	1.02055e-07		8.40086	42.5089	34.2737	25.8538	2.02849	7.04045e-20	1.62177	1.23887e-17
ENSDARG00000003818	prkag1	ENSMUSG00000067713	Prkag1	0	34.93	12.4167	-1.49219	0.000233333		58.5223	47.5419	53.3119	42.4713	-0.134529	0.0837116	-0.462499	1.87661e-06
ENSDARG00000003820	nr1d2a	ENSMUSG00000021775	Nr1d2	0	47.3967	113.307	1.25738	0.00051718		37.1714	26.1183	30.5545	34.4503	-0.282808	0.0535693	-0.109676	0.485502
ENSDARG00000003822	ankrd16	ENSMUSG00000047909	Ankrd16	1	0.536667	1.46333	1.44716	0.00375964		3.40943	3.57792	2.69007	2.96639	-0.341888	0.0025817	-0.20082	0.068159
ENSDARG00000003827	snapc1b	ENSMUSG00000114046	AC124712.1	0	5.77	5.98667	0.0531816	0.895745
ENSDARG00000003829	galnt2	ENSMUSG00000092329	Gm20388	1	3.78333	4.11333	0.12065	0.594946		2.63215	1.89714	5.65914	2.89305	1.10434	0.473816	0.136351	0.91346
ENSDARG00000003835	stom	ENSMUSG00000026880	Stom	0	6.32	6.98333	0.143991	0.647251		0.591514	0.42574	4.15776	4.50573	2.81332	1.92073e-15	2.92928	9.64182e-16
ENSDARG00000003841	usb1	ENSMUSG00000031792	Usb1	0	6.24	5.53	-0.174267	0.33022		10.869	13.7667	16.9334	12.0798	0.639648	1.10788e-07	0.152367	0.0940662
ENSDARG00000003845	chm	ENSMUSG00000025531	Chm	0	22.56	8.05667	-1.48551	7.40087e-06		2.36881	1.55442	1.41467	3.19667	-0.743702	1.68038e-07	0.432406	6.82222e-05
ENSDARG00000003846	mrpl21	ENSMUSG00000024829	Mrpl21	0	43.6133	16.3133	-1.41872	3.15643e-06		19.842	16.8576	18.9616	15.6539	-0.0654742	0.608804	-0.342037	0.00835635
ENSDARG00000003854	acsl1b	ENSMUSG00000018796	Acsl1	0	4.99	7.48667	0.585284	0.0264126		16.9447	38.8818	21.5457	29.8628	0.346566	1.67644e-07	0.817516	3.14039e-14
ENSDARG00000003860	cbx3a	ENSMUSG00000029836	Cbx3	0	30.5133	72.2667	1.24389	2.9971e-05		2.76129	3.09063	4.19286	5.84655	0.602591	0.000118681	1.08224	1.89655e-08
ENSDARG00000003865	pard6b	ENSMUSG00000044641	Pard6b	1	6.08333	2.15	-1.50053	0.000221762		13.8516	13.309	21.5895	16.6239	0.640282	6.63992e-09	0.26321	0.00125584
ENSDARG00000003866	tm9sf2	ENSMUSG00000025544	Tm9sf2	1	118.68	51.9433	-1.19207	6.42996e-06		275.11	173.31	104.996	140.027	-1.38968	1.96441e-20	-0.974305	3.91595e-17
ENSDARG00000003867	cdk20	ENSMUSG00000021483	Cdk20	0	8.79333	3.50333	-1.32768	0.00013139		8.71162	6.70025	5.94061	3.96229	-0.55233	0.000160896	-1.1366	8.17618e-09
ENSDARG00000003869	decr1	ENSMUSG00000028223	Decr1	0	15.7867	23.8567	0.595686	0.0145398		6.03206	6.60992	18.3439	14.3379	1.60458	7.63775e-11	1.24911	8.52771e-09
ENSDARG00000003872	ccdc102a	ENSMUSG00000063605	Ccdc102a	1	3.57	0.0366667	0	5.24212e-07		1.702	0.94912	7.44152	4.48033	2.12837	2.29462e-14	1.39638	2.81417e-10
ENSDARG00000003877	pbrm1	ENSMUSG00000042323	Pbrm1	0	1.36667	0.32	-2.09452	7.90677e-05		7.11668	12.4601	8.93525	13.3021	0.328302	7.10085e-07	0.902378	7.93379e-15
ENSDARG00000003899	zdhhc23b	ENSMUSG00000036304	Zdhhc23	0	73.3467	2.61	-4.81261	3.3343e-10		2.13582	2.69875	3.62801	1.34506	0.764386	0.000186996	-0.667121	0.00397124
ENSDARG00000003903	hapln2	ENSMUSG00000004894	Hapln2	0	0.00333333	23.0567	0	5.21946e-10		0.0681834	0.0314382	0	0	0	0.00418916	0	0.00425966
ENSDARG00000003904	sycp1	ENSMUSG00000027855	Sycp1	0	6.98333	2.37	-1.55903	1.25992e-05		0.0926294	0.0880638	0.052662	0.0287915	0	0.167413	0	0.0263178
ENSDARG00000003909	ftr01	ENSMUSG00000020773	Trim47	0	1.75	0	0	3.84281e-08		0	0.101901	0.954226	3.13229	0	4.89178e-13	0	2.83389e-19
ENSDARG00000003910	med13b	ENSMUSG00000034297	Med13	1	12.5867	2.38	-2.40286	1.80582e-07		1.5908	1.34776	0.775417	3.4072	-1.03671	8.95018e-09	1.09883	1.98754e-11
ENSDARG00000003920	setb	ENSMUSG00000054766	Set	0	187.393	206.4	0.139373	0.416726		14.1879	14.5983	22.8721	20.4639	0.688929	7.52665e-05	0.52842	0.00129227
ENSDARG00000003927	cldn12	ENSMUSG00000046798	Cldn12	0	17.3233	15.8367	-0.129448	0.157561		13.9499	6.19857	10.8457	12.989	-0.363137	7.59001e-05	-0.102965	0.204226
ENSDARG00000003931	cndp2	ENSMUSG00000024644	Cndp2	1	15.1567	14.5367	-0.060256	0.792154		29.6307	45.2016	72.6203	137.707	1.29328	2.03447e-16	2.21643	8.27156e-21
ENSDARG00000003934	nxnl2	ENSMUSG00000021396	Nxnl2	1	20.7767	7.93	-1.38957	4.75409e-06		0.492054	1.74852	0.156699	0.280669	-1.65082	0.0161382	-0.809944	0.153432
ENSDARG00000003938	rpa1	ENSMUSG00000000751	Rpa1	0	22.2633	28.3667	0.349527	0.0572297		24.6851	16.0072	12.786	18.521	-0.949071	3.07037e-11	-0.41448	1.94494e-05
ENSDARG00000003940	mtfr1l	ENSMUSG00000046671	Mtfr1l	0	24.9267	13.6267	-0.871257	8.2845e-05		53.4851	45.1617	68.4883	47.4718	0.356719	1.24298e-06	-0.172068	0.00466067
ENSDARG00000003941	rrs1	ENSMUSG00000061024	Rrs1	1	15.7733	16.8233	0.092976	0.843131		13.497	9.57736	12.0837	9.26461	-0.15957	0.348073	-0.542831	0.00202724
ENSDARG00000003944	nmur1b	ENSMUSG00000026237	Nmur1	0	0	0	0	#N/A		0	0.0344817	0	0	0	1	0	1
ENSDARG00000003952	pfn2	ENSMUSG00000027805	Pfn2	0	18.89	45.74	1.27583	0.00208027		22.653	9.82143	46.3752	21.7311	1.03365	8.89072e-14	-0.0599398	0.39326
ENSDARG00000003961	parp3	ENSMUSG00000023249	Parp3	0	37.29	12.1533	-1.61744	3.71678e-05		3.10824	3.05874	7.62418	6.23521	1.29449	2.44162e-12	1.00434	3.95028e-10
ENSDARG00000003963	traf4a	ENSMUSG00000017386	Traf4	1	7.49333	3.19333	-1.23054	0.00206801		1.80251	1.13848	3.11031	1.11524	0.787054	1.39802e-06	-0.692658	8.278e-05
ENSDARG00000003965	tlx1	ENSMUSG00000025215	Tlx1	0	0	0	0	1		0	0	0	0	0	#N/A	0	#N/A
ENSDARG00000003971	isl2a	ENSMUSG00000032318	Isl2	1	0	0	0	1		13.0808	14.1895	16.4387	11.9341	0.329648	5.06623e-06	-0.132361	0.0313731
ENSDARG00000003973	chordc1a	ENSMUSG00000001774	Chordc1	0	14.7933	1.52667	-3.27649	2.10499e-07		70.2988	48.7764	38.9644	42.0887	-0.851342	2.28993e-12	-0.740067	3.65568e-11
ENSDARG00000003974	spoplb	ENSMUSG00000026771	Spopl	0	23.0567	10.9267	-1.07733	0.0056596		4.66019	5.92879	4.30006	4.19777	-0.116034	0.735523	-0.150765	0.851213
ENSDARG00000003984	LTN1	ENSMUSG00000052299	Ltn1	1	2.85667	0.816667	-1.80651	0.0149809		4.83017	4.16352	4.67215	5.93104	-0.0479857	0.639516	0.296211	0.000695403
ENSDARG00000003989	crhr1	ENSMUSG00000018634	Crhr1	1	0	0.323333	0	6.85549e-05		5.14735	37.685	54.6025	8.90802	3.40707	7.27287e-25	0.791276	1.33302e-11
ENSDARG00000003991	fhl2b	ENSMUSG00000008136	Fhl2	1	0	0	0	1		0.188567	0.965012	1.77038	3.03576	3.23091	3.34919e-09	4.00891	4.017e-12
ENSDARG00000003994	syt9a	ENSMUSG00000062542	Syt9	0	0	0.04	0	0.864587		0.19832	0.935968	1.71806	0.00434988	3.11488	2.0095e-12	0	0.00628839
ENSDARG00000003998	phyhipla	ENSMUSG00000037747	Phyhipl	0	27.8	0.04	0	1.9104e-12		6.41979	9.6739	46.2207	10.0612	2.84794	5.698e-27	0.648197	1.409e-13
ENSDARG00000004017	spag1a	ENSMUSG00000037617	Spag1	0	229.5	11.6767	-4.29679	6.41643e-08		2.35291	3.04526	7.60773	6.31183	1.69302	1.93385e-16	1.42361	1.1694e-14
ENSDARG00000004018	CHST13	ENSMUSG00000056643	Chst13	0	6.09667	9.43333	0.629747	0.000456731		0	1.11553	0.111835	0	0	0.0762257	0	1
ENSDARG00000004023	isl1	ENSMUSG00000042258	Isl1	1	58.69	0.196667	-8.22122	3.65599e-11		23.2215	93.9405	23.3294	36.8195	0.00668345	0.951583	0.665005	5.22801e-15
ENSDARG00000004034	arhgdig	ENSMUSG00000073433	Arhgdig	0	1.98	44.0033	4.47404	5.80392e-07		34.479	5.9033	3.39771	15.5862	-3.34309	1.99775e-23	-1.14545	1.63665e-14
ENSDARG00000004037	cog2	ENSMUSG00000031979	Cog2	1	7.79	7.42	-0.0702041	0.744791		6.40265	6.49985	13.8531	9.21327	1.11347	4.95973e-16	0.525043	1.43801e-09
ENSDARG00000004046	phf6	ENSMUSG00000025626	Phf6	1	23.2533	18.18	-0.355085	0.124808		6.25045	3.78778	5.1969	3.92567	-0.266311	4.8303e-06	-0.671022	1.27044e-12
ENSDARG00000004049	marcksa	ENSMUSG00000069662	Marcks	1	0	0.813333	0	0.000371311		0.44988	0.714696	1.51774	2.3099	1.75432	2.73651e-09	2.36022	1.97682e-12
ENSDARG00000004055	uhrf1bp1l	ENSMUSG00000019951	Uhrf1bp1l	0	20.0533	1.22333	-4.03495	3.46863e-05		5.48803	6.57031	4.71189	4.62158	-0.219982	0.0141066	-0.247903	0.00648663
ENSDARG00000004059	galk2	ENSMUSG00000027207	Galk2	1	0	0.826667	0	0.0282809		2.79935	1.4791	4.17105	2.95175	0.575321	7.16071e-06	0.0764772	0.546875
ENSDARG00000004060	bhlhe40	ENSMUSG00000030103	Bhlhe40	0	181.137	45.9967	-1.97748	4.1024e-06		9.47133	1.87052	18.3523	21.345	0.954322	8.63483e-09	1.17226	2.31693e-10
ENSDARG00000004074	bach2b	ENSMUSG00000040270	Bach2	1	0.903333	0.266667	-1.76022	0.000924944		0.0561145	0.637289	0.194731	0.232208	0	0.00448097	0	0.000544679
ENSDARG00000004078	acsl4a	ENSMUSG00000031278	Acsl4	1	37.2733	7.86	-2.24554	1.08419e-05		45.9741	29.2421	11.7885	23.2173	-1.96344	1.6409e-10	-0.985623	9.57151e-06
ENSDARG00000004094	acsbg2	ENSMUSG00000024209	1700061G19Rik	0	20.5167	3.33	-2.6232	0.0004293		0	0	0	0	0	1	0	1
ENSDARG00000004105	tie1	ENSMUSG00000033191	Tie1	0	0	2.69333	0	0.000255577		0	0	0.00362613	0	0	1	0	1
ENSDARG00000004109	CABZ01059909.1	ENSMUSG00000058435	Btnl4	0						0	0	0	0	0	#N/A	0	#N/A
ENSDARG00000004111	esr1	ENSMUSG00000019768	Esr1	0	0.28	3.68333	3.71751	6.80319e-07		0	0	0	0	0	1	0	1
ENSDARG00000004114	tti1	ENSMUSG00000027650	Tti1	1	1.57667	1.05667	-0.577357	0.213318		5.02204	6.48029	7.84335	7.66884	0.643198	5.76391e-06	0.610736	1.30934e-05
ENSDARG00000004115	mgat4b	ENSMUSG00000036620	Mgat4b	1	22.83	2.69667	-3.08168	2.8701e-06		52.8725	88.7325	31.3317	36.4529	-0.754896	2.46861e-12	-0.536483	1.50751e-09
ENSDARG00000004130	mvk	ENSMUSG00000041939	Mvk	1	14.2333	0.81	-4.13521	0.000108354		13.687	4.79498	5.68048	9.35937	-1.26872	6.2276e-05	-0.548325	0.0438756
ENSDARG00000004131	rttn	ENSMUSG00000023066	Rttn	0	0.0766667	0.166667	0	0.603293		0.19402	0.726936	0.67785	0.826127	1.80476	1.93514e-06	2.09016	7.39664e-08
ENSDARG00000004132	usp19	ENSMUSG00000006676	Usp19	0	39.0467	2.23	-4.13008	1.3251e-09		28.8509	21.979	15.3755	12.3098	-0.90798	3.9312e-12	-1.22881	1.67419e-14
ENSDARG00000004150	grm2a	ENSMUSG00000023192	Grm2	0	0	0.113333	0	0.112769		0.30817	0.162149	0	0	0	8.45492e-07	0	8.87454e-07
ENSDARG00000004151	rab23	ENSMUSG00000004768	Rab23	1	6.86667	0.93	-2.88431	1.73324e-06		1.49765	1.72355	1.62789	1.92074	0.120302	0.205142	0.358959	0.000487795
ENSDARG00000004154	orai1b	ENSMUSG00000049686	Orai1	1	2.31333	1.51	-0.615425	0.128029		3.61084	7.58639	6.35125	7.88902	0.814708	1.16603e-05	1.12751	7.88321e-08
ENSDARG00000004158	tmem63c	ENSMUSG00000034145	Tmem63c	1	0	0.05	0	0.248586		0	0	0.0213043	0.539317	0	0.399596	0	4.74678e-15
ENSDARG00000004160	reep3b	ENSMUSG00000019873	Reep3	0	115.383	40.8633	-1.49756	1.18099e-05		18.3995	13.8057	4.0814	10.3415	-2.17253	8.07839e-20	-0.831225	6.94882e-12
ENSDARG00000004161	ik	ENSMUSG00000024474	Ik	1	51.7933	29.9533	-0.79005	0.0311909		98.3703	44.1341	38.6038	40.1412	-1.34948	8.54585e-12	-1.29314	2.20999e-11
ENSDARG00000004169	stmn1a	ENSMUSG00000028832	Stmn1	0	1.23667	20.3767	4.04239	9.12614e-06		78.8256	104.76	480.532	250.476	2.6079	4.62055e-13	1.66794	2.12238e-09
ENSDARG00000004171	rabac1	ENSMUSG00000003380	Rabac1	0	19.9267	14.8967	-0.419711	0.00712518		225.14	235.241	208.259	275.707	-0.112439	0.21269	0.292314	0.00211854
ENSDARG00000004173	copa	ENSMUSG00000026553	Copa	1	36.3267	27.09	-0.423269	0.453432		19.7395	15.14	19.6108	15.7714	-0.00943686	0.935204	-0.323779	4.14735e-06
ENSDARG00000004174	cnot1	ENSMUSG00000036550	Cnot1	1	8.55667	2.40333	-1.83201	0.000122011		4.84618	5.19438	6.57213	7.27405	0.439514	1.88696e-05	0.585911	2.82671e-07
ENSDARG00000004176	ulk4	ENSMUSG00000040936	Ulk4	1	1.26333	0.173333	-2.86561	1.17046e-06		0.1175	0.0918314	0.282335	0.104379	1.26474	7.9905e-06	-0.170836	0.678172
ENSDARG00000004177	fam169ab	ENSMUSG00000041817	Fam169a	0	3.34333	24.7933	2.89059	7.20962e-08		7.01659	0.970186	1.41517	1.40989	-2.30979	4.75022e-18	-2.31519	7.70935e-18
ENSDARG00000004184	nf1b	ENSMUSG00000020716	Nf1	0	0.676667	0.756667	0.161213	0.621352		0.18617	0.180767	0.310635	0.395056	0.738605	0.00224688	1.08544	1.07857e-05
ENSDARG00000004189	cbx1a	ENSMUSG00000018666	Cbx1	0	39.9233	22.6667	-0.81666	0.00104618		10.56	15.4653	12.6178	11.9739	0.256854	0.000137417	0.181282	0.00369005
ENSDARG00000004199	spam1	ENSMUSG00000029678	Hyal5	0	0	0	0	1		0	0	0	0	0	1	0	1
ENSDARG00000004204	efhc2	ENSMUSG00000025038	Efhc2	1	5.42	0.0233333	0	2.56726e-10		3.83773	0.458885	0.270731	0	-3.82532	5.18783e-19	0	3.8835e-20
ENSDARG00000004211	ccdc106a	ENSMUSG00000035228	Ccdc106	0	39.64	7.11	-2.47904	4.03128e-06		0.232497	0.417078	0.304403	0.826848	0.38877	0.453668	1.83041	2.16363e-06
ENSDARG00000004218	rnd1b	ENSMUSG00000054855	Rnd1	0	0	0	0	#N/A		19.0732	19.9535	46.7373	29.1407	1.29303	2.44863e-08	0.611488	0.000695791
ENSDARG00000004219	slc6a3	ENSMUSG00000021609	Slc6a3	0	0.02	0	0	0.690847		0	0	0	0	0	#N/A	0	#N/A
ENSDARG00000004227	pde3a	ENSMUSG00000041741	Pde3a	1	0	0.57	0	1.01478e-05		0	0	0.0486392	0.03246	0	0.000278007	0	0.00875466
ENSDARG00000004243	asic4b	ENSMUSG00000033007	Asic4	0	0.32	0.633333	0.984893	0.00660613		0	0.00615311	0	0	0	1	0	1
ENSDARG00000004246	slit2	ENSMUSG00000031558	Slit2	1	12.19	2.03333	-2.58378	3.2642e-10		0.0924621	0.108064	0.936885	0.624107	0	3.81671e-17	0	7.02036e-14
ENSDARG00000004251	dhfr	ENSMUSG00000021707	Dhfr	0	0.403333	3.49333	3.11456	2.15288e-05		0.940582	1.56964	1.65771	1.66784	0.817564	0.00618749	0.82636	0.00568429
ENSDARG00000004260	cul5b	ENSMUSG00000032030	Cul5	0	8.90667	0.0166667	0	1.5122e-11		6.00891	5.14821	4.91926	5.24268	-0.28866	8.47554e-06	-0.196797	0.000685171
ENSDARG00000004261	tmed9	ENSMUSG00000058569	Tmed9	0	178.53	142.297	-0.327265	0.192997		47.6258	54.1836	75.4367	59.1916	0.663523	9.14771e-06	0.31365	0.0144341
ENSDARG00000004262	cyp46a1.4	ENSMUSG00000021259	Cyp46a1	0	70.0933	42.9233	-0.707515	0.0374199		1.89001	1.2329	0.548283	2.11528	-1.7854	2.03676e-07	0.162453	0.483865
ENSDARG00000004270	atl3	ENSMUSG00000024759	Atl3	0	11.2167	19.39	0.789669	0.000113043		0.509704	1.21707	1.56069	1.67418	1.61445	1.56574e-10	1.71572	4.17515e-11
ENSDARG00000004280	seh1l	ENSMUSG00000079614	Seh1l	1	22.4833	29.6167	0.397553	0.173445		27.0301	27.3665	17.9949	17.7429	-0.586975	5.33901e-14	-0.607325	3.67976e-14
ENSDARG00000004296	ambp	ENSMUSG00000028356	Ambp	0	0.00666667	5.77333	0	2.91265e-06		0	0	0	0	0	1	0	1
ENSDARG00000004297	irf2bpl	ENSMUSG00000034168	Irf2bpl	1	56.2067	15.96	-1.81628	1.07298e-08		2.74933	1.9045	10.0073	9.39189	1.8639	5.12137e-11	1.77234	1.5819e-10
ENSDARG00000004301	rhogb	ENSMUSG00000073982	Rhog	1	0	2.86	0	4.81796e-05		8.40628	6.08514	14.1709	7.27098	0.753394	1.29108e-08	-0.209316	0.0291541
ENSDARG00000004302	slc45a1	ENSMUSG00000039838	Slc45a1	1	0	0.123333	0	0.0726166		0.0739212	0.183447	0.382279	0.170186	0	9.40106e-08	0	0.0172981
ENSDARG00000004305	vangl1	ENSMUSG00000027860	Vangl1	0	0	0.633333	0	0.000508495		1.54978	5.49585	4.96484	5.01174	1.67968	3.45574e-16	1.69325	4.34454e-16
ENSDARG00000004306	klhl18	ENSMUSG00000054792	Klhl18	1	4.19667	0.876667	-2.25914	0.00321576		0.742919	0.667286	0.97247	0.742612	0.388449	0.0132501	-0.000595679	1
ENSDARG00000004307	lypd6	ENSMUSG00000050447	Lypd6	1	3.11	3.35	0.107247	0.621372		1.66611	0.404177	2.5004	4.44698	0.585677	9.06982e-07	1.41634	3.73326e-14
ENSDARG00000004308	fam8a1b	ENSMUSG00000069237	Fam8a1	0	0	0	0	#N/A		2.84719	3.69088	2.18849	3.36085	-0.379601	0.010663	0.239287	0.0947698
ENSDARG00000004311	ldlrap1a	ENSMUSG00000037295	Ldlrap1	0	2.67667	9.62333	1.8461	8.35708e-05		13.5154	8.38643	6.41912	8.52756	-1.07416	8.92988e-16	-0.6644	9.16048e-12
ENSDARG00000004318	cbwd	ENSMUSG00000024878	Cbwd1	0	20.6233	13.7067	-0.5894	0.194616		8.20102	5.70655	5.44346	4.44338	-0.591278	4.56563e-05	-0.884145	1.84637e-07
ENSDARG00000004322	ush1ga	ENSMUSG00000045288	Ush1g	1	14.6533	0.0333333	0	8.70188e-12		4.93481	8.49021	3.19189	1.32551	-0.628581	1.91553e-09	-1.89644	1.72828e-17
ENSDARG00000004325	casp9	ENSMUSG00000028914	Casp9	0	4.90667	9.87333	1.00879	0.00286885		3.22841	3.34828	6.67415	5.89445	1.04776	1.26547e-09	0.868534	4.33935e-08
ENSDARG00000004328	LIN28A (1 of many)	ENSMUSG00000050966	Lin28a	1	0	0	0	1		0	0	0.00383447	0	0	0.692189	0	1
ENSDARG00000004336	exoc4	ENSMUSG00000029763	Exoc4	1	9.25333	4.52	-1.03365	0.000821517		0.986918	2.02175	2.36753	2.23148	1.26238	1.91438e-16	1.177	1.45196e-15
ENSDARG00000004343	nelfe	ENSMUSG00000024369	Nelfe	1	14.2533	10.2233	-0.479434	0.00351419		23.5976	16.9221	24.927	21.0799	0.079065	0.405978	-0.162773	0.0777192
ENSDARG00000004358	gnb3a	ENSMUSG00000023439	Gnb3	0	0	0.04	0	0.447253		0	0.0469569	0.285239	0	0	6.3773e-06	0	1
ENSDARG00000004363	lhfp	ENSMUSG00000048332	Lhfp	0	3.33333	109.317	5.0354	7.54971e-09		0.649635	0.648101	1.78537	0.804937	1.45853	9.87784e-08	0.309246	0.24491
ENSDARG00000004372	fmnl3	ENSMUSG00000023008	Fmnl3	0	0.603333	2.72667	2.17611	4.50012e-06		0	0.140814	0.280855	1.2087	0	9.22134e-07	0	8.49237e-16
ENSDARG00000004377	ppp1r13ba	ENSMUSG00000021285	Ppp1r13b	0	0.683333	6.04	3.14389	4.96252e-09		13.4459	7.08752	12.8468	38.0657	-0.0657626	0.410286	1.50132	6.32475e-16
ENSDARG00000004386	si:dkey-153k10.9	ENSMUSG00000056004	9330182L06Rik	1	20.32	0.323333	-5.97373	1.50546e-12		0.0661229	0.0527937	0.0824236	0	0	0.415708	0	0.00080289
ENSDARG00000004392	hdr	ENSMUSG00000037613	Tnfrsf23	0	5.25667	7.62333	0.536274	0.0488985		0.0651893	0.284824	0.292663	0.0604427	0	0.000563993	0	1
ENSDARG00000004396	b3gnt5b	ENSMUSG00000022686	B3gnt5	0	0	1.85333	0	6.56242e-06		0	0	0.00595103	0	0	0.511823	0	1
ENSDARG00000004402	elovl6	ENSMUSG00000041220	Elovl6	1	15.59	10.3233	-0.594712	0.25671		0.542275	0.13531	0.94614	1.91571	0.803028	0.205345	1.82078	0.00101386
ENSDARG00000004405	snx10a	ENSMUSG00000038301	Snx10	0	0	5.94333	0	4.42102e-08		0.555432	0.908973	4.63954	3.60295	3.0623	1.14851e-17	2.6975	5.449e-16
ENSDARG00000004406	spra	ENSMUSG00000033735	Spr	0	6.09	7.60333	0.32019	0.270093		6.16086	3.64458	15.8213	6.80114	1.36067	2.53854e-12	0.142645	0.207122
ENSDARG00000004415	tcf7l2	ENSMUSG00000024985	Tcf7l2	0	0.893333	5.54333	2.63348	7.84695e-07		0.763523	1.15479	2.56309	1.59121	1.74714	9.38552e-14	1.05938	7.88992e-09
ENSDARG00000004427	dpy30	ENSMUSG00000024067	Dpy30	0	87.1733	28.3367	-1.62122	7.06576e-06		95.2166	94.1807	90.4506	80.0132	-0.0740826	0.591391	-0.250974	0.0469184
ENSDARG00000004433	btk	ENSMUSG00000031264	Btk	1	0	0.976667	0	0.0020381		0	0.118655	0.0438011	0.135353	0	0.281292	0	0.00192387
ENSDARG00000004436	fam92a1	ENSMUSG00000028218	Fam92a	0	34.96	12.05	-1.53667	0.00042372		12.3211	7.58684	4.09929	4.41358	-1.58768	2.39916e-15	-1.48111	1.12693e-14
ENSDARG00000004445	grm5a	ENSMUSG00000049583	Grm5	0	0.55	0.0966667	-2.50834	0.000183541		0	0	0	0.00323125	0	1	0	0.753677
ENSDARG00000004451	tnfrsfa	ENSMUSG00000037613	Tnfrsf23	0	8.48333	5.06667	-0.743594	0.0010261		0.0651893	0.284824	0.292663	0.0604427	0	0.000563993	0	1
ENSDARG00000004452	tardbpl	ENSMUSG00000041459	Tardbp	1	108.3	46.3867	-1.22325	1.65034e-05		6.19056	8.73396	8.96703	6.30619	0.534561	2.24893e-07	0.0266994	0.819929
ENSDARG00000004455	p2rx5	ENSMUSG00000005950	P2rx5	0	1.31667	0	0	7.56751e-08		2.40092	0	0.00748785	1.06333	0	1.76835e-18	-1.175	6.57315e-11
ENSDARG00000004460	desi2	ENSMUSG00000026502	Desi2	0	25.0033	12.2267	-1.03209	0.000361994		7.2426	4.35889	1.80483	6.48867	-2.00465	9.14738e-20	-0.158585	0.00721585
ENSDARG00000004470	prkcsh	ENSMUSG00000003402	Prkcsh	0	90.98	60.6533	-0.584963	0.0220034		25.7956	28.9723	24.7456	29.8485	-0.0599504	0.34132	0.210537	0.000975254
ENSDARG00000004472	atat1	ENSMUSG00000024426	Atat1	0	0.843333	0.503333	-0.744589	0.307677		5.91184	6.78926	5.88845	4.31104	-0.0057197	0.993987	-0.455571	5.31133e-07
ENSDARG00000004473	tbx21	ENSMUSG00000001444	Tbx21	0	0	1.12	0	7.21038e-07		0	0	0	0.0070459	0	1	0	0.532621
ENSDARG00000004492	pcyt1ab	ENSMUSG00000005615	Pcyt1a	0	5.97333	8.85667	0.568228	0.010203		4.59826	6.22504	4.70877	5.7069	0.0342637	0.669966	0.311622	3.41112e-05
ENSDARG00000004497	tspan33a	ENSMUSG00000001763	Tspan33	1	0	0	0	#N/A		0.140058	1.98243	1.81485	0.630552	3.69576	2.84456e-08	2.1706	0.00341224
ENSDARG00000004498	xkr8.1	ENSMUSG00000037752	Xkr8	0	0	0	0	1		1.20593	0.399849	0.466941	0.929914	-1.36884	7.19941e-10	-0.37498	0.00251945
ENSDARG00000004502	rcor3	ENSMUSG00000037395	Rcor3	1	0.223333	0.273333	0.291463	0.920703		4.01587	2.99756	2.30145	2.93269	-0.803172	5.55142e-12	-0.453489	9.36309e-08
ENSDARG00000004517	ppat	ENSMUSG00000029246	Ppat	1	1.16333	0.886667	-0.391801	0.586934		3.85138	14.9998	6.78402	4.11712	0.816765	5.31061e-06	0.0962581	0.598664
ENSDARG00000004525	zgc:63882	ENSMUSG00000020441	2310033P09Rik	0	15.96	16.3233	0.032475	0.990631		19.1967	11.8426	15.207	13.2199	-0.336123	0.006159	-0.538148	0.00010075
ENSDARG00000004527	pin4	ENSMUSG00000079480	Pin4	0	29.8533	36.3633	0.284592	0.110971		53.831	45.745	42.6877	42.7018	-0.334617	0.019572	-0.334143	0.0188481
ENSDARG00000004537	kmt2a	ENSMUSG00000002028	Kmt2a	0	2.95667	1.87667	-0.655799	0.00424872		1.05776	1.78843	0.880197	1.80243	-0.265112	0.00526428	0.768935	4.3443e-10
ENSDARG00000004539	ptgs2a	ENSMUSG00000032487	Ptgs2	1	0	6.93667	0	1.79265e-05		0	0.0517116	0.071877	0	0	7.6187e-05	0	1
ENSDARG00000004561	prkcg	ENSMUSG00000078816	Prkcg	0	0.293333	0	0	0.000581539		0.00623692	0.00857677	0.344092	0.521113	0	2.16423e-07	0	5.25992e-10
ENSDARG00000004574	gtf3c2	ENSMUSG00000106864	Gtf3c2	0	9.04	7.78333	-0.215935	0.584324		10.2895	15.0375	11.7801	11.9494	0.195176	0.117166	0.215755	0.0828503
ENSDARG00000004576	plk4	ENSMUSG00000025758	Plk4	0	2.03667	2.17	0.0914852	0.711222		1.4379	1.09392	1.97084	1.60839	0.454849	0.000324817	0.161656	0.20331
ENSDARG00000004577	TMEM178B (1 of many)	ENSMUSG00000057716	Tmem178b	0	7.38667	0.0233333	0	1.07096e-07		0.138397	0.114617	0.00460025	0.0226283	0	4.72422e-06	0	3.6713e-05
ENSDARG00000004580	nmnat2	ENSMUSG00000042751	Nmnat2	1	62.45	1.74	-5.16554	7.65382e-11		2.77875	0.316125	0.387169	0.81858	-2.8434	5.67789e-19	-1.76324	4.83769e-16
ENSDARG00000004581	sel1l	ENSMUSG00000020964	Sel1l	0	22.9833	2.35667	-3.28577	9.12096e-09		34.0604	71.591	43.3728	45.6483	0.348695	0.00178994	0.422464	0.000286818
ENSDARG00000004586	ntrk1	ENSMUSG00000028072	Ntrk1	0	0.52	0	0	3.44062e-06		0	0	0	0	0	1	0	1
ENSDARG00000004587	kat5a	ENSMUSG00000024926	Kat5	1	48.0567	39.3267	-0.289229	0.00331551		13.08	14.1578	20.6994	23.9018	0.662226	2.87477e-05	0.869754	6.5944e-07
ENSDARG00000004592	gpr22a	ENSMUSG00000044067	Gpr22	0	0	0	0	#N/A		0.0505294	0.0645667	0.0701602	0	0	0.478421	0	0.0419304
ENSDARG00000004594	znf800a	ENSMUSG00000039841	Zfp800	0	0.28	0.0233333	0	0.117672		4.8757	4.34332	4.02638	4.19488	-0.276127	0.00508043	-0.21698	0.0247967
ENSDARG00000004597	lrrc4ba	ENSMUSG00000047085	Lrrc4b	0	0	0.143333	0	0.0334855		0	0.0439804	0.0179284	0	0	0.274325	0	1
ENSDARG00000004616	mtmr2	ENSMUSG00000031918	Mtmr2	0	11.1467	11.6033	0.057927	0.864587		10.041	8.82194	8.16519	7.5555	-0.298349	0.00133118	-0.410308	5.06369e-05
ENSDARG00000004618	stx2a	ENSMUSG00000029428	Stx2	0	3.18333	3.36	0.077923	0.859929		2.38897	2.6174	1.66714	3.79902	-0.519008	0.000772399	0.669241	1.29999e-05
ENSDARG00000004621	gpm6ab	ENSMUSG00000031517	Gpm6a	1	1.22333	16.97	3.7941	9.66909e-07		6.16269	1.49145	2.86614	22.5927	-1.10445	1.49507e-13	1.87422	5.77348e-19
ENSDARG00000004627	panx3	ENSMUSG00000011118	Panx3	0	1.51667	0.523333	-1.5351	0.000416524		0	0	0	0	0	#N/A	0	#N/A
ENSDARG00000004633	epn3b	ENSMUSG00000010080	Epn3	0	0.593333	0.12	-2.30581	0.000213589		17.1676	95.5129	39.9274	21.8922	1.21769	1.06175e-19	0.350727	4.41692e-09
ENSDARG00000004634	osbp	ENSMUSG00000024687	Osbp	1	0.786667	0.873333	0.15078	0.867402		19.7288	28.403	9.2677	10.5697	-1.09002	6.74406e-12	-0.900365	2.47655e-10
ENSDARG00000004635	epha7	ENSMUSG00000028289	Epha7	0	7.56	5.52333	-0.452847	0.0171512		7.08952	1.14757	9.48738	13.5491	0.420322	3.01284e-09	0.934437	7.62997e-16
ENSDARG00000004636	ccdc9	ENSMUSG00000041375	Ccdc9	0	30.18	8.95667	-1.75256	0.000459982		2.12729	2.61544	1.11473	1.2419	-0.932321	2.57078e-06	-0.77647	2.52901e-05
ENSDARG00000004643	cdhr1a	ENSMUSG00000021803	Cdhr1	0	36.58	1.21667	-4.91005	1.52273e-09		0	0	0	0	0	1	0	1
ENSDARG00000004648	kctd16a	ENSMUSG00000051401	Kctd16	0	0	0.0333333	0	0.587077		0	0	0	0	0	#N/A	0	#N/A
ENSDARG00000004658	zgc:101810	ENSMUSG00000099104	Gm17087	0	0	5.33667	0	9.95403e-06		0	0	0	0	0	1	0	1
ENSDARG00000004672	ptk2ab	ENSMUSG00000022607	Ptk2	1	9.61667	63.3867	2.72057	3.33761e-07		4.66267	5.35109	8.40439	10.6354	0.849986	4.07782e-11	1.18964	6.60487e-14
ENSDARG00000004680	dnajb6a	ENSMUSG00000029131	Dnajb6	0	1.99	1.46333	-0.44351	0.344645		52.7916	66.1077	36.3033	32.3655	-0.540207	1.41401e-11	-0.705849	1.07983e-13
ENSDARG00000004687	acaa1	ENSMUSG00000036138	Acaa1a	1	32.1433	20.6067	-0.641408	0.0381803		10.636	8.66919	22.4073	14.9386	1.07501	0.00245598	0.490081	0.156612
ENSDARG00000004692	nabp1a	ENSMUSG00000026107	Nabp1	1	49.69	12.4833	-1.99295	1.38592e-05		0.90455	1.73164	10.4398	2.12778	3.52875	4.30793e-13	1.23408	0.000332753
ENSDARG00000004695	six4a	ENSMUSG00000034460	Six4	0	47.81	26.93	-0.828098	2.34656e-06		5.90148	8.37737	3.5627	3.82102	-0.728105	1.63104e-12	-0.627118	3.01108e-11
ENSDARG00000004696	eefsec	ENSMUSG00000033216	Eefsec	1	1.29	3.81	1.56242	1.81377e-05		14.7848	16.4244	37.8505	15.2642	1.3562	2.44284e-12	0.0460345	0.737488
ENSDARG00000004697	rxrgb	ENSMUSG00000015843	Rxrg	0	0.00666667	3.76667	0	8.9591e-06		8.18632	18.2613	12.711	9.01622	0.634792	0.000519986	0.139307	0.447859
ENSDARG00000004702	irf2bp2a	ENSMUSG00000051495	Irf2bp2	1	93.96	33.0567	-1.50711	0.000352967		4.34734	4.51555	13.6664	7.93684	1.65242	5.07503e-11	0.86843	4.38224e-06
ENSDARG00000004706	syf2	ENSMUSG00000028821	Syf2	1	83.8667	76.6867	-0.129122	0.297633		44.1658	47.8553	60.8232	61.6759	0.461692	2.73356e-07	0.481778	1.47305e-07
ENSDARG00000004712	tbr1b	ENSMUSG00000035033	Tbr1	1	0	0.01	0	0.867095		0	0	0	0	0	1	0	1
ENSDARG00000004713	mad2l1	ENSMUSG00000029910	Mad2l1	0	0	0	0	1		1.21798	0.766375	1.7217	1.94528	0.499347	0.0108616	0.675486	0.000887016
ENSDARG00000004714	tcf12	ENSMUSG00000032228	Tcf12	1	8.52333	10.4567	0.294933	0.160576		1.62533	1.6275	2.49555	2.44992	0.618626	3.26832e-09	0.592003	7.88142e-09
ENSDARG00000004721	mpp5b	ENSMUSG00000021112	Mpp5	1	0.226667	0.376667	0.732716	0.248039		20.8876	11.229	9.12252	12.0784	-1.19514	2.6157e-18	-0.790214	1.12226e-14
ENSDARG00000004724	tcea3	ENSMUSG00000001604	Tcea3	0	3.50333	14.94	2.09238	6.11589e-06		6.12354	5.44185	22.4865	13.0704	1.87662	2.59061e-12	1.09387	6.25869e-08
ENSDARG00000004726	trappc11	ENSMUSG00000038102	Trappc11	1	21.9833	5.52333	-1.9928	1.84753e-07		13.1865	10.3622	8.79845	7.7593	-0.583741	2.24793e-09	-0.765064	2.12741e-11
ENSDARG00000004727	cmss1	ENSMUSG00000022748	Cmss1	0	30.0967	11.7233	-1.36022	0.000397418		2.39115	2.16291	6.73792	3.45131	1.4946	4.83484e-10	0.529443	0.00228903
ENSDARG00000004735	hnrnpub	ENSMUSG00000039630	Hnrnpu	0	27.0067	18.0433	-0.58185	0.0892565		21.0723	26.8058	24.2571	22.2593	0.203057	0.00265875	0.0790599	0.230954
ENSDARG00000004745	lmbr1l	ENSMUSG00000022999	Lmbr1l	0	0	1.63333	0	3.95217e-05		1.57364	2.0193	1.08642	1.3916	-0.534524	0.00268873	-0.177363	0.312841
ENSDARG00000004748	zgc:100868	ENSMUSG00000048992	Prss32	0	0.00333333	3.25	0	1.90785e-06		0	0.0838858	0	0	0	1	0	1
ENSDARG00000004753	mylkb	ENSMUSG00000022836	Mylk	0	0	0.123333	0	0.0280292		0.0359922	0.142385	0.376731	0.57552	0	1.11038e-10	0	9.02799e-14
ENSDARG00000004754	hspa4a	ENSMUSG00000020361	Hspa4	0	23.1933	18	-0.365713	0.317033		18.0873	12.9251	8.7624	10.9139	-1.04558	6.14662e-15	-0.728816	6.70253e-12
ENSDARG00000004757	ybx1	ENSMUSG00000028639	Ybx1	1	630.947	1077.73	0.77241	0.0462152		39.4115	23.3505	27.8753	28.545	-0.499628	0.00233849	-0.465379	0.00426534
ENSDARG00000004771	ankrd10b	ENSMUSG00000031508	Ankrd10	0	15.2833	16.54	0.114	0.580497		2.31992	2.88478	3.21155	2.0746	0.469196	1.30958e-06	-0.16124	0.0490269
ENSDARG00000004774	wdr36	ENSMUSG00000038299	Wdr36	0	4.07667	9.4	1.20527	0.000680363		7.05109	4.17471	5.01523	3.83942	-0.491529	1.45698e-05	-0.876959	2.52877e-09
ENSDARG00000004782	fgfr3	ENSMUSG00000054252	Fgfr3	0	1.80667	0.936667	-0.947723	0.000733589		0.705281	32.1689	13.4948	21.9541	4.25806	1.09083e-26	4.96015	1.38534e-27
ENSDARG00000004785	cops2	ENSMUSG00000027206	Cops2	1	35.1133	11.9867	-1.55059	4.85176e-07		29.0987	20.5647	22.7595	18.5354	-0.354489	2.77177e-06	-0.650671	1.47865e-10
ENSDARG00000004794	ccdc146	ENSMUSG00000064280	Ccdc146	0	0	0.333333	0	0.00827255		0	0	0	0	0	1	0	1
ENSDARG00000004796	mgrn1b	ENSMUSG00000022517	Mgrn1	0	7.31667	1.97333	-1.89055	0.000558349		36.6811	22.0973	50.7686	49.848	0.468898	3.59407e-10	0.442498	1.11586e-09
ENSDARG00000004806	grwd1	ENSMUSG00000053801	Grwd1	0	2.62	10.8167	2.04562	4.98536e-05		57.135	30.7917	10.3815	19.342	-2.46037	4.56318e-18	-1.56264	3.79801e-14
ENSDARG00000004823	asz1	ENSMUSG00000010796	Asz1	0	0	0	0	1		0	0	0	0	0	1	0	1
ENSDARG00000004830	flot2a	ENSMUSG00000061981	Flot2	0	107.077	59.4433	-0.849057	0.000168133		18.4509	12.2376	55.6066	41.5433	1.59157	2.12568e-18	1.17093	1.54274e-15
ENSDARG00000004836	dnajc5ab	ENSMUSG00000000826	Dnajc5	0	10.1033	4.95	-1.02933	1.63783e-05		15.941	11.7862	12.2902	9.70022	-0.375238	3.41679e-07	-0.716655	5.48501e-12
ENSDARG00000004840	rassf1	ENSMUSG00000010067	Rassf1	0	5.30667	11.8633	1.16063	5.03838e-05		5.67047	5.74092	2.22783	3.5625	-1.34783	2.131e-13	-0.670579	2.89891e-08
ENSDARG00000004851	hinfp	ENSMUSG00000032119	Hinfp	1	8.13667	2.55	-1.67394	2.57737e-05		1.69307	2.01777	1.6109	0	-0.0717707	0.63562	0	2.41604e-15
ENSDARG00000004861	esrrga	ENSMUSG00000026610	Esrrg	1	1.95	0.876667	-1.15337	5.35783e-05		0.0036115	0.367935	0.92321	0.0412593	0	4.13863e-11	0	0.57087
ENSDARG00000004864	zgc:171734	ENSMUSG00000074397	Foxr1	0	0	0	0	1		0	0	0	0	0	1	0	1
ENSDARG00000004866	fam63a	ENSMUSG00000038712	Mindy1	0	12.05	16.0733	0.415636	0.395774		14.9695	19.6583	13.6631	19.4338	-0.13175	0.0576248	0.37654	6.29751e-06
ENSDARG00000004869	penka	ENSMUSG00000045573	Penk	1	0	0	0	1		0.0862656	0	0.357941	0.683782	0	0.00114996	0	3.56816e-07
ENSDARG00000004870	psen1	ENSMUSG00000019969	Psen1	0	21.4867	23.2067	0.111098	0.806963		38.3792	43.1519	39.5635	44.7923	0.0438465	0.455764	0.222924	0.000318118
ENSDARG00000004871	mst1rb	ENSMUSG00000032584	Mst1r	0	0	0.00666667	0	0.951636		0.00447776	0.080517	0	0	0	0.926379	0	0.938869
ENSDARG00000004874	spata6l	ENSMUSG00000064202	4430402I18Rik	0	78.3033	0.463333	-7.40088	2.0119e-11		0.360571	0.465377	0.948128	0.39443	1.3948	9.54359e-08	0.129484	0.678255
ENSDARG00000004880	acsm3	ENSMUSG00000030935	Acsm3	0	0	1.55667	0	7.05755e-09		0.180037	0.120539	0.0427104	0.208448	0	0.12165	0.211394	0.719372
ENSDARG00000004889	aga	ENSMUSG00000031521	Aga	0	4.04667	14.1733	1.80837	4.99342e-05		11.2987	13.0701	26.2467	10.9628	1.21598	1.64497e-16	-0.0435371	0.485832
ENSDARG00000004891	pex19	ENSMUSG00000003464	Pex19	1	82.1667	55.18	-0.574408	0.0157776		18.659	14.378	34.6917	31.7637	0.894715	5.84946e-08	0.767505	7.03943e-07
ENSDARG00000004898	zp2l2	ENSMUSG00000024734	Zp1	0	0	0.0866667	0	0.0782995		0.152574	0.756456	1.25343	1.50902	3.03831	1.68169e-12	3.30603	1.18214e-13
ENSDARG00000004904	gys2	ENSMUSG00000030244	Gys2	1	0	0.106667	0	0.417324		0	0	0	0	0	1	0	1
ENSDARG00000004906	stip1	ENSMUSG00000024966	Stip1	0	32.0233	47.87	0.579998	0.0243791		112.519	99.9919	68.1588	74.6457	-0.723191	3.1538e-06	-0.592033	4.57192e-05
ENSDARG00000004925	immp2l	ENSMUSG00000056899	Immp2l	0	16.8467	16.4467	-0.0346679	0.971814		8.27557	5.78445	7.97605	5.34928	-0.0531847	0.698419	-0.629514	3.66301e-05
ENSDARG00000004931	slc8a3	ENSMUSG00000079055	Slc8a3	1	0	0.193333	0	0.0012155		0.0751954	0.118085	0.132225	0.955406	0	0.32049	0	2.16144e-11
ENSDARG00000004937	skp2	ENSMUSG00000054115	Skp2	0	0.916667	1.57667	0.782409	0.00556093		0.487222	0.57933	0.638977	0.84777	0.391186	0.0523129	0.799094	9.14973e-05
ENSDARG00000004939	mtdhb	ENSMUSG00000022255	Mtdh	0	40.9733	11.29	-1.85964	4.3763e-06		5.55802	7.29781	5.17333	7.26739	-0.103477	0.0386059	0.386867	2.09444e-08
ENSDARG00000004948	bccip	ENSMUSG00000030983	Bccip	0	108.12	69.5933	-0.635612	0.00583216		49.06	32.7762	44.8131	52.0353	-0.130627	0.0232489	0.0849434	0.13972
ENSDARG00000004952	rsad2	ENSMUSG00000020641	Rsad2	1	0	1.86333	0	0.0109758		0.0652378	0.477754	1.48636	0.450492	0	3.93606e-15	0	4.36199e-07
ENSDARG00000004954	grna	ENSMUSG00000034708	Grn	0	1.84667	11.44	2.63109	0.00213103		10.1428	12.8573	25.81	19.0084	1.34747	7.32907e-13	0.906176	1.51596e-09
ENSDARG00000004956	zmat2	ENSMUSG00000001383	Zmat2	1	30.2633	38.5733	0.350033	0.00997784		28.2087	20.5315	40.1406	31.825	0.508922	1.75866e-05	0.17402	0.0871805
ENSDARG00000004964	cyp4t8	ENSMUSG00000028712	Cyp4a31	0	99.9567	1.99333	-5.64805	2.74941e-11		0.0733053	0.0484003	0.0382513	0.0540547	0	1	0	1
ENSDARG00000004979	elovl5	ENSMUSG00000032349	Elovl5	1	4.78	0.596667	-3.00201	0.00012185		28.3255	42.8609	62.1102	69.0856	1.13273	2.33138e-07	1.28628	3.12218e-08
ENSDARG00000004988	ppp3ca	ENSMUSG00000028161	Ppp3ca	0	4.58333	0.303333	-3.91742	2.78554e-08		12.2047	14.6369	7.79743	9.75007	-0.646367	2.70925e-09	-0.323954	7.49278e-05
ENSDARG00000005002	brf1b	ENSMUSG00000011158	Brf1	0	4.44	1.65333	-1.42518	0.00309944		20.2506	20.4653	13.6691	14.4435	-0.567047	1.07525e-08	-0.487546	1.22169e-07
ENSDARG00000005004	slc5a12	ENSMUSG00000041644	Slc5a12	0	0.0166667	0.46	0	5.32534e-06		0	0	0	0	0	#N/A	0	#N/A
ENSDARG00000005015	tspy	ENSMUSG00000039485	Tspyl4	0	0	0	0	#N/A		40.3274	22.8333	14.8374	14.5531	-1.44252	2.02745e-12	-1.47044	1.75327e-12
ENSDARG00000005023	fkbp9	ENSMUSG00000029781	Fkbp9	0	2.96333	79.4067	4.74397	3.47269e-11		52.724	73.3771	179.534	116.803	1.76773	3.53781e-21	1.14755	3.52721e-17
ENSDARG00000005026	tshz1	ENSMUSG00000046982	Tshz1	1	2.17	1.58	-0.45777	0.00390518		1.02062	2.98601	2.22367	3.64998	1.1235	6.34315e-09	1.83844	1.73038e-13
ENSDARG00000005034	ispd	ENSMUSG00000043153	Ispd	0	35.8	24.7733	-0.531172	0.0602641		3.66733	2.16285	5.1535	1.43485	0.490825	8.13304e-05	-1.35383	1.51894e-10
ENSDARG00000005049	rab20	ENSMUSG00000031504	Rab20	1	3.77333	18.0833	2.26075	4.04511e-05		3.00468	5.77038	12.9778	8.67427	2.11076	4.89092e-12	1.52953	3.24147e-09
ENSDARG00000005057	dimt1l	ENSMUSG00000021692	Dimt1	1	1.36667	2.02333	0.566073	0.246413		18.7376	9.70842	4.84661	8.37667	-1.95089	1.45088e-12	-1.16149	1.06281e-08
ENSDARG00000005058	ncapd2	ENSMUSG00000038252	Ncapd2	0	1.28	0.876667	-0.546044	0.146602		3.34465	2.21739	2.72751	6.42342	-0.294269	0.011556	0.941488	2.3962e-09
ENSDARG00000005078	eif4e3	ENSMUSG00000093661	Eif4e3	0	59.8433	25.2267	-1.24624	2.09269e-05		1.41335	3.80589	6.49462	3.89361	2.20012	2.49534e-14	1.46199	2.36983e-10
ENSDARG00000005092	cep89	ENSMUSG00000023072	Cep89	0	8.41667	7.04333	-0.256991	0.0680071		3.91021	5.05343	5.69153	4.4639	0.541569	1.36729e-07	0.191057	0.0168816
ENSDARG00000005095	glcea	ENSMUSG00000032252	Glce	1	0	5.12667	0	1.05907e-05		5.97863	4.50654	7.58458	2.57316	0.343254	1.48255e-05	-1.21628	3.10362e-14
ENSDARG00000005104	limk2	ENSMUSG00000020451	Limk2	0	2.86333	11.5867	2.0167	9.92592e-06		36.9052	47.1319	32.9785	38.3768	-0.162298	0.000401179	0.0564083	0.177106
ENSDARG00000005108	oclna	ENSMUSG00000021638	Ocln	0	0.233333	14.49	5.95652	4.7985e-06		18.7113	38.6191	12.2141	15.4167	-0.615366	0.000189751	-0.279419	0.0598815
ENSDARG00000005112	cdh17	ENSMUSG00000028217	Cdh17	0	0	0.0766667	0	0.864587		0	0	0.143239	0	0	3.72419e-09	0	1
ENSDARG00000005122	atp2a2b	ENSMUSG00000029467	Atp2a2	0	12.5733	4.68333	-1.42476	9.06291e-05		14.6793	16.2273	19.4339	17.9342	0.404795	0.000567041	0.288928	0.00967755
ENSDARG00000005126	large	ENSMUSG00000004383	Large1	1	0.41	0.223333	-0.876425	0.00894226		0.407908	0.456711	0.364177	0.381627	-0.163604	0.488726	-0.0960785	0.72732
ENSDARG00000005128	rnaseh2b	ENSMUSG00000021932	Rnaseh2b	0	11.2567	8.57	-0.393413	0.0426805		1.73224	0.727648	1.20012	1.17689	-0.529464	0.00439342	-0.55766	0.00309635
ENSDARG00000005134	psmd11b	ENSMUSG00000017428	Psmd11	0	47.7067	27.9167	-0.773064	0.0526137		7.05965	7.64533	9.83318	11.0616	0.478062	0.000899871	0.647895	3.37103e-05
ENSDARG00000005139	hhatlb	ENSMUSG00000032523	Hhatl	0	0	0.166667	0	0.0179712		50.9625	158.26	222.795	195.174	2.12821	2.28709e-25	1.93726	6.45186e-24
ENSDARG00000005141	camkvb	ENSMUSG00000032936	Camkv	0	0	0.32	0	0.00889873		0	0	0.091185	0.00465857	0	4.52008e-05	0	0.880479
ENSDARG00000005150	tbx20	ENSMUSG00000031965	Tbx20	1	0	0	0	1		0	0	0	0	0	1	0	1
ENSDARG00000005154	aspa	ENSMUSG00000020774	Aspa	1	4.17333	0.756667	-2.46347	3.90988e-05		0	0.192915	0.103672	0.281661	0	0.0695719	0	5.93788e-05
ENSDARG00000005159	cyth3b	ENSMUSG00000018001	Cyth3	0	7.79	1.00667	-2.95204	2.4356e-07		2.49793	2.96167	4.55877	5.56337	0.867914	1.7683e-10	1.15523	6.79055e-13
ENSDARG00000005162	tpm3	ENSMUSG00000058126	Tpm3-rs7	0	7.14667	139.487	4.28671	1.22998e-10		0.167917	0.0496553	0.661213	0.316826	1.97737	0.00888814	0.915943	0.400168
ENSDARG00000005163	efr3a	ENSMUSG00000015002	Efr3a	1	52.2533	3.65	-3.83955	1.5446e-09		80.4105	74.8954	13.3114	20.1061	-2.59472	7.68904e-23	-1.99975	2.46953e-20
ENSDARG00000005172	dynll2b	ENSMUSG00000020483	Dynll2	0	438.967	86.9867	-2.33525	2.0686e-08		42.5992	20.527	33.8852	24.8622	-0.330173	0.000825494	-0.776871	8.8784e-09
ENSDARG00000005176	zgc:101040	ENSMUSG00000051147	Nat2	0	0	0.836667	0	2.1436e-06		4.51272	3.23647	3.18665	5.34596	-0.501958	0.00322841	0.244452	0.111782
ENSDARG00000005179	c17h14orf159	ENSMUSG00000021185	9030617O03Rik	0	4.26333	5.88667	0.465469	0.12887		0.502846	0.925703	3.26524	1.07347	2.699	1.33154e-15	1.09409	2.12022e-06
ENSDARG00000005186	sp4	ENSMUSG00000025323	Sp4	1	10.61	4.27	-1.31312	4.29575e-06		1.33551	1.63718	1.04937	2.07802	-0.347867	0.00387441	0.637818	8.71114e-07
ENSDARG00000005191	ahcy	ENSMUSG00000048087	Gm4737	0	12.0167	11.4933	-0.0642395	0.774678		8.61198	3.72127	10.867	4.58059	0.335534	0.824831	-0.910812	0.575609
ENSDARG00000005210	coro2a	ENSMUSG00000028337	Coro2a	0	4.45333	1.17333	-1.92427	1.73311e-05		0.251231	0.295346	4.64028	0.158941	4.20712	4.58642e-21	-0.660521	0.075419
ENSDARG00000005218	wrnip1	ENSMUSG00000021400	Wrnip1	0	16.1833	2.65	-2.61044	0.000295691		14.0457	15.3473	25.5213	25.5185	0.861578	5.51178e-13	0.86142	7.2368e-13
ENSDARG00000005220	pdcd6	ENSMUSG00000021576	Pdcd6	0	4.19333	54.8767	3.71002	5.26216e-09		175.975	54.2401	84.4423	100.641	-1.05933	2.92843e-14	-0.806155	6.74486e-12
ENSDARG00000005221	desmb	ENSMUSG00000026208	Des	0	0	0	0	1		0.224839	0.146106	0.475646	1.7652	1.08099	0.00245169	2.97286	3.81587e-13
ENSDARG00000005230	ssr2	ENSMUSG00000041355	Ssr2	0	16.91	83.3767	2.30177	2.41757e-07		69.3915	93.8593	102.977	87.4305	0.569494	0.000387862	0.333379	0.0251882
ENSDARG00000005232	ccdc85ca	ENSMUSG00000084883	Ccdc85c	0	18.5767	1.62667	-3.5135	2.69957e-07		1.83665	2.09032	0.479602	2.07822	-1.93717	8.02433e-08	0.178273	0.42392
ENSDARG00000005236	srcap	ENSMUSG00000107023	Gm42715	0	0.993333	0.883333	-0.16932	0.538205		0.403027	0.368001	0.201799	0.368054	-0.997958	0.163198	-0.130959	0.761775
ENSDARG00000005246	asb3	ENSMUSG00000020305	Asb3	0	3.88	1.09667	-1.82293	1.23726e-05		6.50531	4.97911	3.04595	4.8762	-1.09472	6.09976e-09	-0.41586	0.00172038
ENSDARG00000005251	rpe	ENSMUSG00000026005	Rpe	0	30.1033	38.5033	0.35506	0.0839707		29.0425	28.9472	17.1006	24.0679	-0.764116	2.83157e-13	-0.271051	1.16124e-05
ENSDARG00000005254	kdelr2a	ENSMUSG00000079111	Kdelr2	0	22.2233	32.0933	0.530198	0.0544493		8.81266	8.29858	5.55574	6.05126	-0.6656	4.27471e-05	-0.542343	0.000413142
ENSDARG00000005271	zc3h12a	ENSMUSG00000042677	Zc3h12a	0	0	0	0	#N/A		0.0489481	0.0912184	0.0986142	0.0661605	0	0.146846	0	0.69918
ENSDARG00000005274	rad52	ENSMUSG00000030166	Rad52	0	0	0.15	0	0.0113416		4.27742	6.70456	4.16596	2.28145	-0.0380905	0.6785	-0.906793	5.34422e-11
ENSDARG00000005284	fbxl15	ENSMUSG00000025226	Fbxl15	0	16.5533	9.91333	-0.73968	0.00205014		6.71216	5.6628	3.20948	4.05483	-1.06444	5.04476e-09	-0.727138	1.70391e-06
ENSDARG00000005314	CALHM1 (1 of many)	ENSMUSG00000079258	Calhm1	0	0	0	0	#N/A		0	0	0	0	0	#N/A	0	#N/A
ENSDARG00000005315	celf1	ENSMUSG00000005506	Celf1	0	20.95	21.4267	0.0324572	0.95418		6.62787	8.98159	6.77208	7.24628	0.0310533	0.649155	0.128694	0.0291355
ENSDARG00000005318	stam2	ENSMUSG00000055371	Stam2	0	29.0567	26.15	-0.152058	0.553914		9.9421	6.85605	9.38567	7.89992	-0.0830903	0.24274	-0.331713	4.57525e-05
ENSDARG00000005320	nipsnap1	ENSMUSG00000034285	Nipsnap1	0	0	0.0533333	0	0.703602		23.3635	13.1235	19.8268	12.9656	-0.236804	1.41446e-05	-0.849568	4.99859e-15
ENSDARG00000005327	ftr66	ENSMUSG00000020773	Trim47	0	0	0	0	1		0	0.101901	0.954226	3.13229	0	4.89178e-13	0	2.83389e-19
ENSDARG00000005332	lipib	ENSMUSG00000044626	Liph	0	5.69333	0	0	1.72439e-11		58.7626	38.83	19.326	87.0443	-1.60435	1.08194e-26	0.566853	1.50178e-17
ENSDARG00000005335	slc22a4	ENSMUSG00000063652	Slc22a21	0	0	0.303333	0	0.18379		0.351476	0.770497	0.701157	0.654154	0.996312	0.178876	0.896205	0.217417
ENSDARG00000005343	ccdc85al	ENSMUSG00000032878	Ccdc85a	0	2.15333	0.563333	-1.93451	5.50273e-06		0.683712	0.246619	0.982539	3.14691	0.523126	0.00326715	2.20247	1.44436e-14
ENSDARG00000005350	dip2ba	ENSMUSG00000023026	Dip2b	0	2.61	0.866667	-1.5905	0.034619		1.12582	1.17681	1.93233	1.58502	0.779366	2.66117e-08	0.493524	3.73472e-05
ENSDARG00000005355	larp6	ENSMUSG00000034839	Larp6	1	10.13	8.50667	-0.251968	0.642206		0.11398	0.616069	0.841304	1.66748	2.88385	3.62328e-07	3.87082	3.08936e-11
ENSDARG00000005356	tyro3	ENSMUSG00000027298	Tyro3	0	0.00666667	0.106667	0	0.219705		7.3382	2.72949	2.41882	8.4564	-1.60112	5.48464e-18	0.204618	0.000997644
ENSDARG00000005359	sucla2	ENSMUSG00000022110	Sucla2	1	101.64	39.5	-1.36354	0.00265392		55.9035	40.7355	56.1683	64.1357	0.00681599	1	0.198188	0.0198257
ENSDARG00000005364	grin3ba	ENSMUSG00000035745	Grin3b	0	0	0.126667	0	0.00806122		0.05092	0.289567	0.0542644	0.0669746	0	0.98893	0	0.683872
ENSDARG00000005368	mcamb	ENSMUSG00000032135	Mcam	0	1.03667	4.3	2.05238	7.5834e-05		0.462389	1.49159	0.960135	0.106156	1.05413	0.000347392	-2.12293	0.000543575
ENSDARG00000005371	gprc6a	ENSMUSG00000019905	Gprc6a	0	0	0.25	0	0.000435231		0	0	0	0	0	#N/A	0	#N/A
ENSDARG00000005372	camk4	ENSMUSG00000038128	Camk4	0	2.09667	0.28	-2.9046	0.0154668		0.0305011	0.0427966	0.0325531	0.291884	0	0.960642	0	5.37852e-14
ENSDARG00000005374	tubgcp4	ENSMUSG00000027263	Tubgcp4	0	11.03	5.75	-0.939799	1.17752e-05		5.82708	4.44214	5.05039	3.45838	-0.206379	0.0569895	-0.752679	2.32302e-07
ENSDARG00000005382	prdm9	ENSMUSG00000051977	Prdm9	0	2.17667	0.86	-1.33971	0.0452381		0.523455	0.197255	0.361208	0.747609	-0.535236	0.122176	0.514219	0.0650145
ENSDARG00000005392	slc5a5	ENSMUSG00000000792	Slc5a5	1	0.00333333	94.9233	0	1.57431e-11		0	0.416747	0.154235	0.0231529	0	0.00114868	0	0.633331
ENSDARG00000005394	dnmt3aa	ENSMUSG00000020661	Dnmt3a	0	1.7	1.31	-0.375968	0.292288		0.975381	1.47286	1.49748	1.8929	0.618501	5.1433e-08	0.95656	1.11383e-11
ENSDARG00000005397	trim3b	ENSMUSG00000036989	Trim3	0	170.127	8.45333	-4.33095	5.22758e-09		11.3404	8.62703	29.2304	19.8764	1.36599	9.37808e-17	0.809578	3.81894e-12
ENSDARG00000005414	grapa	ENSMUSG00000004837	Grap	1	0.00333333	3.01667	0	2.25194e-07		0.143652	0.0439252	0.00870327	1.66767	0	0.0130798	3.53718	1.91183e-14
ENSDARG00000005416	map3k5	ENSMUSG00000071369	Map3k5	0	11.6	2.78	-2.06097	4.74e-06		0.970088	1.30714	4.48039	3.66171	2.20744	2.01007e-09	1.91633	4.11085e-08
ENSDARG00000005423	pgam1a	ENSMUSG00000011752	Pgam1	0	213.11	15.1967	-3.80977	4.44227e-09		316.351	192.835	255.948	233.464	-0.305675	0.00010968	-0.438324	9.62001e-07
ENSDARG00000005425	wdfy1	ENSMUSG00000073643	Wdfy1	1	53.8333	28.0067	-0.942729	0.0178428		10.6979	11.5279	14.5327	18.5888	0.441977	8.17144e-11	0.797112	1.02374e-15
ENSDARG00000005448	mtfmt	ENSMUSG00000059183	Mtfmt	0	12.8	17.3967	0.442667	0.0237046		4.37947	6.04329	4.66841	3.83745	0.0921736	0.264317	-0.190609	0.0186426
ENSDARG00000005451	gdi2	ENSMUSG00000021218	Gdi2	1	49.79	79.74	0.679448	0.000265916		52.5705	63.1566	83.8111	80.2988	0.67289	6.74424e-10	0.611127	3.98011e-09
ENSDARG00000005453	foxp2	ENSMUSG00000029563	Foxp2	1	0.953333	2.42667	1.34792	0.000116255		0	0.0362908	0.0364855	0.111596	0	0.0741632	0	1.00662e-05
ENSDARG00000005454	tacc3	ENSMUSG00000037313	Tacc3	0	1.01	3.80333	1.91291	0.000201399		1.56365	2.36945	5.3108	1.79057	1.76401	4.90245e-12	0.1955	0.26136
ENSDARG00000005456	katnb1	ENSMUSG00000031787	Katnb1	1	40.1	18.49	-1.11686	0.000520963		11.1898	7.8364	12.6602	14.0413	0.178114	0.0331227	0.327495	0.000307295
ENSDARG00000005458	csnk1g2a	ENSMUSG00000003345	Csnk1g2	1	99.88	30.15	-1.72804	1.85234e-08		47.5054	46.1116	60.9044	44.3803	0.358454	0.000144781	-0.098175	0.258428
ENSDARG00000005462	kif4	ENSMUSG00000034311	Kif4	0	0.00666667	0.0266667	0	0.919112		0.106944	0.0535399	0.16967	0.0618162	0.665875	0.400176	0	0.597854
ENSDARG00000005463	slc30a1a	ENSMUSG00000037434	Slc30a1	1	16.4667	4.96	-1.73114	0.000199437		0.588656	1.18166	0.568118	0.200322	-0.0512342	0.819067	-1.5551	1.89574e-07
ENSDARG00000005464	dnase1l1	ENSMUSG00000019088	Dnase1l1	0	0	23.79	0	2.13097e-08		4.20322	4.6413	5.07133	7.16874	0.270867	0.0248382	0.770225	4.10659e-07
ENSDARG00000005468	irf2bp1	ENSMUSG00000044030	Irf2bp1	0	11.6167	24.1467	1.05563	0.00491622		20.5947	21.8102	23.9936	17.54	0.220375	0.00476	-0.231623	0.00398686
ENSDARG00000005476	nav3	ENSMUSG00000020181	Nav3	0	0.46	0.186667	-1.30117	0.0170577		0.00680281	0.0150054	0.0581836	0.0996661	0	0.00916247	0	4.12687e-05
ENSDARG00000005481	nfkbiaa	ENSMUSG00000021025	Nfkbia	0	17.7367	44.4067	1.32404	0.0027161		43.9697	50.5497	30.2317	36.9478	-0.540447	3.80171e-10	-0.251023	5.29706e-05
ENSDARG00000005482	rapgef2	ENSMUSG00000062232	Rapgef2	0	11.4467	5.39	-1.08657	4.10145e-05		0.46849	0.813474	1.08797	0.445193	1.21555	1.74794e-11	-0.073588	0.647806
ENSDARG00000005485	ucmab	ENSMUSG00000026668	Ucma	0	4.86333	631.817	7.02142	7.62479e-13		6.4062	14.9	70.3232	122.053	3.45646	7.51541e-26	4.25189	5.79057e-27
ENSDARG00000005500	dgcr6	ENSMUSG00000003531	Dgcr6	0	51.7333	14.7467	-1.81071	0.00116927		23.0806	16.4979	16.2824	22.8218	-0.503368	4.27561e-07	-0.0162672	0.908112
ENSDARG00000005510	gdf6b	ENSMUSG00000051279	Gdf6	0	0	1.03	0	4.26088e-06		5.42225	22.2802	17.6973	6.06214	1.70656	1.23804e-17	0.160934	0.0366949
ENSDARG00000005513	naca	ENSMUSG00000061315	Naca	0	233.707	493.14	1.0773	0.000267128		20.8359	14.3966	28.8883	17.6011	0.47141	0.000182481	-0.243406	0.0354987
ENSDARG00000005518	slc5a9	ENSMUSG00000028544	Slc5a9	0	0	0.0433333	0	0.794541		0	0	0	0	0	1	0	1
ENSDARG00000005522	galr1a	ENSMUSG00000024553	Galr1	1	0	0.01	0	0.852366		0	0	0	0	0	#N/A	0	#N/A
ENSDARG00000005525	acy3.2	ENSMUSG00000024866	Acy3	0	0.556667	2.17333	1.96502	0.0056596		4.85473	2.56235	7.29204	7.42768	0.586931	7.81343e-05	0.613519	5.82209e-05
ENSDARG00000005526	igfn1.1	ENSMUSG00000051985	Igfn1	0	14.6367	1.33	-3.46009	6.60077e-08		0	0	0.0593362	0	0	2.78997e-06	0	1
ENSDARG00000005536	ubr7	ENSMUSG00000041712	Ubr7	1	36.6433	16.9267	-1.11425	5.01852e-05		13.0697	14.4305	8.98779	11.0663	-0.540188	2.91388e-08	-0.240054	0.00111222
ENSDARG00000005540	xpo7	ENSMUSG00000022100	Xpo7	1	1.81333	1.33333	-0.443607	0.477573		2.19424	2.15123	2.91639	2.02886	0.410464	4.78623e-07	-0.113048	0.0952184
ENSDARG00000005541	wif1	ENSMUSG00000020218	Wif1	1	0	13.6033	0	5.56031e-09		0.211457	0.0767929	0.191227	1.6103	-0.145076	0.851408	2.9289	2.20666e-11
ENSDARG00000005544	btbd3a	ENSMUSG00000062098	Btbd3	0	6.57333	4.97	-0.403379	0.131249		2.35111	1.87783	2.62811	3.82122	0.160682	0.145212	0.700693	4.20133e-07
ENSDARG00000005547	rint1	ENSMUSG00000028999	Rint1	0	11.92	7.07667	-0.752242	0.000456585		3.02763	3.01362	3.31717	2.6591	0.131765	0.116139	-0.187252	0.0359664
ENSDARG00000005549	znf710b	ENSMUSG00000048897	Zfp710	0	0	0	0	#N/A		5.50727	2.99424	1.82505	2.83806	-1.5934	3.3237e-13	-0.956433	1.88781e-09
ENSDARG00000005551	hnrnph1l	ENSMUSG00000007850	Hnrnph1	0	40.0433	44.89	0.164832	0.0823763		23.1258	41.6162	17.7988	14.8195	-0.377721	2.69004e-10	-0.642006	1.59942e-14
ENSDARG00000005559	pou4f1	ENSMUSG00000048349	Pou4f1	1	35.65	0.113333	-8.29719	2.84313e-12		0.00524687	0	0.0211833	0.150932	0	0.433597	0	1.10528e-07
ENSDARG00000005560	ywhah	ENSMUSG00000018965	Ywhah	0	32.7333	29.94	-0.128686	0.250672		62.0463	55.1374	97.1999	67.0975	0.647611	1.53592e-05	0.112914	0.400406
ENSDARG00000005561	gfm2	ENSMUSG00000021666	Gfm2	0	8.68667	4.71	-0.883076	0.00651588		3.80556	3.29124	2.75544	2.30468	-0.465823	8.70717e-07	-0.723542	8.77327e-10
ENSDARG00000005565	entpd8	ENSMUSG00000036813	Entpd8	0	0.223333	2.25667	3.33692	0.000613114		0.164903	0.969193	2.70036	5.86605	4.03346	3.70533e-13	5.1527	1.21852e-16
ENSDARG00000005574	vsx2	ENSMUSG00000021239	Vsx2	0	0	0.0833333	0	0.365074		0	0	0	0	0	#N/A	0	#N/A
ENSDARG00000005576	mphosph8	ENSMUSG00000079184	Mphosph8	0	29.9467	28.6633	-0.063189	0.691869		6.12838	8.28237	7.26158	8.12497	0.244778	0.0359284	0.406858	0.000911151
ENSDARG00000005578	ugp2a	ENSMUSG00000001891	Ugp2	0	1.11333	1.04	-0.0983021	0.931648		35.2179	20.4665	48.9583	41.5638	0.475246	7.69455e-05	0.23902	0.0255038
ENSDARG00000005586	zbtb20	ENSMUSG00000022708	Zbtb20	1	49.8233	19.0067	-1.39032	3.29813e-05		9.34614	14.7234	30.5596	32.1154	1.70918	2.56541e-14	1.78082	1.49864e-14
ENSDARG00000005590	mtf2	ENSMUSG00000029267	Mtf2	1	0.616667	1.40333	1.18629	0.00548499		9.04627	9.72841	9.85473	13.9226	0.123493	0.0280831	0.622039	3.75502e-11
ENSDARG00000005595	adgb	ENSMUSG00000050994	Adgb	0	3.38333	0.0366667	0	3.94572e-10		0	0	0	0	0	1	0	1
ENSDARG00000005606	paxip1	ENSMUSG00000002221	Paxip1	1	5.21667	2.28667	-1.18988	0.00038355		2.36177	3.19382	2.95099	3.79077	0.321327	0.0037106	0.682621	4.43977e-07
ENSDARG00000005612	aph1b	ENSMUSG00000053040	Aph1c	1	56.2367	16.7467	-1.74764	8.30501e-06		8.14621	6.41534	10.2164	10.8291	0.326689	0.000393085	0.410707	2.69998e-05
ENSDARG00000005616	bfb	ENSMUSG00000092511	Gm20547	0	0	0	0	1		0.0653497	0.0877962	0.4568	0.1779	0	0.387925	0	0.842715
ENSDARG00000005619	nek2	ENSMUSG00000026622	Nek2	1	0	0.01	0	0.996382		2.17875	4.66223	0.0632155	0.291359	0	3.78093e-09	-2.90263	1.00729e-07
ENSDARG00000005625	tmem57a	ENSMUSG00000028826	Tmem57	1	10.45	9.78333	-0.0951049	0.812063		3.85	4.09079	3.63448	1.68344	-0.0831074	0.43768	-1.19345	1.27514e-10
ENSDARG00000005627	zmp:0000000527	ENSMUSG00000105504	Gbp5	0	0.01	0.706667	0	0.0043617		0	0	0	0	0	1	0	1
ENSDARG00000005629	smyd2b	ENSMUSG00000026603	Smyd2	0	0	0.14	0	0.00799164		15.545	58.7379	32.6023	19.9419	1.06853	4.43199e-10	0.359357	0.0020262
ENSDARG00000005640	adat3	ENSMUSG00000113640	Adat3	0	0.953333	1.10333	0.210816	0.72519
ENSDARG00000005643	gcat	ENSMUSG00000006378	Gcat	0	10.96	23.68	1.11142	0.00257611		10.3522	5.19528	15.9763	15.2779	0.626	2.75233e-09	0.561514	1.89098e-08
ENSDARG00000005645	robo3	ENSMUSG00000032128	Robo3	0	8.7	0.18	-5.59495	3.15323e-11		0	0	0	0	0	1	0	1
ENSDARG00000005648	olfml2a	ENSMUSG00000046618	Olfml2a	0	0	12.7433	0	3.44363e-12		0.820815	1.61569	1.30875	1.39323	0.673062	9.18222e-05	0.763301	1.78688e-05
ENSDARG00000005651	hrasb	ENSMUSG00000025499	Hras	1	0.06	9.87667	0	2.43232e-07		6.03702	5.30426	7.96047	9.08154	0.399018	2.15583e-05	0.589101	6.76425e-08
ENSDARG00000005652	man1a1	ENSMUSG00000003746	Man1a	1	6.85667	0.326667	-4.39162	3.55148e-07		2.22206	1.67556	11.1202	5.34181	2.32321	6.21519e-17	1.26543	3.85838e-11
ENSDARG00000005670	ttbk2a	ENSMUSG00000090100	Ttbk2	0	6.55333	1.21667	-2.42929	3.30414e-09		0.711751	0.855985	0.53493	0.771346	-0.412022	0.0389171	0.116006	0.588537
ENSDARG00000005673	f3b	ENSMUSG00000028128	F3	0	3.06333	19.91	2.70032	2.01374e-07		7.12965	6.81533	25.0043	24.8816	1.81027	6.32188e-18	1.80318	1.14392e-17
ENSDARG00000005675	sec61a1l	ENSMUSG00000030082	Sec61a1	0	0	0	0	#N/A		102.598	91.0023	214.109	117.021	1.06134	3.4089e-11	0.189758	0.0442961
ENSDARG00000005679	trip10a	ENSMUSG00000019487	Trip10	0	8.02667	13.9667	0.799115	0.000144547		3.37203	2.97839	13.6651	5.66535	2.01881	3.60864e-11	0.748546	0.000337673
ENSDARG00000005690	slc25a23a	ENSMUSG00000046329	Slc25a23	0	4.38333	4.35	-0.011013	1		6.46561	2.57084	6.57174	5.43185	0.0234875	0.900056	-0.251343	0.0196046
ENSDARG00000005699	ddx19	ENSMUSG00000015023	Ddx19a	0	23.6633	16.61	-0.510601	0.143969		2.42042	1.93662	3.38826	3.24399	0.485287	0.000249576	0.422512	0.00114529
ENSDARG00000005704	eps8l3b	ENSMUSG00000040600	Eps8l3	0	0	0	0	1		0.176713	0.028571	0.0373988	0.128808	0	0.0884976	-0.45618	0.678038
ENSDARG00000005713	ethe1	ENSMUSG00000064254	Ethe1	0	10.3433	13.2533	0.357654	0.00266517		32.4682	14.4941	31.9754	43.7729	-0.0220669	0.792379	0.43101	9.85785e-07
ENSDARG00000005716	olfml2ba	ENSMUSG00000038463	Olfml2b	0	0	0.74	0	2.12418e-05		2.40836	0	1.5129	1.73366	-0.670737	4.89073e-07	-0.474231	4.2326e-05
ENSDARG00000005738	rpf1	ENSMUSG00000028187	Rpf1	0	24.33	33.8767	0.477556	0.121554		9.29906	11.0036	8.99037	8.70878	-0.0487044	0.626552	-0.0946135	0.272685
ENSDARG00000005739	gpm6ba	ENSMUSG00000031342	Gpm6b	0	0.04	0.163333	0	0.4459		4.4652	7.40526	9.07734	17.5331	1.02354	2.23955e-14	1.97329	4.45528e-20
ENSDARG00000005749	cand2	ENSMUSG00000030319	Cand2	0	0	0.166667	0	0.00407972		1.06497	0.652691	2.63856	0.707634	1.30894	1.68053e-10	-0.589736	0.00111187
ENSDARG00000005754	ptprfb	ENSMUSG00000033295	Ptprf	0	4.42333	4.65333	0.0731306	0.752457		7.43368	14.4224	31.5874	21.4367	2.0872	1.5754e-15	1.52793	1.09343e-12
ENSDARG00000005762	col14a1a	ENSMUSG00000022371	Col14a1	1	0.283333	2.11	2.89667	1.22311e-06		0.0204133	0.0139301	0.114617	0	0	0.00635581	0	0.562234
ENSDARG00000005772	tsr2	ENSMUSG00000025264	Tsr2	0	32.55	42.8867	0.397872	0.0527843		15.9301	10.248	13.4782	9.68432	-0.241127	0.00291728	-0.718036	1.68314e-09
ENSDARG00000005774	ddx3b	ENSMUSG00000069045	Ddx3y	0	0	0	0	#N/A		17.1249	13.9169	0.519227	1.57179	-5.04358	7.6765e-21	-3.44561	1.65305e-18
ENSDARG00000005775	scn8aa	ENSMUSG00000023033	Scn8a	0	1.75667	0.0933333	0	1.40035e-06		0.156943	0.512418	0.268555	0.113992	0.774977	0.000143143	-0.461314	0.0854306
ENSDARG00000005776	guk1b	ENSMUSG00000020444	Guk1	0	0.123333	0	0	0.282134		189.492	79.9362	65.7902	81.7399	-1.52619	5.16968e-17	-1.21303	6.77107e-15
ENSDARG00000005783	ncanb	ENSMUSG00000002341	Ncan	0	3.28333	0	0	3.3813e-10		0	0.00200176	0.00488824	0.0120031	0	0.63391	0	0.191381
ENSDARG00000005786	ppm1f	ENSMUSG00000026181	Ppm1f	1	0	0.12	0	0.223881		2.23387	2.43853	2.48378	3.2584	0.152992	0.17935	0.544619	2.13835e-05
ENSDARG00000005789	enpp1	ENSMUSG00000037370	Enpp1	0	11.8233	2.08667	-2.50236	9.76407e-07		0.0631611	2.58645	4.26369	1.75284	0	3.27898e-23	0	1.95706e-18
ENSDARG00000005791	rpl28	ENSMUSG00000030432	Rpl28	0	64.5367	315.22	2.28817	9.40672e-05		39.7288	21.375	44.054	34.7149	0.14909	0.274052	-0.19463	0.141992
ENSDARG00000005799	smim14	ENSMUSG00000105835	Gm43552	0	2.58333	21.39	3.04963	1.62319e-06		0.06716	0	0.234194	0.282149	0	0.794119	0	0.72164
ENSDARG00000005800	ampd3a	ENSMUSG00000005686	Ampd3	1	4.63	0.36	-3.68494	3.54468e-09		2.73611	1.96593	1.88348	0.912167	-0.538724	1.99976e-06	-1.58476	1.40199e-13
ENSDARG00000005814	klhl10a	ENSMUSG00000001558	Klhl10	1	0	0.0566667	0	0.195863		0.214601	0.173806	0.974529	0.00761906	2.18304	2.31332e-09	0	0.00134688
ENSDARG00000005821	ncf2	ENSMUSG00000026480	Ncf2	0	0	2.96333	0	4.57379e-05		0.34817	0.168883	1.03744	1.97679	1.57516	2.52029e-08	2.50529	1.90978e-13
ENSDARG00000005823	slc39a10	ENSMUSG00000025986	Slc39a10	0	0.366667	1.24333	1.76167	0.00456019		3.58499	2.75499	4.94648	11.1482	0.464435	7.60614e-05	1.63678	1.83446e-14
ENSDARG00000005827	eif2s1a	ENSMUSG00000021116	Eif2s1	1	20.9367	39.4033	0.912286	0.000373346		25.554	18.8348	19.9277	18.9468	-0.358776	0.000107831	-0.431598	1.20812e-05
ENSDARG00000005828	faima	ENSMUSG00000096316	Faiml	1	10.9967	1.62667	-2.75708	5.09054e-08		0	0	0	0	0	#N/A	0	#N/A
ENSDARG00000005834	gatad2b	ENSMUSG00000042390	Gatad2b	1	0.246667	0.0466667	0	0.0708599		0.249389	0.812878	0.687178	1.38597	1.46229	1.50753e-06	2.47442	3.0917e-12
ENSDARG00000005840	got2b	ENSMUSG00000031672	Got2	0	189.88	50.0033	-1.92499	3.86709e-08		48.1068	27.4577	46.0492	23.6027	-0.0630643	0.545057	-1.02729	1.46582e-10
ENSDARG00000005841	tnni2a.2	ENSMUSG00000031097	Tnni2	0	1.45	1.23333	-0.23349	0.130504		0.169083	0.259527	0.467716	0.218505	1.46791	0.00337068	0.369938	0.629539
ENSDARG00000005842	cd9a	ENSMUSG00000030342	Cd9	0	0	0.66	0	0.000350057		406.537	233.149	426.155	679.083	0.0679889	0.702095	0.7402	2.57511e-05
ENSDARG00000005861	ralgapa2	ENSMUSG00000037110	Ralgapa2	1	2.52333	0.983333	-1.35958	0.00093632		0.159762	0.666115	0.988486	0.648641	2.6293	5.88351e-14	2.0215	2.28811e-10
ENSDARG00000005867	gon4l	ENSMUSG00000054199	Gon4l	0	3.16667	2.72667	-0.215827	0.525239		2.39314	3.66751	3.37777	3.71938	0.497169	0.00670271	0.636161	0.000713088
ENSDARG00000005870	mmadhc	ENSMUSG00000026766	Mmadhc	1	67.7733	31.8767	-1.08822	0.000366446		42.9043	32.6127	51.9478	53.2913	0.275941	0.00964296	0.31278	0.00402839
ENSDARG00000005883	rfx1a	ENSMUSG00000031706	Rfx1	0	4.44333	0.696667	-2.6731	9.82133e-07		0.537411	1.02311	0.976141	0.83026	0.861063	6.46663e-05	0.627536	0.00270656
ENSDARG00000005891	cyb5r3	ENSMUSG00000018042	Cyb5r3	0	17.36	14.8533	-0.22498	0.418274		95.8677	74.2583	276.919	188.854	1.53035	5.38196e-20	0.978156	6.627e-16
ENSDARG00000005894	slc7a9	ENSMUSG00000030492	Slc7a9	1	4.51667	0.0133333	0	2.75614e-06		0.0619364	0	0.0290517	0	0	0.166022	0	0.0114685
ENSDARG00000005897	dera	ENSMUSG00000030225	Dera	0	11.4967	9.74	-0.239222	0.520849		17.7744	8.47871	7.29976	9.80418	-1.28388	6.8033e-19	-0.858336	2.45745e-15
ENSDARG00000005908	clk4b	ENSMUSG00000026034	Clk1	0	33.4333	17.56	-0.928994	0.000396267		24.239	25.8833	23.1662	17.5047	-0.0653089	0.452302	-0.469582	3.74319e-06
ENSDARG00000005913	tgm1l3	ENSMUSG00000022218	Tgm1	0	0.763333	1.15333	0.595424	0.221513		0	0	0.388767	0	0	0.109228	0	1
ENSDARG00000005915	tcf3a	ENSMUSG00000020167	Tcf3	0	4.97	1.35333	-1.87673	8.74445e-05		5.64129	7.04886	10.6879	4.39426	0.921881	9.53974e-11	-0.360405	0.000323309
ENSDARG00000005916	srpk3	ENSMUSG00000002007	Srpk3	0	6.11	1.12667	-2.43911	3.5778e-06		0.0830385	0	0	0	0	0.000499551	0	0.000515882
ENSDARG00000005924	serpina10a	ENSMUSG00000061947	Serpina10	0	127.783	82.1867	-0.636723	0.000699935		0.039178	0.318886	0	0.0439295	0	0.633655	0	1
ENSDARG00000005926	ak2	ENSMUSG00000028792	Ak2	0	35.17	49.01	0.478731	0.0121142		20.9972	40.6124	19.3051	15.6358	-0.121208	0.314757	-0.425345	0.000991393
ENSDARG00000005941	yes1	ENSMUSG00000014932	Yes1	1	0.586667	3.62667	2.62803	2.52175e-05		3.54792	3.30007	4.49411	3.41843	0.34106	0.00374973	-0.0536397	0.706396
ENSDARG00000005942	v2rl1	ENSMUSG00000090581	Vmn2r6	0	0	0	0	#N/A		0	0	0	0	0	#N/A	0	#N/A
ENSDARG00000005943	htra4	ENSMUSG00000037406	Htra4	0	0.0133333	0.223333	0	0.136539		0	0	0	0	0	1	0	1
ENSDARG00000005945	sart1	ENSMUSG00000039148	Sart1	0	41.13	27.7233	-0.56909	0.00151362		11.6925	9.96537	11.9706	8.07672	0.0339163	0.80262	-0.533737	1.35655e-05
ENSDARG00000005948	ankmy2a	ENSMUSG00000036188	Ankmy2	1	1.65	2.51333	0.607136	0.164923		16.6212	11.8093	17.9207	17.0863	0.108602	0.239754	0.0398184	0.74179
ENSDARG00000005972	ric8b	ENSMUSG00000035620	Ric8b	0	70.9367	16.1	-2.13947	2.67137e-07		9.38926	14.0081	6.47635	10.2534	-0.535831	3.38773e-06	0.127016	0.156596
ENSDARG00000005980	sfswap	ENSMUSG00000029439	Sfswap	0	28.97	10.95	-1.40363	1.21349e-06		1.98167	2.35093	1.8647	1.48943	-0.0877739	0.419767	-0.411954	0.000441858
ENSDARG00000005989	rgl1	ENSMUSG00000026482	Rgl1	0	0	3.35667	0	7.86886e-07		16.3894	7.20901	1.37671	3.76712	-3.57347	1.60896e-21	-2.12123	1.58251e-17
ENSDARG00000005993	prc1b	ENSMUSG00000038943	Prc1	0	0.0366667	0.00333333	0	0.931234		0.0146664	0.0532161	0.231026	0.984771	0	0.00349008	0	1.38562e-10
ENSDARG00000006003	mycla	ENSMUSG00000028654	Mycl	0	2.42667	3.74667	0.626632	0.0232232		3.87495	3.16103	13.6875	5.40924	1.82061	4.58582e-16	0.481249	2.06552e-05
ENSDARG00000006008	dct	ENSMUSG00000022129	Dct	1	0.193333	0.0133333	0	0.00274411		0.347235	3.75054	9.1725	11.7016	4.72333	6.61525e-14	5.07464	9.91422e-15
ENSDARG00000006010	bmi1a	ENSMUSG00000026739	Bmi1	1	44.39	22.6567	-0.970299	0.000672462		24.4863	32.7905	8.32506	19.4325	-1.55644	4.1671e-18	-0.3335	4.41239e-06
ENSDARG00000006011	klhl42	ENSMUSG00000040102	Klhl42	0	1.96	2.31333	0.23912	0.643356		3.53009	2.22021	2.25456	3.54452	-0.646858	2.89821e-06	0.0058891	1
ENSDARG00000006019	tktb	ENSMUSG00000031397	Tktl1	0	79.1167	77.6233	-0.0274913	1		0	0	0	0	0	#N/A	0	#N/A
ENSDARG00000006025	tp53i11b	ENSMUSG00000068735	Trp53i11	0	0.04	0.616667	0	0.0699561		41.9843	16.2982	24.2653	43.9384	-0.790956	5.04896e-12	0.065631	0.31435
ENSDARG00000006029	lta4h	ENSMUSG00000015889	Lta4h	0	7.27	8.60333	0.24294	0.152251		24.2886	19.4163	32.6454	27.6809	0.426601	9.88188e-08	0.18861	0.0026324
ENSDARG00000006031	abat	ENSMUSG00000057880	Abat	0	3.90667	4.89333	0.324879	0.44401		1.52069	6.65411	3.28035	5.9527	1.10912	2.06734e-09	1.96882	1.40111e-14
ENSDARG00000006038	aebp2	ENSMUSG00000030232	Aebp2	1	5.9	7.8	0.402759	0.190936		1.65773	1.50991	2.18891	1.35044	0.401007	0.00107714	-0.295775	0.0173177
ENSDARG00000006040	cyp20a1	ENSMUSG00000049439	Cyp20a1	1	23.9967	34.64	0.529605	0.0112886		3.78825	4.75936	4.04727	2.45204	0.0954161	0.309991	-0.627548	4.48656e-07
ENSDARG00000006044	ust	ENSMUSG00000047712	Ust	0	3.02	4.77	0.659441	0.0846325		6.67484	1.43748	1.31915	5.4491	-2.33913	2.76718e-18	-0.292716	0.000481659
ENSDARG00000006060	aim1b	ENSMUSG00000019866	Crybg1	0	16.43	2.98667	-2.45972	9.7632e-07		3.25989	3.18746	6.6912	10.8067	1.03744	1.97939e-11	1.72903	7.21214e-16
ENSDARG00000006062	akap1b	ENSMUSG00000018428	Akap1	0	12.0133	2.27667	-2.39964	0.000556193		1.30002	2.02131	2.14613	0.298774	0.723206	6.8363e-05	-2.1214	7.81726e-09
ENSDARG00000006065	znf385b	ENSMUSG00000027016	Zfp385b	1	17.54	0.87	-4.33349	3.34358e-10		0.0335668	0.0701704	0.130793	0.024835	0	0.00339589	0	0.849446
ENSDARG00000006074	uck2a	ENSMUSG00000026558	Uck2	0	13.07	7.11	-0.878338	0.00282082		2.79576	3.46515	2.66676	1.97475	-0.0681516	0.744306	-0.501569	0.00282282
ENSDARG00000006079	gpr37l1a	ENSMUSG00000026424	Gpr37l1	0	0	0	0	1		0.233178	0.282267	0.39908	3.03029	0.775247	0.0834183	3.69995	2.49017e-14
ENSDARG00000006092	rad21a	ENSMUSG00000022314	Rad21	1	37.6367	54.8633	0.543703	0.0122517		7.41214	9.40303	9.35645	9.48279	0.33607	2.62203e-05	0.35542	1.3485e-05
ENSDARG00000006093	cdk15	ENSMUSG00000026023	Cdk15	1	10.5767	3.43	-1.6246	4.79501e-06		0.065149	0.415224	0.647402	0.434472	0	8.4123e-08	0	2.11274e-05
ENSDARG00000006094	igf2r	ENSMUSG00000023830	Igf2r	0	0.913333	0.33	-1.46868	0.0458859		0.841864	2.19133	2.99712	2.89661	1.83192	1.08296e-12	1.7827	2.68588e-12
ENSDARG00000006110	chd	ENSMUSG00000006958	Chrd	0	0	0.0133333	0	0.780932		0.751584	0.732867	0.241504	0.240676	-1.63789	4.0133e-05	-1.64284	4.25206e-05
ENSDARG00000006112	myof	ENSMUSG00000048612	Myof	0	0	0.246667	0	0.0807093		1.26035	0.162908	0.20565	3.8323	-2.61556	6.2198e-16	1.60439	2.31801e-17
ENSDARG00000006120	tbx2b	ENSMUSG00000000093	Tbx2	1	114.2	61.8467	-0.884795	0.00302819		78.0488	2.7484	19.0583	51.8185	-2.03396	7.33866e-19	-0.59091	1.2569e-08
ENSDARG00000006124	kdm5c	ENSMUSG00000056673	Kdm5d	0	18.0833	4.37	-2.04896	1.38099e-07		1.34224	1.14773	0.00546428	0.0689606	0	2.29473e-19	0	1.82866e-18
ENSDARG00000006125	csnk1db	ENSMUSG00000025162	Csnk1d	0	32.22	22.4433	-0.52167	0.00365962		17.4588	17.5102	34.7243	23.7625	0.991992	3.89068e-15	0.444731	1.57283e-08
ENSDARG00000006128	cep170aa	ENSMUSG00000057335	Cep170	0	0.916667	2.19	1.25646	0.000317825		1.32455	0.85821	0.269074	0.557498	-2.29942	1.81484e-13	-1.24846	4.84588e-10
ENSDARG00000006137	star	ENSMUSG00000031574	Star	1	1.03	0	0	0.00613408		0.620711	0.827833	0.144281	0.145451	-2.10504	8.6623e-06	-2.09339	9.42934e-06
ENSDARG00000006169	lrrk2	ENSMUSG00000036273	Lrrk2	0	0	0.306667	0	0.00826444		0	0.024975	0.0341323	0.183877	0	0.0584335	0	8.35628e-10
ENSDARG00000006174	lrrc23	ENSMUSG00000030125	Lrrc23	0	17.5567	0.0166667	0	2.32115e-11		0	0.00921114	0.296681	0	0	1.28439e-08	0	1
ENSDARG00000006181	hif1aa	ENSMUSG00000021109	Hif1a	0	11.0067	11.64	0.0807134	0.437066		33.9881	11.7222	14.7669	48.3312	-1.20266	5.32388e-15	0.507925	3.58906e-08
ENSDARG00000006192	gatad2ab	ENSMUSG00000036180	Gatad2a	0	29.69	11.6967	-1.34388	0.000336215		15.6088	15.2772	15.0175	13.6422	-0.0557185	0.451305	-0.194287	0.00829631
ENSDARG00000006196	sav1	ENSMUSG00000021067	Sav1	1	6.14667	14.7967	1.2674	0.00477489		1.20351	1.01597	0.895953	0.952462	-0.425753	0.0945343	-0.337515	0.198787
ENSDARG00000006200	eif4g1a	ENSMUSG00000045983	Eif4g1	0	6.67667	4.02333	-0.730737	0.281477		7.20188	6.59352	11.9129	11.8541	0.726084	4.57337e-08	0.718942	5.84817e-08
ENSDARG00000006202	erbb3a	ENSMUSG00000018166	Erbb3	0	0	0.316667	0	0.0036422		2.14163	3.98338	9.65785	9.07364	2.17299	4.79168e-12	2.08297	1.38263e-11
ENSDARG00000006206	pou4f3	ENSMUSG00000024497	Pou4f3	1	342.08	1.32667	-8.01038	9.73624e-14		110.957	86.6943	1.85488	14.1244	-5.90252	2.89853e-27	-2.97373	1.28339e-21
ENSDARG00000006207	gpx1b	ENSMUSG00000063856	Gpx1	0	1220.06	39.3967	-4.95273	0.00166657		130	106.073	267.611	203.218	1.04163	2.01994e-16	0.644521	2.99413e-12
ENSDARG00000006215	akr1b1	ENSMUSG00000029762	Akr1b8	0	0	0	0	#N/A		1.02932	0.348799	0.325575	0	-1.66064	0.000598736	0	9.8682e-07
ENSDARG00000006219	gnl3	ENSMUSG00000042354	Gnl3	0	16.29	36.3867	1.15942	0.00828119		6.48143	8.13955	6.47257	6.095	-0.0019725	1	-0.0886861	0.638499
ENSDARG00000006220	ugt1ab	ENSMUSG00000089675	Ugt1a8	0	1.26667	4.97333	1.97318	0.000131086		0	0	0	0	0	1	0	1
ENSDARG00000006225	ddx39aa	ENSMUSG00000005481	Ddx39	0	54.7033	89.4767	0.709883	0.00155305		8.22822	13.2207	6.71101	10.0371	-0.294051	0.00416385	0.286689	0.00447718
ENSDARG00000006235	brms1la	ENSMUSG00000012076	Brms1l	0	26.8133	16.5433	-0.696701	0.00423688		11.4132	5.69748	12.7132	12.358	0.155621	0.0604657	0.114743	0.166164
ENSDARG00000006240	slc27a1a	ENSMUSG00000031808	Slc27a1	0	12.3	7.88667	-0.641171	0.00422887		25.5365	50.2627	82.0693	58.7935	1.68428	8.9636e-11	1.2031	3.72178e-08
ENSDARG00000006242	ptp4a1	ENSMUSG00000026064	Ptp4a1	0	86.0867	144.367	0.745876	7.49539e-05		23.5282	18.3273	49.9056	38.6077	1.08481	4.40484e-15	0.714496	1.81049e-11
ENSDARG00000006251	ell2	ENSMUSG00000001542	Ell2	1	17.3333	6.37667	-1.44267	0.000657851		11.7799	9.38484	13.7827	8.57018	0.226528	0.00245169	-0.458931	7.97605e-07
ENSDARG00000006253	mier3a	ENSMUSG00000032727	Mier3	0	7.14	5.24	-0.446357	0.260179		3.97384	4.28154	3.82498	4.00409	-0.0550847	0.674301	0.0109376	0.955291
ENSDARG00000006257	vldlr	ENSMUSG00000024924	Vldlr	1	0	0.686667	0	0.00113647		1.72904	3.55946	37.5369	5.61037	4.44027	4.66526e-16	1.69813	2.95968e-07
ENSDARG00000006266	stat1a	ENSMUSG00000026104	Stat1	0	64.6067	41.8567	-0.626226	0.000313279		3.38637	4.1453	19.3715	10.0226	2.51612	1.09105e-21	1.56545	5.05678e-17
ENSDARG00000006272	mpp5a	ENSMUSG00000021112	Mpp5	1	5.35333	1.36	-1.97683	1.48588e-06		20.8876	11.229	9.12252	12.0784	-1.19514	2.6157e-18	-0.790214	1.12226e-14
ENSDARG00000006279	rragd	ENSMUSG00000028278	Rragd	0	22.1567	1.71667	-3.69006	1.31824e-09		4.05765	0.446541	0.94815	2.02157	-2.09746	1.74855e-15	-1.00516	2.88186e-10
ENSDARG00000006283	waslb	ENSMUSG00000029684	Wasl	0	11.28	4.54667	-1.31089	0.000117556		8.64851	20.3739	10.5206	8.29016	0.282692	9.24733e-05	-0.0610512	0.413232
ENSDARG00000006288	prdm5	ENSMUSG00000029913	Prdm5	0	0	0.78	0	6.49192e-05		0.72141	0.584449	0.758175	1.11763	0.0717112	0.66179	0.631554	1.65247e-05
ENSDARG00000006290	ndufs5	ENSMUSG00000028648	Ndufs5	1	198.607	171.05	-0.215496	0.0488021		292.39	167.48	181.623	179.266	-0.686945	1.08104e-07	-0.705788	7.73526e-08
ENSDARG00000006292	maats1	ENSMUSG00000022805	Maats1	0	7.86667	0.0433333	0	8.01241e-11		0.0049449	0.293877	0.126239	0	0	1.41872e-05	0	0.903854
ENSDARG00000006299	arhgef7a	ENSMUSG00000031511	Arhgef7	0	38.7767	1.72333	-4.49192	5.47605e-10		0.418399	0.469794	0.610729	0.860737	0.545653	0.00444147	1.04069	8.52641e-07
ENSDARG00000006300	psmd9	ENSMUSG00000029440	Psmd9	0	48.2167	16.7967	-1.52136	2.56793e-05		6.73511	4.54917	6.32683	6.52256	-0.0902178	0.287338	-0.0462621	0.622484
ENSDARG00000006301	raph1a	ENSMUSG00000026014	Raph1	0	1.69	3.18667	0.915025	0.000111129		0.571926	0.772854	0.617259	1.86652	0.110048	0.78433	1.70645	6.08337e-08
ENSDARG00000006307	shisa4	ENSMUSG00000041889	Shisa4	0	3.47333	1.02667	-1.75835	2.43661e-06		0.562976	1.29709	3.37599	2.49585	2.58417	1.92144e-15	2.14839	2.99132e-13
ENSDARG00000006308	ptpn18	ENSMUSG00000026126	Ptpn18	0	1.76	0.286667	-2.61813	5.19979e-05		0.0179894	0.285067	0.138721	0.169658	0	0.00121957	0	0.00014445
ENSDARG00000006314	itgav	ENSMUSG00000027087	Itgav	0	2.66	1.63333	-0.703607	0.0444529		3.9852	3.50931	5.47328	6.72353	0.457753	6.04284e-07	0.754567	1.04074e-10
ENSDARG00000006316	rpl23a	ENSMUSG00000078126	Rpl23a-ps3	1	78.1833	501.11	2.68019	0.000150965		0.32987	0.201644	0.220828	0.165996	-0.578974	0.810888	-0.99075	0.690713
ENSDARG00000006332	snx14	ENSMUSG00000032422	Snx14	0	62.6033	11.5133	-2.44293	1.31344e-05		33.0071	17.6123	13.5239	17.4855	-1.28727	1.59323e-16	-0.916617	1.52421e-13
ENSDARG00000006341	tas1r3	ENSMUSG00000029072	Tas1r3	0	0	0.00333333	0	1		0.0864622	0.123208	0.23537	0	0	5.31032e-05	0	0.0044673
ENSDARG00000006345	med17	ENSMUSG00000031935	Med17	1	3.6	7.63	1.08369	0.020501		5.38811	5.74652	4.21004	5.58393	-0.355946	0.00131185	0.0515008	0.706322
ENSDARG00000006350	nkx1.2la	ENSMUSG00000048528	Nkx1-2	0	0	0.963333	0	1.80967e-07		0	0	0	0	0	1	0	1
ENSDARG00000006353	itga5	ENSMUSG00000000555	Itga5	0	0.08	1.95333	0	0.000471353		0.14657	0	0.40362	0.00395254	1.4614	0.0195299	0	0.117765
ENSDARG00000006356	slc18a3a	ENSMUSG00000100241	Slc18a3	1	0	0	0	#N/A		0	0	0	0	0	#N/A	0	#N/A
ENSDARG00000006368	crlf1b	ENSMUSG00000007888	Crlf1	1	0.196667	0.986667	2.32681	0.00611143		2.15765	0.771354	0.208623	0.81518	-3.3705	6.84569e-10	-1.40427	5.04906e-06
ENSDARG00000006370	atp6v1h	ENSMUSG00000033793	Atp6v1h	1	228.157	52.3367	-2.12413	5.97231e-06		14.2265	9.74875	12.5905	10.6712	-0.176243	0.0629382	-0.414865	0.000108956
ENSDARG00000006383	stxbp5l	ENSMUSG00000022829	Stxbp5l	0	1.09333	0.03	0	2.58388e-06		0.123523	0.015947	0.0305048	0	0	4.33221e-07	0	3.47143e-09
ENSDARG00000006385	triobpb	ENSMUSG00000033088	Triobp	0	11.08	1.90667	-2.53883	2.27012e-07		26.1135	59.1599	5.2252	10.3166	-2.32124	8.29963e-23	-1.33983	4.86178e-18
ENSDARG00000006389	smad2	ENSMUSG00000024563	Smad2	0	15.7367	9.59667	-0.713525	0.000553065		6.47117	5.6653	13.6071	9.4659	1.07226	2.89465e-09	0.548712	8.49584e-05
ENSDARG00000006392	exosc9	ENSMUSG00000027714	Exosc9	1	7.56	16.7967	1.15172	0.000668653		13.9849	11.2508	6.38389	9.47329	-1.13136	2.62818e-11	-0.561936	2.52953e-06
ENSDARG00000006395	rbm25b	ENSMUSG00000010608	Rbm25	0	34.23	16.75	-1.0311	0.0126559		8.41953	11.1204	9.3785	9.83098	0.155617	0.0524808	0.223594	0.00674116
ENSDARG00000006396	nrcama	ENSMUSG00000020598	Nrcam	1	1.82333	0.0233333	0	5.34852e-06		16.5274	13.2913	3.4941	32.493	-2.24187	1.47599e-24	0.975267	7.90914e-18
ENSDARG00000006397	laptm4a	ENSMUSG00000020585	Laptm4a	0	513.377	206.087	-1.31677	1.32265e-06		112.973	157.83	225.546	198.105	0.997441	1.03372e-20	0.810286	1.18833e-18
ENSDARG00000006399	ywhae1	ENSMUSG00000020849	Ywhae	1	34.8367	21.9467	-0.666605	0.000337617		185.584	120.519	200.122	194.018	0.10881	0.20481	0.0641164	0.489998
ENSDARG00000006408	hmgb3b	ENSMUSG00000015217	Hmgb3	0	119.33	61.92	-0.946479	0.00186972		11.2625	6.92311	17.7527	12.8664	0.656503	0.00150281	0.192074	0.355152
ENSDARG00000006409	mapk12b	ENSMUSG00000022610	Mapk12	0	0	0	0	1		3.40747	1.92056	7.04384	8.00125	1.04766	8.74656e-09	1.23152	4.89958e-10
ENSDARG00000006413	rpl38	ENSMUSG00000057322	Rpl38	1	92.8067	473.11	2.34988	6.18036e-06		92.4945	61.2912	107.506	94.5552	0.216981	0.0447312	0.031789	0.815142
ENSDARG00000006422	esyt3	ENSMUSG00000037681	Esyt3	0	0	5.54	0	5.80392e-07		0.336589	0.117067	0.183925	0.132739	-0.871869	0.00133146	-1.3424	5.5934e-05
ENSDARG00000006427	fabp2	ENSMUSG00000023057	Fabp2	1	0	2.63667	0	0.122717		0	0	0	0	0	1	0	1
ENSDARG00000006434	polr1e	ENSMUSG00000028318	Polr1e	0	15.3367	13.9733	-0.134309	0.319365		2.4299	1.50546	1.44639	1.73833	-0.748438	0.000163309	-0.483199	0.0063754
ENSDARG00000006447	slc19a3a	ENSMUSG00000038496	Slc19a3	0	0.18	0	0	0.0130008		0	0	0	0	0	1	0	1
ENSDARG00000006456	pdgfrl	ENSMUSG00000031595	Pdgfrl	1	4.37333	466.96	6.73842	7.96579e-11		3.77119	2.0448	6.84186	8.94644	0.859371	4.80572e-10	1.2463	3.69135e-13
ENSDARG00000006468	grap2a	ENSMUSG00000042351	Grap2	0	1.38667	2.81333	1.02066	0.0753719		0	0	0.150031	0	0	2.5748e-06	0	1
ENSDARG00000006474	saxo2	ENSMUSG00000038570	Saxo2	0	70.43	0.196667	-8.48429	1.0542e-10		0.679252	0.764906	0.782175	0.489843	0.203544	0.20983	-0.471627	0.0110115
ENSDARG00000006477	ddi2	ENSMUSG00000047619	Ddi1	0	7.25333	4.42667	-0.712423	0.00253416		0	0.00952472	0	0	0	1	0	1
ENSDARG00000006487	anp32a	ENSMUSG00000032249	Anp32a	1	244.913	110.48	-1.14849	8.73322e-07		2.05897	1.86806	3.39541	4.34321	0.721659	1.62401e-05	1.07684	2.84179e-08
ENSDARG00000006491	agpat9l	ENSMUSG00000029314	Gpat3	0	1.07	1.80667	0.75572	0.319281		0.26442	0.387481	1.26696	0	2.26047	0.000643089	0	0.14751
ENSDARG00000006494	asb7	ENSMUSG00000030509	Asb7	1	0.846667	0.656667	-0.366633	0.545544		1.13215	0.751068	1.13395	2.26516	0.00229984	1	1.00055	7.82301e-09
ENSDARG00000006497	rtn1a	ENSMUSG00000021087	Rtn1	0	96.6733	32.13	-1.5892	0.000994201		8.65248	10.8553	13.1981	75.6259	0.609148	1.13438e-11	3.12769	1.79529e-25
ENSDARG00000006508	pip5k1bb	ENSMUSG00000024867	Pip5k1b	0	10.5833	8.83	-0.261309	0.166543		1.03249	0.687061	2.1463	1.9919	1.05572	1.04432e-08	0.948022	7.67255e-08
ENSDARG00000006514	her6	ENSMUSG00000022528	Hes1	0	3.95	3.04333	-0.3762	0.316789		29.8824	10.2362	23.0526	31.9658	-0.374367	0.00159756	0.0972374	0.412384
ENSDARG00000006522	otop2	ENSMUSG00000050201	Otop2	0	0.0533333	0.176667	0	0.33175		0	0	0	0	0	1	0	1
ENSDARG00000006524	supt6h	ENSMUSG00000002052	Supt6	1	3.53667	2.32333	-0.606194	0.00504416		5.19465	4.09798	6.05866	7.16774	0.221974	0.00829374	0.464494	3.29245e-06
ENSDARG00000006526	fn1b	ENSMUSG00000026193	Fn1	1	0.0566667	17.4833	0	3.73084e-09		0.0078861	0.055745	0.241138	0.953705	0	0.000846706	0	3.39725e-11
ENSDARG00000006527	brd3a	ENSMUSG00000026918	Brd3	1	35.2667	35.18	-0.00354974	1		8.16019	9.95007	6.062	8.7955	-0.428809	1.11602e-07	0.108162	0.0609465
ENSDARG00000006544	CABZ01084570.1	ENSMUSG00000022440	C1qtnf6	0	0	1.71333	0	6.42049e-07		0.0102054	0.0493692	0.351249	0.333776	0	0.000750292	0	0.00102721
ENSDARG00000006545	rgp1	ENSMUSG00000028468	Rgp1	0	48.4033	4.25	-3.50957	4.03257e-07		0.642183	0.465387	0.47292	0.622525	-0.441388	0.0175225	-0.0448513	0.869196
ENSDARG00000006546	ak4	ENSMUSG00000028527	Ak4	1	116.513	42.86	-1.44279	0.00104522		0.148629	0.291201	0.352781	0.787396	1.24706	0.0237378	2.40538	1.26081e-06
ENSDARG00000006553	rras	ENSMUSG00000038387	Rras	0	4.48	48.7133	3.44275	1.00886e-09		26.9296	20.104	77.5347	74.1242	1.52565	6.67582e-10	1.46075	1.61704e-09
ENSDARG00000006560	irf4a	ENSMUSG00000021356	Irf4	0	0	0.08	0	0.72352		0.105399	0	0	0	0	3.02443e-08	0	3.22542e-08
ENSDARG00000006567	dus4l	ENSMUSG00000020648	Dus4l	1	4.22667	7.29333	0.787058	0.136173		0.715615	0.337329	1.19653	1.89331	0.741601	0.00127664	1.40366	7.63676e-08
ENSDARG00000006568	kcnmb2	ENSMUSG00000037610	Kcnmb2	0	0	0	0	#N/A		0	0.0104025	0	0.00562517	0	1	0	0.700276
ENSDARG00000006577	nadka	ENSMUSG00000029063	Nadk	0	0.91	0.643333	-0.5003	0.328355		45.6318	31.4194	43.5212	32.823	-0.0683193	0.309991	-0.475333	9.4202e-08
ENSDARG00000006580	cldnd	ENSMUSG00000047501	Cldn4	1	0	0	0	#N/A		0.388314	0.892864	4.85639	1.38581	3.64459	2.23271e-16	1.83543	2.97657e-08
ENSDARG00000006584	phf8	ENSMUSG00000023350	4921501E09Rik	0	2.78	1.80667	-0.621755	0.139993		0	0	0	0	0	#N/A	0	#N/A
ENSDARG00000006585	DMWD	ENSMUSG00000030410	Dmwd	0	0.00333333	0.17	0	0.0500163		6.88696	8.34955	8.22808	10.2009	0.256688	0.0245044	0.566759	1.86159e-05
ENSDARG00000006600	lsm14aa	ENSMUSG00000066568	Lsm14a	0	18.8767	8.21667	-1.19998	0.0253199		15.0122	14.3431	18.5245	18.5139	0.3033	1.14291e-06	0.302474	1.2501e-06
ENSDARG00000006601	kaznb	ENSMUSG00000040606	Kazn	0	6.39667	1.45333	-2.13795	1.19606e-06		0.141677	0.324748	0.880066	0.290916	2.63501	2.20925e-14	1.038	0.000235186
ENSDARG00000006602	chrna2a	ENSMUSG00000022041	Chrna2	0	0	0.37	0	0.000129482		0	0	0	0	0	1	0	1
ENSDARG00000006603	csrp1a	ENSMUSG00000026421	Csrp1	0	0.0566667	85.3367	0	1.51084e-08		4.05311	3.13232	10.2792	11.9	1.34263	7.11388e-10	1.55386	4.9877e-11
ENSDARG00000006604	pvrl3b	ENSMUSG00000022656	Nectin3	0	10.0667	11.8933	0.240567	0.220983		1.55626	14.2634	5.38148	3.42156	1.78992	4.31117e-19	1.13657	1.65468e-14
ENSDARG00000006607	gpr27	ENSMUSG00000072875	Gpr27	1	4.17	0.0933333	0	5.4386e-10		0	0.0438806	0.152702	0.252119	0	0.00160374	0	8.80025e-06
ENSDARG00000006609	map2k2a	ENSMUSG00000035027	Map2k2	0	27.99	6.62	-2.08001	0.000147792		34.9174	35.1793	26.896	24.8774	-0.376553	1.46694e-10	-0.489114	1.30982e-12
ENSDARG00000006615	hnf1ba	ENSMUSG00000020679	Hnf1b	0	0	0.04	0	0.436547		0	0	0.0564449	0	0	0.454127	0	1
ENSDARG00000006617	napga	ENSMUSG00000024581	Napg	0	3.42667	7.14667	1.06046	0.000170307		6.15024	7.46479	6.4104	7.44458	0.0597719	0.466371	0.275549	0.000809797
ENSDARG00000006621	pspc1	ENSMUSG00000021938	Pspc1	0	23.4033	11.68	-1.00267	0.00014312		3.75361	4.58445	3.92859	3.925	0.0657324	0.648391	0.0644132	0.688195
ENSDARG00000006624	ppp2r2ab	ENSMUSG00000022052	Ppp2r2a	0	13.8133	7.49333	-0.882382	0.000591413		20.0384	17.6387	23.2405	17.8093	0.213874	0.00183109	-0.170138	0.0101875
ENSDARG00000006636	slitrk2	ENSMUSG00000036790	Slitrk2	1	1.44	0.163333	-3.14018	0.000223458		0.0318441	0.0143364	0	0.371481	0	0.0877848	0	1.01892e-13
ENSDARG00000006639	lnpb	ENSMUSG00000009207	Lnpk	0	6.82	2.57	-1.408	4.10779e-05		3.48232	6.72164	3.66476	4.31754	0.0736689	0.418536	0.310158	0.000677865
ENSDARG00000006640	eomesa	ENSMUSG00000032446	Eomes	0	0.00333333	1.35333	0	0.000416524		0	0	0	0	0	1	0	1
ENSDARG00000006642	drg2	ENSMUSG00000020537	Drg2	0	57.63	77.8333	0.433568	0.282009		22.7447	21.8999	21.2329	20.2642	-0.0992314	0.217012	-0.166597	0.0395665
ENSDARG00000006666	BUD13	ENSMUSG00000032077	Bud13	0	8.03667	7.57667	-0.085034	0.912024		2.7196	2.49723	2.38232	2.56581	-0.191024	0.218382	-0.0839771	0.650494
ENSDARG00000006672	fam49a	ENSMUSG00000020589	Fam49a	1	32.0633	32.2933	0.0103119	0.960253		67.6316	41.9661	14.9117	29.3951	-2.18125	1.88045e-21	-1.20212	3.63658e-16
ENSDARG00000006677	ripk1l	ENSMUSG00000021408	Ripk1	0	0	0.406667	0	0.00885522		6.20027	4.01503	4.68198	5.27901	-0.405213	7.88795e-06	-0.232062	0.00329895
ENSDARG00000006678	pth2r	ENSMUSG00000025946	Pth2r	0	0	0.3	0	0.00105884		0	0	0	0	0	1	0	1
ENSDARG00000006683	arhgef6	ENSMUSG00000031133	Arhgef6	1	12.04	1.03	-3.54712	1.78217e-08		2.9149	1.91928	4.21887	6.42619	0.533411	1.99929e-07	1.14052	1.22206e-13
ENSDARG00000006691	rpl12	ENSMUSG00000066983	Gm16519	1	55.7567	279.097	2.32355	1.10572e-06		0	0	0	0	0	1	0	1
ENSDARG00000006712	wipf2b	ENSMUSG00000038013	Wipf2	0	0.126667	0.813333	2.68281	2.51388e-05		0.715381	1.3597	0.872876	0.892623	0.287066	0.0686863	0.31934	0.0419671
ENSDARG00000006747	tmem178b	ENSMUSG00000057716	Tmem178b	0	12.72	0.513333	-4.63106	8.46705e-08		0.138397	0.114617	0.00460025	0.0226283	0	4.72422e-06	0	3.6713e-05
ENSDARG00000006754	mllt3	ENSMUSG00000028496	Mllt3	1	11.92	1.45	-3.03926	1.3304e-09		1.12051	3.00946	2.17573	2.7765	0.957343	2.11652e-10	1.30911	3.26715e-13
ENSDARG00000006757	klhl41b	ENSMUSG00000075307	Klhl41	0	0	0.853333	0	1.53497e-07		0.0832669	0.0301942	0	0.013915	0	0.000546096	0	0.00295056
ENSDARG00000006758	fam234b	ENSMUSG00000030207	Fam234b	0	15.6733	1.18667	-3.72333	6.15456e-08		10.2122	34.2675	13.1264	8.075	0.362186	5.95013e-07	-0.338754	1.9199e-06
ENSDARG00000006760	slc24a3	ENSMUSG00000063873	Slc24a3	0	3.07333	0.136667	-4.49107	1.51083e-07		77.7877	14.2747	5.23576	30.4844	-3.89307	1.29697e-31	-1.35147	1.51458e-22
ENSDARG00000006766	snd1	ENSMUSG00000001424	Snd1	0	16	14.0567	-0.186817	0.591597		14.4658	9.07377	15.742	10.9533	0.121973	0.127892	-0.401278	2.00557e-05
ENSDARG00000006773	elovl4a	ENSMUSG00000032262	Elovl4	0	31.7967	0.163333	-7.60491	9.11422e-13		24.7018	10.8368	5.40686	12.4278	-2.19175	9.39911e-23	-0.991048	5.8176e-16
ENSDARG00000006775	cass4	ENSMUSG00000074570	Cass4	0	0.153333	0.0533333	0	0.486522		0	0	0	0	0	1	0	1
ENSDARG00000006782	rb1	ENSMUSG00000022105	Rb1	0	1.47	1.82333	0.310762	0.563319		14.3498	7.11804	6.95406	8.58185	-1.04511	1.68516e-10	-0.741675	5.7468e-08
ENSDARG00000006786	copz2	ENSMUSG00000018672	Copz2	1	109.633	15.4033	-2.83137	1.05727e-07		2.41013	4.16249	19.3225	14.2613	3.0031	5.35334e-13	2.56492	1.83628e-11
ENSDARG00000006791	arntl1a	ENSMUSG00000055116	Arntl	0	33.4067	11.1867	-1.57836	0.00596957		11.2457	12.7927	4.50597	7.62916	-1.31946	8.57474e-09	-0.559772	0.000729484
ENSDARG00000006797	nt5dc1	ENSMUSG00000039480	Nt5dc1	1	4.47667	1.33	-1.751	9.15097e-06		8.61335	6.4652	4.877	5.4395	-0.820581	9.50561e-09	-0.663102	2.94803e-07
ENSDARG00000006811	sult1st6	ENSMUSG00000023122	Sult1c2	0	0.0233333	224.767	0	5.46478e-13		0	0	0	0	0	1	0	1
ENSDARG00000006812	wdr26b	ENSMUSG00000038733	Wdr26	0	11.2933	3.28	-1.7837	2.865e-05		2.96529	3.74752	2.6405	3.07338	-0.167366	0.16076	0.0516491	0.73737
ENSDARG00000006816	gtf2f2b	ENSMUSG00000067995	Gtf2f2	0	0	0	0	1		13.5325	13.8698	13.4548	12.0207	-0.00830135	1	-0.170905	0.149603
ENSDARG00000006818	urod	ENSMUSG00000028684	Urod	0	9.77	6.66667	-0.551393	0.147986		22.6644	19.0344	26.4407	25.8248	0.222336	0.000406906	0.18833	0.00202176
ENSDARG00000006832	galnt9	ENSMUSG00000033316	Galnt9	0	33.5567	0.04	0	4.07142e-10		0	1.97016	0.604781	0.980045	0	6.05039e-08	0	1.08354e-10
ENSDARG00000006837	mycn	ENSMUSG00000037169	Mycn	0	0	0.23	0	0.119805		7.33201	2.16777	9.29281	7.44529	0.341906	0.000274311	0.0221184	0.866581
ENSDARG00000006838	eef1a2	ENSMUSG00000016349	Eef1a2	0	4.04333	0.203333	-4.31363	0.000168626		0.0117627	0.0606019	0.0570721	0.154958	0	0.222063	0	0.000557928
ENSDARG00000006840	gnmt	ENSMUSG00000002769	Gnmt	1	0.456667	8.58	4.23176	1.82421e-08		4.77675	1.37199	5.62078	4.87222	0.234739	0.366244	0.0285495	1
ENSDARG00000006848	PARP9	ENSMUSG00000022906	Parp9	0	0	5.62333	0	1.18034e-07		1.55767	0.798191	6.04432	1.74409	1.95619	1.25021e-12	0.163079	0.381827
ENSDARG00000006849	asic2	ENSMUSG00000020704	Asic2	0	5.74	0.57	-3.33202	6.13715e-08		0.0724438	0.240604	0.106329	0	0	0.281692	0	0.0142642
ENSDARG00000006859	nkain1	ENSMUSG00000078532	Nkain1	1	12.54	7.74	-0.696132	0.00748688		0	0	0	0	0	1	0	1
ENSDARG00000006862	kifap3b	ENSMUSG00000026585	Kifap3	0	8.49	3.45333	-1.29777	0.00140305		289.282	16.6477	13.4502	72.7845	-4.42677	2.55404e-29	-1.99078	3.19026e-22
ENSDARG00000006863	CFAP65	ENSMUSG00000047021	Cfap65	0	2.76333	0.0566667	0	3.9041e-08		0	0	0	0	0	#N/A	0	#N/A
ENSDARG00000006865	glra4a	ENSMUSG00000018595	Glra4	0	0.00666667	0.556667	0	5.51089e-06		0	0.0541891	0	0	0	1	0	1
ENSDARG00000006868	trh	ENSMUSG00000005892	Trh	0	0	0.0233333	0	0.602414		0	0.05837	0	0	0	1	0	1
ENSDARG00000006869	stx17	ENSMUSG00000061455	Stx17	1	8.9	3.38333	-1.39536	0.0016884		3.35067	2.70317	4.37628	6.02317	0.385257	1.5638e-05	0.846075	3.12005e-11
ENSDARG00000006877	enpp4	ENSMUSG00000023961	Enpp4	1	0.476667	0.0466667	0	0.0781202		27.2077	18.974	10.3526	12.9657	-1.39402	3.82552e-19	-1.06931	1.05552e-16
ENSDARG00000006889	mpped2a	ENSMUSG00000016386	Mpped2	0	10.93	10.8533	-0.0101552	1		0.221505	0.227424	0.458743	0.0498229	1.05035	1.54046e-06	0	1.61082e-05
ENSDARG00000006891	kcns3a	ENSMUSG00000043673	Kcns3	1	0	0.0266667	0	0.526408		38.827	24.3468	0.75279	10.8477	-5.68867	5.86595e-27	-1.83967	1.7799e-18
ENSDARG00000006892	myo3b	ENSMUSG00000042064	Myo3b	1	27.6667	0.00333333	0	9.58106e-12		0	0	0	0	0	#N/A	0	#N/A
ENSDARG00000006894	oprk1	ENSMUSG00000025905	Oprk1	1	0	0.213333	0	0.000300592		0	0	0	0	0	#N/A	0	#N/A
ENSDARG00000006896	lhx6	ENSMUSG00000026890	Lhx6	1	0.0266667	0	0	0.841361		0	0	0	0	0	1	0	1
ENSDARG00000006899	far1	ENSMUSG00000030759	Far1	0	85.4767	6.97	-3.6163	8.68078e-09		137.599	41.7167	47.6398	288.492	-1.53023	5.19655e-24	1.06806	1.33011e-20
ENSDARG00000006900	impdh2	ENSMUSG00000062867	Impdh2	1	17.6367	74.7967	2.0844	0.000346089		7.83701	8.05184	7.73759	9.09773	-0.0184201	0.836941	0.215204	0.00207462
ENSDARG00000006901	AEBP1 (1 of many)	ENSMUSG00000020473	Aebp1	0	0.00333333	48.86	0	8.56838e-09		3.34221	15.3966	76.3825	11.6796	4.51437	3.01674e-26	1.80511	2.12243e-17
ENSDARG00000006911	wnt8b	ENSMUSG00000036961	Wnt8b	0	0.00333333	0	0	1		0.0635681	0.0847517	0.0573843	0	0	0.855393	0	0.0140228
ENSDARG00000006915	arl8ba	ENSMUSG00000030105	Arl8b	0	52.21	24.0667	-1.11729	1.89773e-05		35.8717	35.0298	24.3274	29.8685	-0.560264	3.10359e-11	-0.264219	7.574e-06
ENSDARG00000006916	VMAC	ENSMUSG00000054723	Vmac	0	0.316667	0.983333	1.63472	0.109118		23.5221	18.8714	35.2346	35.5072	0.582976	1.1374e-09	0.594096	8.77227e-10
ENSDARG00000006921	lrp5	ENSMUSG00000024913	Lrp5	1	0.0266667	1.00333	0	0.00016235		0.0232715	0.148199	0.0348354	0.109498	0	0.873851	0	0.087655
ENSDARG00000006923	cacna1ab	ENSMUSG00000034656	Cacna1a	0	0	0.396667	0	6.29837e-06		0.0879165	0.0696058	0.0918308	0.0749359	0	0.928053	0	0.547951
ENSDARG00000006924	fbxo38	ENSMUSG00000042211	Fbxo38	1	3.99667	2.36333	-0.757974	0.0457428		16.2858	15.5211	17.1003	15.6002	0.0704088	0.137416	-0.0620487	0.18863
ENSDARG00000006944	gdpd3b	ENSMUSG00000030703	Gdpd3	0	0	0.0766667	0	0.215515		0	0.259535	0.108192	0.0697894	0	0.0027764	0	0.0420383
ENSDARG00000006963	cse1l	ENSMUSG00000002718	Cse1l	1	26.73	15.27	-0.80776	0.00359198		13.0575	13.7221	8.14055	7.57768	-0.681677	2.41331e-09	-0.785047	2.30907e-10
ENSDARG00000006978	zak	ENSMUSG00000004085	Map3k20	1	0.0733333	0.19	0	0.200784		4.26534	0.730937	0.988947	1.48944	-2.1087	7.62959e-18	-1.51789	1.94951e-15
ENSDARG00000006981	ccdc113	ENSMUSG00000036598	Ccdc113	0	31.9167	2.54667	-3.64763	3.21107e-07		0	0.121706	0.187813	0	0	0.00124271	0	1
ENSDARG00000006983	celf3b	ENSMUSG00000028137	Celf3	1	1.17	0.00333333	0	4.03554e-05		0.021316	0.0306785	0.0391625	0.0157391	0	0.215892	0	0.767998
ENSDARG00000006990	creld1b	ENSMUSG00000030284	Creld1	0	0	0	0	#N/A		12.047	12.7234	8.11412	11.6613	-0.570173	0.00041694	-0.046952	0.826513
ENSDARG00000007009	hoxa11b	ENSMUSG00000038210	Hoxa11	1	0	0.406667	0	0.0144408		0	0	0	0	0	#N/A	0	#N/A
ENSDARG00000007024	uox	ENSMUSG00000028186	Uox	0	0.00333333	0	0	1		0	0	0	0	0	1	0	1
ENSDARG00000007025	ttc9c	ENSMUSG00000071660	Ttc9c	0	2.10333	6.18333	1.55571	0.0103735		19.9046	14.6916	9.44729	18.0057	-1.07513	2.4444e-16	-0.144643	0.00652297
ENSDARG00000007034	hnrpkl	ENSMUSG00000021546	Hnrnpk	0	36.05	21.46	-0.748349	0.00490174		170.095	148.3	151.307	141.437	-0.168864	0.000153787	-0.266189	3.59907e-07
ENSDARG00000007040	tmigd1	ENSMUSG00000020839	Tmigd1	0	0	0	0	1		0	0.135612	0	0	0	1	0	1
ENSDARG00000007045	cnot4a	ENSMUSG00000038784	Cnot4	0	5.40333	5.19667	-0.0562632	0.882253		11.4845	13.6112	8.62266	9.90634	-0.413478	6.43186e-08	-0.21326	0.000443717
ENSDARG00000007065	mrps18b	ENSMUSG00000024436	Mrps18b	0	54.5567	37.8567	-0.527208	0.165447		12.8093	14.0102	15.6325	11.1217	0.287352	0.0124559	-0.203821	0.0705858
ENSDARG00000007080	rhcgl1	ENSMUSG00000030549	Rhcg	0	1.36333	0.713333	-0.93449	0.0594269		0	0	0	0	0	1	0	1
ENSDARG00000007081	pias4a	ENSMUSG00000004934	Pias4	1	12.1567	4.18667	-1.53787	2.04513e-06		6.84393	7.77716	4.59159	5.88642	-0.575831	8.01805e-08	-0.217435	0.00657181
ENSDARG00000007092	xab2	ENSMUSG00000019470	Xab2	0	7.78333	5.19667	-0.582802	0.197709		17.8672	28.0086	15.8167	19.4706	-0.175862	0.0240358	0.123981	0.111293
ENSDARG00000007097	her13	ENSMUSG00000067071	Hes6	0	0	0	0	1		10.398	30.4733	20.4959	13.7744	0.979023	3.55411e-07	0.405682	0.00855468
ENSDARG00000007098	itm2ba	ENSMUSG00000022108	Itm2b	0	912.107	998.767	0.130945	0.726612		2240.69	1204.37	2558.04	2598.36	0.191096	8.66801e-08	0.213656	1.44134e-08
ENSDARG00000007108	lipia	ENSMUSG00000044626	Liph	0	0.446667	18.1067	5.34118	5.19273e-08		58.7626	38.83	19.326	87.0443	-1.60435	1.08194e-26	0.566853	1.50178e-17
ENSDARG00000007125	asb6	ENSMUSG00000039483	Asb6	0	2.52	0.54	-2.22239	0.000662848		4.61899	5.23565	8.0189	5.42644	0.795829	7.8082e-10	0.23243	0.00890009
ENSDARG00000007127	acat2	ENSMUSG00000023832	Acat2	0	49.5067	30.71	-0.688914	0.197692		58.998	24.7345	28.9889	36.2547	-1.02516	5.52017e-07	-0.702498	9.14487e-05
ENSDARG00000007129	slc6a16a	ENSMUSG00000070568	Slc6a21	0	1.22667	0.183333	-2.7422	4.78283e-05		0	0	0	0	0	1	0	1
ENSDARG00000007130	mrto4	ENSMUSG00000028741	Mrto4	1	26.5033	44.0933	0.734387	0.0486957		16.5659	9.66604	10.5039	11.6451	-0.657294	4.25532e-05	-0.508495	0.000715856
ENSDARG00000007135	cnot3a	ENSMUSG00000035632	Cnot3	0	21.6333	9.36333	-1.20816	5.62439e-05		5.16654	8.44822	7.21176	10.7646	0.481153	9.29917e-05	1.05903	4.70202e-10
ENSDARG00000007136	sh3bp5lb	ENSMUSG00000013646	Sh3bp5l	0	1.89667	0.47	-2.01273	0.00019272		5.3608	5.0047	6.83356	5.25403	0.350188	0.000876907	-0.029026	0.808491
ENSDARG00000007141	psmc3	ENSMUSG00000002102	Psmc3	0	55.2833	59.94	0.116674	0.424604		84.2185	73.2212	83.9585	80.6026	-0.0044614	1	-0.0633113	0.422539
ENSDARG00000007149	nadl1.2	ENSMUSG00000031391	L1cam	0	0.186667	0.553333	1.56768	0.000515497		0.470489	0.0786788	0.180738	5.67837	-1.38026	2.23612e-07	3.59324	6.2775e-23
ENSDARG00000007151	kcnk2b	ENSMUSG00000037624	Kcnk2	0	0	0	0	#N/A		0.404004	0.158933	0.464682	9.42529	0.201874	0.344177	4.5441	3.07635e-23
ENSDARG00000007169	itgb1bp1	ENSMUSG00000062352	Itgb1bp1	1	48.5467	30.8733	-0.653011	0.0261725		23.7609	12.8904	9.96176	10.4516	-1.25411	1.79317e-14	-1.18486	6.66696e-14
ENSDARG00000007171	aig1	ENSMUSG00000019806	Aig1	1	17.3133	0.0633333	0	1.39689e-08		16.8984	15.3364	9.73656	12.6824	-0.795406	9.5803e-10	-0.414058	2.33316e-05
ENSDARG00000007172	plxna3	ENSMUSG00000031398	Plxna3	0	0.226667	1.82	3.00529	2.46109e-05		0.247245	0.699401	1.13765	0.615464	2.20204	1.36305e-11	1.31573	3.65974e-06
ENSDARG00000007175	recql	ENSMUSG00000030243	Recql	0	6.82	1.43	-2.25376	5.56068e-06		3.16203	3.04267	2.86513	3.3346	-0.14225	0.465846	0.0766624	0.746774
ENSDARG00000007179	sash1a	ENSMUSG00000015305	Sash1	1	0.12	1.95667	4.02729	7.99999e-07		0.239008	0.764395	0.920714	1.1741	1.9457	3.55857e-07	2.29643	6.42433e-09
ENSDARG00000007180	slc30a4	ENSMUSG00000005802	Slc30a4	1	10.9067	3.50667	-1.63704	0.000111415		2.60247	1.32944	2.12493	4.46626	-0.29247	0.033182	0.779183	9.866e-07
ENSDARG00000007181	nadk2	ENSMUSG00000022253	Nadk2	1	16.1733	6.74667	-1.26137	1.34298e-05		5.77796	9.63754	10.5845	9.17305	0.873315	1.90319e-08	0.666839	1.53979e-06
ENSDARG00000007184	zbtb16a	ENSMUSG00000066687	Zbtb16	1	2.60667	23.1233	3.14907	6.86021e-05		0.0961902	0.00282405	0.126124	0.258438	0.390883	0.886552	1.42586	0.256903
ENSDARG00000007186	ppp1r8a	ENSMUSG00000028882	Ppp1r8	0	1.5	0.536667	-1.48286	0.000624339		3.72442	3.57196	4.20796	4.7318	0.176105	0.164796	0.345375	0.00519143
ENSDARG00000007195	grm2b	ENSMUSG00000023192	Grm2	0	0	0	0	#N/A		0.30817	0.162149	0	0	0	8.45492e-07	0	8.87454e-07
ENSDARG00000007196	rae1	ENSMUSG00000027509	Rae1	1	21.24	29.8033	0.48869	0.0513153		25.8085	23.1593	31.3999	19.4174	0.282915	0.000264123	-0.410499	2.78764e-06
ENSDARG00000007198	mta1	ENSMUSG00000021144	Mta1	0	10.04	7.32667	-0.45453	0.114655		1.54605	1.07906	2.7212	4.50419	0.815659	5.79619e-07	1.54268	2.96295e-12
ENSDARG00000007207	cnpy2	ENSMUSG00000025381	Cnpy2	0	2.98333	2.67333	-0.158285	0.582743		120.852	135.878	171.608	158.526	0.505871	2.90274e-12	0.391479	3.60176e-10
ENSDARG00000007216	abce1	ENSMUSG00000058355	Abce1	1	25.6667	33.2767	0.374615	0.10155		9.93485	9.39891	8.90989	6.53771	-0.15709	0.0530717	-0.603713	8.47409e-08
ENSDARG00000007217	wdr55	ENSMUSG00000042660	Wdr55	1	1.26667	5.48333	2.11402	3.67218e-06		5.07376	5.57853	7.9343	4.01283	0.645049	0.000194454	-0.338435	0.0321805
ENSDARG00000007219	actn1	ENSMUSG00000015143	Actn1	0	1.22333	4.34	1.82688	1.5384e-05		1.44014	3.77785	2.47305	5.15829	0.780078	2.14485e-07	1.84068	6.15111e-15
ENSDARG00000007220	ncam1b	ENSMUSG00000039542	Ncam1	0	37.88	0.516667	-6.19606	3.13825e-11		0.0915432	0.550057	0.266563	0.249869	0	1.58129e-05	0	5.74933e-05
ENSDARG00000007221	pbk	ENSMUSG00000022033	Pbk	0	0	0.00666667	0	1		0	0	1.66289	0.599378	0	1.68401e-10	0	2.29685e-05
ENSDARG00000007231	ryk	ENSMUSG00000032547	Ryk	1	1.68333	5.10333	1.60012	8.2845e-05		5.49405	8.19992	10.0993	10.8883	0.878309	4.99443e-12	0.986841	5.91667e-13
ENSDARG00000007241	mycb	ENSMUSG00000049086	Bmyc	1	127.447	9.82667	-3.69705	1.4763e-09		21.0183	35.9172	23.7271	19.0256	0.174889	0.683268	-0.143705	0.769982
ENSDARG00000007244	acp2	ENSMUSG00000002103	Acp2	0	24.21	14.48	-0.741541	0.00743766		17.6017	18.7448	19.7624	16.382	0.167043	0.0365375	-0.103607	0.198356
ENSDARG00000007245	rundc3aa	ENSMUSG00000006575	Rundc3a	0	1.65667	1.78	0.103594	0.657627		31.8659	20.8587	1.50431	10.2656	-4.40484	3.45304e-22	-1.63419	2.0267e-14
ENSDARG00000007247	ric8a	ENSMUSG00000025485	Ric8a	0	15.96	0.163333	-6.6105	1.10391e-07		14.6496	13.8952	13.379	9.3203	-0.130891	0.0886252	-0.652416	8.79397e-09
ENSDARG00000007250	use1	ENSMUSG00000002395	Use1	0	7.97	5.84333	-0.447788	0.0918904		31.5001	20.9465	26.9187	27.2236	-0.226747	0.0177099	-0.210498	0.0262795
ENSDARG00000007257	rab5ab	ENSMUSG00000017831	Rab5a	1	65.63	37.01	-0.82644	0.0335968		89.4116	60.4502	78.9957	65.4194	-0.178689	0.0152208	-0.450743	9.9793e-07
ENSDARG00000007264	nipsnap2	ENSMUSG00000029432	Nipsnap2	1	301.17	139.24	-1.113	1.47658e-05		28.9318	32.7865	25.1902	31.6964	-0.199795	4.12557e-05	0.131664	0.00237861
ENSDARG00000007271	mynn	ENSMUSG00000037730	Mynn	0	10.5467	8.51	-0.309556	0.15303		15.5174	9.57194	5.4281	7.13794	-1.51537	8.58522e-19	-1.12031	4.11086e-16
ENSDARG00000007277	myf5	ENSMUSG00000000435	Myf5	1	0	0	0	1		0	0	0	0	0	#N/A	0	#N/A
ENSDARG00000007278	ect2	ENSMUSG00000027699	Ect2	0	0.04	0.106667	0	0.469605		0.3161	0.385677	0.876469	0.646678	1.47132	0.00192915	1.03267	0.0406894
ENSDARG00000007279	yipf5	ENSMUSG00000024487	Yipf5	1	57.2733	27.6067	-1.05285	0.00041406		37.5211	36.8055	31.1981	38.9594	-0.266244	0.000666231	0.0542713	0.483491
ENSDARG00000007285	mrpl57	ENSMUSG00000021967	Mrpl57	1	57.99	61.3833	0.0820429	0.822366		18.7163	16.8903	16.1317	13.8918	-0.214396	0.00821266	-0.430065	8.50522e-06
ENSDARG00000007289	METRNL (1 of many)	ENSMUSG00000039208	Metrnl	0	0.00666667	0.886667	0	1.01626e-07		29.7437	25.4804	106.831	49.4467	1.84467	3.03541e-21	0.733288	4.43855e-13
ENSDARG00000007294	aco2	ENSMUSG00000022477	Aco2	1	73.3933	43.4567	-0.756072	0.0351813		74.3684	73.8603	65.5482	61.8049	-0.182133	0.159844	-0.266969	0.0403746
ENSDARG00000007302	sh3gl3b	ENSMUSG00000030638	Sh3gl3	0	0.88	63.51	6.17334	1.33788e-08		4.54552	170.826	1.66223	5.67452	-1.45133	7.66371e-14	0.320053	0.000371875
ENSDARG00000007315	tmpoa	ENSMUSG00000019961	Tmpo	0	3.59333	11.9733	1.73643	0.000187956		3.8999	6.58498	6.74959	5.17867	0.791363	2.18336e-06	0.409145	0.00480544
ENSDARG00000007320	rpl7	ENSMUSG00000043716	Rpl7	0	155.853	602.88	1.95168	2.88742e-06		38.6077	30.7863	56.9324	40.8644	0.560362	1.7884e-06	0.0819585	0.41695
ENSDARG00000007323	chmp4bb	ENSMUSG00000038467	Chmp4b	0	169.123	91.7333	-0.882558	6.72369e-07		3.49141	3.85941	3.85049	7.2822	0.141235	0.361023	1.06057	3.72794e-08
ENSDARG00000007344	tcap	ENSMUSG00000007877	Tcap	0	0.75	17.6733	4.55854	3.7615e-11		6.70535	43.6819	163.24	211.197	4.60554	4.08909e-27	4.97713	4.83088e-27
ENSDARG00000007347	degs1	ENSMUSG00000038768	9130409I23Rik	1	174.73	48.3733	-1.85284	9.32782e-05		0	0	0	0	0	1	0	1
ENSDARG00000007349	dmrt1	ENSMUSG00000024837	Dmrt1	1	0	0.316667	0	0.000163334		0	0	0	0	0	#N/A	0	#N/A
ENSDARG00000007356	fgf20a	ENSMUSG00000031603	Fgf20	1	5.26	1.50333	-1.8069	3.37556e-05		0	0	0	0	0	#N/A	0	#N/A
ENSDARG00000007358	cxcr3.1	ENSMUSG00000050232	Cxcr3	0	0	0	0	#N/A		0	0	0	0	0	1	0	1
ENSDARG00000007359	UBL4B	ENSMUSG00000055891	Ubl4b	0	44.3767	17.6833	-1.32741	0.000316567		0	0	0	0	0	#N/A	0	#N/A
ENSDARG00000007362	sft2d1	ENSMUSG00000073468	Sft2d1	0	11.3233	16.3033	0.525868	0.00108884		6.52102	6.38486	12.4888	8.42052	0.937465	0.0301352	0.368811	0.4387
ENSDARG00000007366	AMDHD1	ENSMUSG00000015890	Amdhd1	1	0.733333	0.0966667	-2.92338	0.00233248		0	0	0.0497262	0.0696765	0	0.473753	0	0.311716
ENSDARG00000007369	tcf7l1b	ENSMUSG00000055799	Tcf7l1	0	1.29	1.39667	0.114617	0.796411		1.77867	1.75645	8.38665	6.51299	2.23729	1.00841e-17	1.87252	8.62764e-16
ENSDARG00000007370	dysf	ENSMUSG00000033788	Dysf	0	0.99	0.503333	-0.975914	0.000642134		0.618424	0.777385	2.72828	1.76451	2.14132	9.30238e-16	1.5126	6.06412e-12
ENSDARG00000007371	slc26a3.1	ENSMUSG00000001225	Slc26a3	0	0	0	0	1		0	0	0	0	0	1	0	1
ENSDARG00000007377	odc1	ENSMUSG00000011179	Odc1	1	15.96	12.2933	-0.376584	0.198787		89.7892	59.6417	465.31	141.306	2.37358	2.63708e-26	0.654213	6.79549e-15
ENSDARG00000007382	ubtd1a	ENSMUSG00000025171	Ubtd1	0	0.196667	0	0	0.00729875		46.7928	34.9176	21.098	11.7397	-1.14918	1.17556e-14	-1.99489	4.91285e-19
ENSDARG00000007383	kcnk6	ENSMUSG00000046410	Kcnk6	0	0.02	0.403333	0	0.000273267		0.31459	0.293042	0.0203118	0.467074	0	2.17214e-06	0.57018	0.012756
ENSDARG00000007385	cct7	ENSMUSG00000030007	Cct7	0	114.44	65.4633	-0.805832	0.000749555		265.99	154.888	95.3941	108.992	-1.4794	2.51763e-14	-1.28716	4.70897e-13
ENSDARG00000007387	irf2a	ENSMUSG00000031627	Irf2	0	13.3233	10.1567	-0.391528	0.0357252		2.22485	2.47081	5.88474	5.2149	1.40327	1.90406e-10	1.22893	2.67125e-09
ENSDARG00000007396	rnd3b	ENSMUSG00000017144	Rnd3	0	2.55	138.253	5.76067	3.33926e-06		7.89132	22.6102	26.1502	13.2106	1.72849	1.43658e-16	0.743356	2.46416e-09
ENSDARG00000007398	lrrk1	ENSMUSG00000015133	Lrrk1	1	0.0133333	0.05	0	0.576257		0.359604	2.60371	2.41875	1.81275	2.74978	1.71579e-17	2.3337	2.92196e-15
ENSDARG00000007405	strap	ENSMUSG00000030224	Strap	0	23.6167	25.3167	0.100282	0.711986		25.9206	24.3899	41.5139	35.244	0.679496	1.72555e-10	0.443278	2.84412e-07
ENSDARG00000007406	phox2a	ENSMUSG00000007946	Phox2a	0	0	0.09	0	0.0479975		0	0	0.0107272	0	0	0.388191	0	1
ENSDARG00000007407	barx1	ENSMUSG00000021381	Barx1	1	0.0333333	0	0	0.44689		0	0	0	0	0	1	0	1
ENSDARG00000007412	slc2a1b	ENSMUSG00000028645	Slc2a1	0	18.64	5.11333	-1.86607	1.4247e-06		11.3432	26.3242	23.8839	18.3939	1.07421	3.68068e-13	0.697398	1.56182e-09
ENSDARG00000007413	arid2	ENSMUSG00000033237	Arid2	0	0.76	0.99	0.381429	0.0612102		1.29528	1.7335	1.44586	2.87922	0.158668	0.195103	1.15241	5.47835e-11
ENSDARG00000007418	chmp4c	ENSMUSG00000027536	Chmp4c	0	7.44667	9.99333	0.424371	0.0915755		1.22905	1.22836	1.81444	2.7287	0.561979	3.3949e-07	1.15067	3.06845e-13
ENSDARG00000007421	ftcd	ENSMUSG00000001155	Ftcd	1	0.106667	0.11	0.0443941	1		0	0	0	0	0	1	0	1
ENSDARG00000007425	apol1	ENSMUSG00000090698	Apold1	0	0	37.0733	0	2.48361e-09		2.10786	2.03827	3.5697	2.04668	0.760023	1.35941e-08	-0.0424938	0.718405
ENSDARG00000007429	ndor1	ENSMUSG00000006471	Ndor1	0	12.68	12.6567	-0.00265725	1		3.28198	4.91371	6.88119	4.14819	1.06809	1.99345e-10	0.337918	0.00298547
ENSDARG00000007430	prdm12b	ENSMUSG00000079466	Prdm12	0	0.156667	0.01	0	0.00733375		19.3132	0.118707	0.107977	18.3016	-7.48272	2.80072e-26	-0.0776137	0.276613
ENSDARG00000007436	avpr2aa	ENSMUSG00000031390	Avpr2	0	0.0733333	0	0	0.098519		0.00851207	0.010007	0	0	0	0.447287	0	0.455238
ENSDARG00000007438	ube2ib	ENSMUSG00000015120	Ube2i	0	69.71	89.3133	0.35751	0.101864		20.5351	20.5341	29.6198	26.6035	0.528473	7.89805e-09	0.373524	2.16838e-06
ENSDARG00000007443	fbxl18	ENSMUSG00000066640	Fbxl18	0	0.6	0.793333	0.402965	0.233856		0.203553	0.47407	0.367942	0.158475	0.854075	0.00821566	-0.361145	0.442078
ENSDARG00000007444	ift81	ENSMUSG00000029469	Ift81	1	8.08333	0.996667	-3.01977	2.09263e-05		14.8725	11.5457	6.50831	11.3762	-1.19229	4.54656e-14	-0.386627	9.46911e-06
ENSDARG00000007461	srgap1a	ENSMUSG00000020121	Srgap1	0	0	0	0	#N/A		1.9981	4.36982	8.29353	6.05713	2.05336	5.64211e-22	1.60001	2.86753e-19
ENSDARG00000007465	tdrd1	ENSMUSG00000025081	Tdrd1	0	0.586667	0.0766667	0	0.000120246		0	0.0110348	0	0	0	1	0	1
ENSDARG00000007467	ifit10	ENSMUSG00000079339	Ifit1bl1	0	1.5	0.0666667	0	0.000177926		0	0	0	0.11258	0	1	0	0.000389295
ENSDARG00000007477	fbxo8	ENSMUSG00000038206	Fbxo8	1	18.9967	8.57667	-1.14726	0.000571574		5.22941	5.21189	6.9764	6.46562	0.415833	0.000842453	0.30614	0.0102267
ENSDARG00000007480	rpe65a	ENSMUSG00000028174	Rpe65	0	0	0.0633333	0	0.117386		0	0	0	0	0	#N/A	0	#N/A
ENSDARG00000007485	epc2	ENSMUSG00000069495	Epc2	0	13.09	5.53667	-1.24138	0.0052721		1.50233	1.68357	0.649716	2.88025	-1.20932	1.43165e-08	0.938995	4.68191e-09
ENSDARG00000007490	adrb1	ENSMUSG00000035283	Adrb1	1	0	0	0	1		0.00900047	0	0.0143153	0.00664606	0	0.871965	0	0.993031
ENSDARG00000007496	ufl1	ENSMUSG00000040359	Ufl1	1	7.68	4.9	-0.648325	0.123388		13.3726	10.6206	8.78437	10.9762	-0.60627	1.43801e-09	-0.284907	0.000104853
ENSDARG00000007523	kmt2e	ENSMUSG00000029004	Kmt2e	0	1.78333	1.91667	0.104023	0.645288		14.9652	20.3422	11.8619	28.326	-0.33527	2.68952e-07	0.92052	2.29108e-15
ENSDARG00000007526	ndufs2	ENSMUSG00000013593	Ndufs2	0	319.137	164.66	-0.954684	1.17634e-05		145.335	107.571	100.704	77.6629	-0.529263	2.37151e-08	-0.904086	1.75439e-12
ENSDARG00000007531	zcchc9	ENSMUSG00000021621	Zcchc9	0	3.27667	17.6	2.42527	1.8456e-05		5.0891	4.31609	4.11342	3.3122	-0.307072	0.000692445	-0.61962	9.37796e-08
ENSDARG00000007534	itln1	ENSMUSG00000038209	Itln1	0	0	0.07	0	0.891263		0	0	0	0	0	1	0	1
ENSDARG00000007553	opn4.1	ENSMUSG00000021799	Opn4	0	0	0.576667	0	8.52442e-05		0.0328293	0	0	0	0	0.0119669	0	0.0122018
ENSDARG00000007560	sema3bl	ENSMUSG00000021904	Sema3g	1	0.48	3.84333	3.00125	1.41042e-07		0	0.0276711	0	0	0	1	0	1
ENSDARG00000007561	cdh23	ENSMUSG00000036862	Dchs1	0	1.22333	0.0466667	0	5.40305e-07		0.0547346	0.0742421	0.165872	0.995396	0	0.00300588	0	9.32776e-16
ENSDARG00000007566	appbp2	ENSMUSG00000018481	Appbp2	1	12.3067	14.3733	0.223955	0.212169		12.2327	8.62433	8.81369	9.12344	-0.472929	1.09379e-09	-0.423097	7.32658e-09
ENSDARG00000007597	bloc1s4	ENSMUSG00000060708	Bloc1s4	0	20.4933	8.90333	-1.20274	0.000696276		14.0146	16.6656	21.9222	20.2985	0.645466	1.414e-10	0.534447	4.44754e-09
ENSDARG00000007601	zmynd8	ENSMUSG00000039671	Zmynd8	0	7.65333	2.36	-1.6973	5.73719e-08		5.89436	5.79472	7.27126	7.22717	0.302869	8.63779e-07	0.294095	1.35213e-06
ENSDARG00000007603	stxbp2	ENSMUSG00000004626	Stxbp2	0	36.2	17.1967	-1.07386	0.00131922		32.2197	41.0913	29.9286	22.7263	-0.106418	0.326711	-0.503578	3.94995e-05
ENSDARG00000007614	wwox	ENSMUSG00000004637	Wwox	0	2.78667	2.47	-0.174029	0.687742		2.13329	1.04266	3.01926	2.27039	0.501111	1.20828e-06	0.089858	0.284307
ENSDARG00000007624	gins1	ENSMUSG00000027454	Gins1	1	9.96	6.23667	-0.675371	0.0531147		1.01501	1.38442	1.74696	1.02521	0.783351	0.0104174	0.0144184	1
ENSDARG00000007630	mkrn2	ENSMUSG00000000439	Mkrn2	1	20.4433	6.64333	-1.62165	1.89359e-05		16.0678	26.7517	10.0316	11.8113	-0.679618	2.65409e-08	-0.443998	1.60131e-05
ENSDARG00000007639	cnot4b	ENSMUSG00000038784	Cnot4	1	14.9733	8.11667	-0.883436	0.0860157		11.4845	13.6112	8.62266	9.90634	-0.413478	6.43186e-08	-0.21326	0.000443717
ENSDARG00000007654	nsfa	ENSMUSG00000034187	Nsf	0	113.22	3.29333	-5.10344	2.27994e-08		10.9134	18.6975	6.17345	6.33266	-0.821948	1.22472e-13	-0.785213	3.69696e-13
ENSDARG00000007657	ccnh	ENSMUSG00000021548	Ccnh	1	10.5533	7.59667	-0.47426	0.00616645		17.6041	13.8609	14.7541	14.1304	-0.254792	0.000468491	-0.317107	4.51549e-05
ENSDARG00000007663	amph	ENSMUSG00000021314	Amph	0	135.583	0.913333	-7.21382	5.10382e-13		33.6169	11.0672	1.98737	8.37276	-4.08026	1.68967e-27	-2.00541	1.08876e-21
ENSDARG00000007671	ghrb	ENSMUSG00000055737	Ghr	0	0.0633333	6.91667	0	3.51963e-08		2.07961	0.993203	0.702422	0.591442	-1.56591	1.55675e-05	-1.81401	3.86677e-06
ENSDARG00000007678	ttyh3b	ENSMUSG00000036565	Ttyh3	1	0.323333	2.46	2.92756	0.0001015		5.41547	2.53997	0.721868	2.30403	-2.90728	1.00402e-13	-1.23293	2.97124e-08
ENSDARG00000007682	ppdpfa	ENSMUSG00000016344	Ppdpf	0	32.2933	230.207	2.83362	1.8614e-07		73.0426	47.9612	233.624	127.527	1.67738	3.83477e-18	0.803988	9.17575e-12
ENSDARG00000007691	cul1b	ENSMUSG00000029686	Cul1	1	33.0867	15.9833	-1.04968	1.73095e-06		54.5184	44.866	41.6903	34.1415	-0.387034	2.96355e-05	-0.67522	7.59725e-09
ENSDARG00000007693	nfkbiab	ENSMUSG00000021025	Nfkbia	0	356.417	256.74	-0.473257	0.123446		43.9697	50.5497	30.2317	36.9478	-0.540447	3.80171e-10	-0.251023	5.29706e-05
ENSDARG00000007697	fabp7a	ENSMUSG00000019874	Fabp7	1	93.8967	87.9567	-0.094281	0.932804		4.51618	22.0798	8.7809	5.83697	0.959266	3.27333e-10	0.370118	0.000555515
ENSDARG00000007708	nsa2	ENSMUSG00000060739	Nsa2	0	90.3933	330.49	1.87032	6.69273e-07		11.9149	10.794	11.1242	10.7111	-0.0990702	0.421979	-0.153661	0.205723
ENSDARG00000007709	adamts8a	ENSMUSG00000031994	Adamts8	1	0	0.463333	0	8.3699e-06		0	0.0178341	0	0	0	1	0	1
ENSDARG00000007711	rab3il1	ENSMUSG00000024663	Rab3il1	0	0.93	17.61	4.24302	2.48438e-07		2.3489	1.07309	5.77622	4.95536	1.29814	2.08357e-13	1.07701	1.19403e-11
ENSDARG00000007715	lgsn	ENSMUSG00000050217	Lgsn	0	0.02	0	0	0.680814		0	0	0	0	0	#N/A	0	#N/A
ENSDARG00000007720	sub1b	ENSMUSG00000022205	Sub1	1	311.623	61.1067	-2.3504	5.4511e-08		126.056	99.9164	173.173	163.524	0.458149	3.06346e-06	0.375441	4.52667e-05
ENSDARG00000007722	nudt8	ENSMUSG00000110949	Nudt8	0	12.0833	6.35667	-0.926676	0.000208632
ENSDARG00000007723	efnb1	ENSMUSG00000031217	Efnb1	0	4.71667	6.60667	0.486155	0.00229286		0.906545	1.77617	5.05262	2.40028	2.47858	4.8229e-15	1.40475	2.56802e-09
ENSDARG00000007727	rgl2	ENSMUSG00000041354	Rgl2	0	21.3067	4.05667	-2.39294	7.04451e-08		4.12995	4.89784	3.76038	2.61432	-0.135247	0.117463	-0.659691	6.25678e-08
ENSDARG00000007734	stn1	ENSMUSG00000042694	Stn1	0	24.56	2.89	-3.08717	1.48128e-07		4.17085	28.5251	5.05616	6.60737	0.2777	0.00355438	0.663735	6.15149e-08
ENSDARG00000007737	zyg11	ENSMUSG00000034645	Zyg11a	0	8.11333	4.85667	-0.740328	0.0148422		0	0.032686	0	0.278218	0	1	0	2.93932e-06
ENSDARG00000007744	tsr1	ENSMUSG00000038335	Tsr1	0	14.25	16.01	0.168011	0.781785		7.81691	6.42212	4.69992	5.34904	-0.733962	0.00276173	-0.547317	0.01923
ENSDARG00000007745	uqcrfs1	ENSMUSG00000038462	Uqcrfs1	1	176.89	104.86	-0.754388	0.00038597		141.244	142.693	120.873	114.547	-0.224691	0.0081012	-0.302243	0.000705655
ENSDARG00000007753	cpne2	ENSMUSG00000034361	Cpne2	1	0	0	0	1		0.935175	2.01241	7.69701	5.51745	3.04099	1.99033e-17	2.56069	1.93652e-15
ENSDARG00000007755	wdr61	ENSMUSG00000061559	Wdr61	1	12.93	20.07	0.634318	0.0335966		29.7951	23.6837	26.4147	32.8271	-0.173735	0.00050536	0.139812	0.00357878
ENSDARG00000007760	spg21	ENSMUSG00000032388	Spg21	0	13.91	17.4267	0.325174	0.129305		56.9379	72.8345	127.422	90.1376	1.16216	4.93299e-16	0.662738	3.36833e-11
ENSDARG00000007764	klhdc10	ENSMUSG00000029775	Klhdc10	0	10.63	2.88	-1.884	6.97823e-07		3.01926	3.88939	2.51699	4.49616	-0.262494	0.0011002	0.574499	1.31162e-08
ENSDARG00000007769	sult5a1	ENSMUSG00000000739	Sult5a1	0	0	1.01667	0	0.0306216		0.0556157	1.44985	3.35088	10.835	0	1.39831e-05	0	3.91196e-09
ENSDARG00000007774	vash2	ENSMUSG00000037568	Vash2	1	2.58333	0.423333	-2.60937	5.45768e-05		3.91667	0.262944	0.231565	0.241955	-4.08014	5.05702e-21	-4.01682	1.2056e-20
ENSDARG00000007783	blk	ENSMUSG00000014453	Blk	0	0	0.00666667	0	1		0	0.0128208	0.183297	0.839924	0	4.30984e-05	0	1.75307e-14
ENSDARG00000007786	tmx2b	ENSMUSG00000050043	Tmx2	1	27.17	29.56	0.121632	0.504065		117.908	97.2006	129.841	105.082	0.139082	0.122273	-0.166149	0.0650346
ENSDARG00000007788	atp2b1b	ENSMUSG00000019943	Atp2b1	0	0	7.64	0	2.62048e-08		39.5069	19.1991	12.552	46.0042	-1.65419	5.50289e-21	0.219659	3.31354e-05
ENSDARG00000007791	ppp2r1ba	ENSMUSG00000032058	Ppp2r1b	1	124.063	63.1933	-0.973233	0.00018149		126.1	47.6136	14.7222	28.666	-3.09849	3.19815e-24	-2.13715	1.03247e-20
ENSDARG00000007795	cst3	ENSMUSG00000033156	Cst10	0	36.88	373.943	3.34191	3.51841e-09		0	0	0	0	0	#N/A	0	#N/A
ENSDARG00000007804	gas6	ENSMUSG00000031451	Gas6	0	16.7	32.46	0.958815	1.92776e-05		2.69849	2.20281	6.61263	3.50388	1.29307	2.84826e-09	0.376804	0.0153328
ENSDARG00000007807	cyth3a	ENSMUSG00000018001	Cyth3	0	0	12.1933	0	2.49656e-08		2.49793	2.96167	4.55877	5.56337	0.867914	1.7683e-10	1.15523	6.79055e-13
ENSDARG00000007808	zdhhc16a	ENSMUSG00000025157	Zdhhc16	0	1.39667	0.86	-0.699579	0.0612296		113.595	101.443	14.9572	42.8231	-2.92498	6.74877e-15	-1.40743	4.73158e-09
ENSDARG00000007812	sp3b	ENSMUSG00000027109	Sp3	0	8.06	3.53	-1.19111	0.0156004		5.50703	5.99574	6.49458	6.20488	0.237962	0.0114285	0.172128	0.0652888
ENSDARG00000007813	rnpepl1	ENSMUSG00000026269	Rnpepl1	1	0.25	0.0733333	0	0.3759		2.63109	2.95452	5.96031	2.21425	1.17973	1.12765e-10	-0.248842	0.0477513
ENSDARG00000007818	palm1b	ENSMUSG00000035863	Palm	0	1.03	11.4967	3.4805	5.59058e-07		47.8489	21.8887	123.966	70.0489	1.37339	1.13296e-14	0.549877	2.28143e-07
ENSDARG00000007823	atf3	ENSMUSG00000026628	Atf3	0	51.7633	3.01	-4.1041	2.50165e-06		0	0.5689	0	0	0	1	0	1
ENSDARG00000007824	camta1b	ENSMUSG00000014592	Camta1	0	1.02333	1.12667	0.138785	0.731802		2.68532	3.63976	5.06561	7.34329	0.91564	2.18835e-15	1.45133	2.11114e-19
ENSDARG00000007825	map2k1	ENSMUSG00000004936	Map2k1	0	1.29667	4.27	1.71943	3.87785e-05		51.5895	40.0121	57.2152	93.5725	0.149323	0.000462219	0.859009	1.24309e-16
ENSDARG00000007836	ctsla	ENSMUSG00000055679	Ctsr	0	203.363	114.343	-0.830687	0.0191354		0	0	0	0	0	#N/A	0	#N/A
ENSDARG00000007856	rtn4rl1a	ENSMUSG00000045287	Rtn4rl1	0	0	0	0	1		7.33097	2.11341	0.537167	2.14734	-3.77056	2.54739e-16	-1.77145	1.45034e-11
ENSDARG00000007863	tra2a	ENSMUSG00000029817	Tra2a	1	76.39	59.0333	-0.371854	0.00677594		2.33119	2.67142	1.73875	2.4699	-0.423017	0.00628057	0.0833848	0.574235
ENSDARG00000007867	dazap2	ENSMUSG00000000346	Dazap2	1	25.2633	32.2167	0.350762	0.262231		316.229	269.229	485.766	486.185	0.619294	4.51063e-14	0.620537	5.65643e-14
ENSDARG00000007869	ehd3	ENSMUSG00000024065	Ehd3	1	0.693333	2.92	2.07435	1.11725e-05		47.4329	16.7002	31.1274	76.132	-0.607704	1.12505e-06	0.682614	1.75359e-07
ENSDARG00000007885	fancl	ENSMUSG00000004018	Fancl	1	0.0133333	1.26667	0	0.014327		5.78533	7.26159	5.43371	3.80119	-0.0904629	0.465649	-0.605947	7.66155e-06
ENSDARG00000007886	slc35b2	ENSMUSG00000037089	Slc35b2	0	11.1167	7.20333	-0.625988	0.0375505		56.151	64.2581	60.2238	61.434	0.101021	0.0215292	0.129726	0.00403636
ENSDARG00000007891	meox1	ENSMUSG00000001493	Meox1	1	0	0.436667	0	2.4003e-05		0	0	0.115375	0.00738994	0	7.83301e-06	0	0.791596
ENSDARG00000007892	pdcd2	ENSMUSG00000014771	Pdcd2	0	3.14333	3.21	0.030278	0.945689		4.59963	4.43794	4.34284	4.41878	-0.0828775	0.614727	-0.057869	0.767747
ENSDARG00000007901	crnkl1	ENSMUSG00000001767	Crnkl1	1	24.7167	25.45	0.0421815	0.948842		7.66351	7.57568	6.49748	6.8431	-0.238126	0.00418669	-0.163356	0.0454371
ENSDARG00000007916	xpnpep3	ENSMUSG00000022401	Xpnpep3	0	15.5133	3.79	-2.03324	1.93476e-05		0.488572	1.48066	0.699697	2.00275	0.51816	0.00858406	2.03534	3.63853e-13
ENSDARG00000007918	ttc27	ENSMUSG00000024078	Ttc27	1	1.39667	3.99667	1.51681	0.00323532		5.53694	4.11603	5.5764	3.50451	0.0102433	1	-0.659879	1.40746e-06
ENSDARG00000007923	ptpn1	ENSMUSG00000027540	Ptpn1	0	20.6067	9.81333	-1.0703	0.000115244		3.237	3.84091	3.2666	3.34401	0.0131322	0.936135	0.0469234	0.563461
ENSDARG00000007943	gabpb2a	ENSMUSG00000038766	Gabpb2	1	1.94	3.22667	0.733988	0.13274		0.423374	0.62379	0.424137	0.705416	0.00259757	1	0.736542	5.19798e-06
ENSDARG00000007944	lhx1b	ENSMUSG00000018698	Lhx1	1	0.163333	0	0	0.0214986		0	0	0.00425865	0	0	0.662184	0	1
ENSDARG00000007950	itga11b	ENSMUSG00000032243	Itga11	0	0.266667	4.13667	3.95536	6.6906e-06		0	0	0.263249	0	0	1.21669e-11	0	1
ENSDARG00000007955	iars	ENSMUSG00000037851	Iars	0	9.14	7.92667	-0.20548	0.775498		17.2393	14.6495	9.82423	8.78641	-0.811285	1.91583e-11	-0.972355	7.43005e-13
ENSDARG00000007959	hibadhb	ENSMUSG00000029776	Hibadh	0	90.1	89.28	-0.0131901	1		46.8249	32.8534	66.3767	37.9922	0.5034	1.36344e-07	-0.301573	0.000160417
ENSDARG00000007960	hnrnpaba	ENSMUSG00000020358	Hnrnpab	1	391.65	381.667	-0.0372518	0.924393		39.237	35.023	58.9244	41.8876	0.586653	2.48562e-11	0.0943105	0.0672771
ENSDARG00000007971	cks1b	ENSMUSG00000062687	Cks1brt	0	0	5.07667	0	1.43471e-07		0	0	0	0	0	1	0	1
ENSDARG00000007975	fth1b	ENSMUSG00000078208	Fthl17b	0	15.7767	2.53	-2.64058	0.000418194		0	0	0	0	0	#N/A	0	#N/A
ENSDARG00000007982	onecut1	ENSMUSG00000043013	Onecut1	1	0.0433333	0.283333	0	0.110769		0	0	0	0	0	1	0	1
ENSDARG00000007988	masp2	ENSMUSG00000028979	Masp2	0	0	0	0	1		0.223101	0.142431	0.173117	0.0366689	-0.365946	0.428175	0	0.00204894
ENSDARG00000007989	nedd8	ENSMUSG00000010376	Nedd8	0	100.86	112.197	0.153676	0.166736		330.721	224.91	357.566	295.062	0.112594	0.141065	-0.164597	0.0310424
ENSDARG00000007990	wt1b	ENSMUSG00000016458	Wt1	0	0.723333	0.0333333	0	0.000652306		0	0	0	0	0	1	0	1
ENSDARG00000007996	pou2f1b	ENSMUSG00000026565	Pou2f1	1	1.03667	1.29667	0.322856	0.43117		0.605932	0.863095	0.491163	1.42791	-0.302954	0.013059	1.23667	7.00761e-13
ENSDARG00000008014	nudt17	ENSMUSG00000028100	Nudt17	0	55.6333	13.6133	-2.03093	1.15065e-06		0.971995	2.47225	0.746442	1.43115	-0.380919	0.117067	0.558152	0.0122646
ENSDARG00000008020	med31	ENSMUSG00000020801	Med31	0	17.92	20.3467	0.183222	0.148696		14.0157	11.5552	16.0618	10.6872	0.196599	0.0329777	-0.39116	0.000160539
ENSDARG00000008022	kif18a	ENSMUSG00000027115	Kif18a	0	1.02	0.213333	-2.25739	0.000200261		0.514529	0.468464	0.153461	0.291028	-1.74538	6.62115e-08	-0.822095	0.000114895
ENSDARG00000008026	fam129bb	ENSMUSG00000026796	Fam129b	0	0.693333	1.68	1.27684	0.00749385		13.2955	11.2331	66.3671	38.1961	2.31953	3.46762e-19	1.52249	2.68379e-15
ENSDARG00000008030	myl9b	ENSMUSG00000067818	Myl9	1	32.3233	374.637	3.53484	0.000387793		16.4241	13.2455	61.8272	143.656	1.91243	1.83309e-12	3.12873	1.51889e-16
ENSDARG00000008032	sart3	ENSMUSG00000018974	Sart3	1	11.1833	9.9	-0.17585	0.342349		6.02063	5.77701	8.63477	7.38804	0.520242	1.27487e-08	0.295277	6.19857e-05
ENSDARG00000008034	skib	ENSMUSG00000029050	Ski	0	13.23	4.12333	-1.68193	1.70683e-06		1.93704	2.34128	6.03157	3.78952	1.63868	1.13658e-10	0.96816	1.85748e-06
ENSDARG00000008060	scara3	ENSMUSG00000034463	Scara3	0	0.526667	20.0267	5.24889	1.74034e-10		7.23915	48.3862	44.1524	36.0929	2.6086	2.50865e-25	2.31782	1.23086e-23
ENSDARG00000008068	tma16	ENSMUSG00000025591	Tma16	0	2.67	4.84333	0.859161	0.00153394		2.44662	2.44835	1.70994	2.76242	-0.516841	7.23055e-05	0.175146	0.105738
ENSDARG00000008097	srsf9	ENSMUSG00000029538	Srsf9	0	18.73	26.56	0.503904	0.0202624		55.6727	60.8975	99.4985	75.6903	0.837706	2.88121e-12	0.443139	2.40803e-07
ENSDARG00000008100	slc7a10a	ENSMUSG00000030495	Slc7a10	0	20.4667	7.57333	-1.43428	1.28028e-06		0.16841	2.13121	0.526383	0	1.64413	0.00059278	0	0.0337789
ENSDARG00000008105	mettl2a	ENSMUSG00000020691	Mettl2	1	14.0833	10.52	-0.420854	0.207009		3.89818	4.13357	5.78986	1.16999	0.570727	6.31189e-06	-1.7363	1.86852e-12
ENSDARG00000008107	src	ENSMUSG00000027646	Src	1	0	1.18	0	3.02644e-05		0.223545	0.495141	1.37711	1.13651	2.623	5.50503e-12	2.34597	1.71329e-10
ENSDARG00000008119	si:ch211-195d17.2	ENSMUSG00000057469	E2f6	0	0	0	0	#N/A		12.4194	14.3795	20.7493	15.1275	0.740468	6.19648e-11	0.284586	0.00017361
ENSDARG00000008127	pcdh15b	ENSMUSG00000052613	Pcdh15	0	16.32	1.14667	-3.83112	3.80264e-07		0.730857	1.40336	0.869238	0.736773	0.250163	0.0026552	0.011631	1
ENSDARG00000008131	sox1b	ENSMUSG00000096014	Sox1	1	7.51	0.00666667	0	4.52164e-09		0	0	0	0	0	1	0	1
ENSDARG00000008133	foxl1	ENSMUSG00000097084	Foxl1	0	0	0	0	1		0	0.0123313	0.121261	0.0193352	0	0.000277889	0	0.549642
ENSDARG00000008140	kcnab1a	ENSMUSG00000027827	Kcnab1	1	29.4167	1.26333	-4.54133	1.73567e-10		51.5019	1.12323	0.672321	4.92154	-6.25933	2.8106e-27	-3.38744	7.85041e-23
ENSDARG00000008141	rbl1	ENSMUSG00000027641	Rbl1	0	2.92667	2.58333	-0.180025	0.684179		0.26742	0.652584	0.546456	0.47785	1.031	0.00106375	0.83745	0.0084694
ENSDARG00000008142	stxbp3	ENSMUSG00000027882	Stxbp3	0	69.5333	16.9533	-2.03614	2.37848e-09		21.1794	18.3663	16.4099	21.0025	-0.368092	0.000145727	-0.0120984	0.967465
ENSDARG00000008153	serinc5	ENSMUSG00000021703	Serinc5	0	4.63333	3.87333	-0.258475	0.763981		3.73622	5.89902	12.2264	7.27613	1.71034	6.84147e-17	0.96159	1.25198e-11
ENSDARG00000008155	sms	ENSMUSG00000071708	Sms	0	37.5233	12.3333	-1.60523	2.75532e-06		26.4977	27.0299	107.053	37.868	2.01439	1.79902e-21	0.515109	9.64594e-10
ENSDARG00000008165	caspa	ENSMUSG00000025887	Casp12	0	0	2.27	0	0.000622966		0	0	0.106351	0.473054	0	0.00728576	0	1.219e-10
ENSDARG00000008170	dbnla	ENSMUSG00000020476	Dbnl	0	0	1.45	0	0.000110881		73.9805	77.3333	72.8374	62.804	-0.0224653	0.944538	-0.236287	0.101653
ENSDARG00000008174	hoxb1a	ENSMUSG00000018973	Hoxb1	0	0	0	0	1		0	0	0	0	0	#N/A	0	#N/A
ENSDARG00000008184	mia3	ENSMUSG00000056050	Mia3	0	9.35333	2.25333	-2.05342	0.000175884		17.0893	40.2986	10.3653	14.181	-0.721323	8.35203e-09	-0.269134	0.00282064
ENSDARG00000008186	syk	ENSMUSG00000021457	Syk	1	0	1.65	0	0.000141733		0	0.0388934	0.138239	0.319162	0	7.30553e-05	0	7.7486e-10
ENSDARG00000008188	sf1	ENSMUSG00000024949	Sf1	1	40.42	31.7167	-0.349828	0.544632		11.2521	8.87966	12.4205	8.2028	0.14254	0.13373	-0.456	3.82837e-05
ENSDARG00000008191	tmeff1a	ENSMUSG00000028347	Tmeff1	0	8.55333	0.69	-3.63182	4.65539e-09		0.669473	0.651468	0.913584	0.933773	0.448511	0.0669872	0.480047	0.0462751
ENSDARG00000008192	pank1a	ENSMUSG00000033610	Pank1	1	1.71667	1.25667	-0.450008	0.151409		6.30321	1.03058	6.4977	8.71049	0.0438424	0.724115	0.466667	0.000182882
ENSDARG00000008200	ugp2b	ENSMUSG00000001891	Ugp2	1	68.4467	34.9233	-0.970789	0.0048487		35.2179	20.4665	48.9583	41.5638	0.475246	7.69455e-05	0.23902	0.0255038
ENSDARG00000008203	pax1a	ENSMUSG00000037034	Pax1	0	0	0.0433333	0	0.285069		0	0	1.0661	0	0	6.36193e-15	0	1
ENSDARG00000008209	myt1la	ENSMUSG00000061911	Myt1l	0	0.306667	0.506667	0.724366	0.0898858		0	0.0451528	0.0197428	0.0137011	0	0.130546	0	0.305443
ENSDARG00000008212	kcnk13a	ENSMUSG00000045404	Kcnk13	0	0	0	0	1		0.150313	0	0	0.00554024	0	2.30552e-08	0	4.75117e-08
ENSDARG00000008218	znf410	ENSMUSG00000042472	Zfp410	0	32	32.0867	0.00390202	1		69.6731	30.7031	17.545	22.2335	-1.98954	1.83841e-20	-1.64787	1.28235e-18
ENSDARG00000008219	crygm4	ENSMUSG00000025945	Crygf	0	0	0	0	#N/A		0	0	0	0	0	#N/A	0	#N/A
ENSDARG00000008224	vps35	ENSMUSG00000031696	Vps35	0	33.8667	27.8467	-0.282361	0.199541		70.8183	45.6655	57.511	49.971	-0.300283	5.22396e-05	-0.503031	3.02528e-08
ENSDARG00000008235	cog5	ENSMUSG00000035933	Cog5	0	9.08333	2.17667	-2.0611	1.33435e-06		4.14153	5.00718	2.29275	3.31386	-0.853084	6.60488e-08	-0.321653	0.00466727
ENSDARG00000008237	sars	ENSMUSG00000068739	Sars	1	20.25	19.6333	-0.0446168	0.966551		21.6599	13.2552	22.9869	20.8476	0.0857879	0.164975	-0.0551448	0.395166
ENSDARG00000008238	manba	ENSMUSG00000028164	Manba	0	2.19667	0.363333	-2.59595	1.40962e-05		14.7225	23.0617	111.778	19.1148	2.92454	1.98897e-22	0.376668	1.12834e-05
ENSDARG00000008239	mocs3	ENSMUSG00000074576	Mocs3	0	0.45	5.54	3.62189	5.13949e-06		4.14786	3.24777	2.5442	4.90885	-0.705157	1.09453e-05	0.243017	0.0696165
ENSDARG00000008243	cct8	ENSMUSG00000025613	Cct8	1	46.4033	57.7467	0.315509	0.069004		139.73	84.5349	53.1085	51.71	-1.39563	1.96689e-22	-1.43413	3.05846e-22
ENSDARG00000008247	vezf1a	ENSMUSG00000018377	Vezf1	0	0.496667	0.00666667	0	4.51259e-05		9.19303	8.80728	9.49631	9.93524	0.0468272	0.489296	0.112014	0.0821901
ENSDARG00000008249	ptchd4	ENSMUSG00000042256	Ptchd4	1	0	0.25	0	0.00111765		0	0	0	0	0	1	0	1
ENSDARG00000008255	cnot6a	ENSMUSG00000020362	Cnot6	0	13.1467	4.76667	-1.46364	8.35192e-05		6.33994	6.102	5.05187	5.71951	-0.327651	3.98435e-05	-0.148579	0.0330316
ENSDARG00000008263	mfsd4ab	ENSMUSG00000059149	Mfsd4a	0	0	0	0	#N/A		0.508213	3.8334	0.363997	1.2692	-0.481508	0.0505453	1.32041	1.83119e-08
ENSDARG00000008275	klhl24b	ENSMUSG00000062901	Klhl24	0	1.42333	0.173333	-3.03765	0.0052934		9.01993	6.59128	5.88105	7.36642	-0.617042	0.0145039	-0.292153	0.243165
ENSDARG00000008278	rcor2	ENSMUSG00000024968	Rcor2	0	0.06	0	0	0.313786		0	0.0820516	0.196321	0	0	3.04778e-06	0	1
ENSDARG00000008279	map2k7	ENSMUSG00000109061	Map2k7	1	0.293333	0.0166667	0	0.154331		0.828932	1.69763	1.01196	1.75452	0.287827	0.626606	1.08175	0.00368134
ENSDARG00000008287	fam114a1	ENSMUSG00000029185	Fam114a1	0	13.8167	8.09333	-0.771604	0.000134087		12.5316	7.8381	34.8815	24.7369	1.47689	1.8933e-14	0.9811	6.22719e-11
ENSDARG00000008292	eif2s3	ENSMUSG00000069049	Eif2s3y	1	37.66	67.5933	0.843848	0.000256789		18.7079	21.2001	0.601584	1.24605	-4.95874	3.43292e-23	-3.90821	1.46813e-21
ENSDARG00000008305	hand2	ENSMUSG00000038193	Hand2	1	0	0	0	1		0	0	0	0	0	1	0	1
ENSDARG00000008306	rdh5	ENSMUSG00000025350	Rdh5	0	0	0.963333	0	1.35546e-06		12.1149	13.9423	26.6072	20.7346	1.13503	0.084039	0.775259	0.261768
ENSDARG00000008310	ip6k2a	ENSMUSG00000032599	Ip6k2	0	1160.99	230.057	-2.3353	4.17382e-07		38.9732	30.6345	21.1557	21.5013	-0.881435	2.7142e-05	-0.858062	3.86226e-05
ENSDARG00000008322	ambra1a	ENSMUSG00000040506	Ambra1	0	1.95	5.55667	1.51075	9.60778e-05		3.96641	3.06601	4.79172	2.24839	0.272708	0.00237766	-0.818946	3.04288e-09
ENSDARG00000008329	asic1a	ENSMUSG00000023017	Asic1	0	0.04	0.19	0	0.0241862		7.68609	11.2802	0.453503	4.61818	-4.08306	1.07179e-24	-0.734926	2.16494e-12
ENSDARG00000008363	mcl1b	ENSMUSG00000038612	Mcl1	0	127.537	89.8267	-0.505696	0.0176962		11.1345	8.69283	12.7897	7.83802	0.199943	0.0169657	-0.50648	1.47697e-06
ENSDARG00000008370	csnk1da	ENSMUSG00000025162	Csnk1d	0	10.27	8.37	-0.295137	0.0328		17.4588	17.5102	34.7243	23.7625	0.991992	3.89068e-15	0.444731	1.57283e-08
ENSDARG00000008372	spred2b	ENSMUSG00000045671	Spred2	0	1.08333	2.54667	1.23313	0.00223139		0.335402	0.0233315	0.218079	1.24676	-0.621044	0.0149411	1.89422	1.11008e-12
ENSDARG00000008377	epn2	ENSMUSG00000001036	Epn2	1	3.24333	2.19	-0.566546	0.0511678		11.0913	4.49404	6.5804	14.0896	-0.753176	1.0514e-12	0.345211	5.85409e-07
ENSDARG00000008380	brd7	ENSMUSG00000031660	Brd7	1	12.48	13.8533	0.150615	0.33786		9.58435	9.45366	8.52673	6.65252	-0.168689	0.0871548	-0.526781	1.08715e-05
ENSDARG00000008383	arpc1a	ENSMUSG00000029621	Arpc1a	1	69.85	143.227	1.03597	5.79843e-06		55.4311	39.1034	60.2522	40.43	0.120318	0.0231034	-0.455271	4.6803e-09
ENSDARG00000008384	hdac6	ENSMUSG00000031161	Hdac6	0	2.58333	2.74	0.0849421	0.937574		3.04503	2.11938	5.59861	2.79235	0.878609	6.96952e-07	-0.12498	0.42732
ENSDARG00000008388	mmp14b	ENSMUSG00000000957	Mmp14	1	0.37	16.9533	5.5179	3.70474e-07		20.6506	27.3573	47.6923	55.5999	1.20757	1.49603e-07	1.4289	9.51547e-09
ENSDARG00000008395	snupn	ENSMUSG00000055334	Snupn	1	28.1067	6.64	-2.08166	7.63246e-06		12.3392	13.184	12.9472	15.5091	0.0693902	0.599978	0.329862	0.00438149
ENSDARG00000008396	ftr24	ENSMUSG00000020773	Trim47	0	3.16	3.86667	0.291166	0.13413		0	0.101901	0.954226	3.13229	0	4.89178e-13	0	2.83389e-19
ENSDARG00000008398	cacna1c	ENSMUSG00000051331	Cacna1c	0	0.08	0.793333	0	1.1183e-06		0.00289148	0.0115555	0.0403498	0.0336519	0	0.000619669	0	0.00362616
ENSDARG00000008403	phospho1	ENSMUSG00000050860	Phospho1	0	0	0.456667	0	0.000218278		0.0120815	0.021406	0	0.0755401	0	1	0	0.798173
ENSDARG00000008407	tspan7b	ENSMUSG00000058254	Tspan7	0	5.13	13.52	1.39806	0.00348299		9.80521	13.446	24.6478	22.0788	1.32984	4.1671e-18	1.17104	8.96521e-17
ENSDARG00000008413	atp11a	ENSMUSG00000031441	Atp11a	0	5.96	3.99	-0.578924	0.044376		43.9354	63.1397	16.3511	31.5179	-1.426	3.56722e-18	-0.479214	3.96757e-09
ENSDARG00000008414	exoc3l2a	ENSMUSG00000011263	Exoc3l2	0	0	0.686667	0	4.59847e-05		0	0	0.145919	0	0	0.00149616	0	1
ENSDARG00000008433	unc45b	ENSMUSG00000018845	Unc45b	0	0	0.386667	0	0.066249		0	0	0	0	0	1	0	1
ENSDARG00000008434	bcl2l1	ENSMUSG00000007659	Bcl2l1	0	37.9433	43.5467	0.198716	0.12068		33.5234	16.8406	28.1404	49.8668	-0.252524	0.0107279	0.572914	1.76279e-06
ENSDARG00000008439	atxn10	ENSMUSG00000016541	Atxn10	0	2.87	2.64	-0.120513	0.812063		71.2427	39.6658	71.9018	61.7993	0.0132855	0.887655	-0.205152	0.00071913
ENSDARG00000008447	fkbp4	ENSMUSG00000030357	Fkbp4	0	155.973	79.7667	-0.967441	0.000538665		127.601	76.7779	114.97	134.046	-0.150386	0.205077	0.0710926	0.596004
ENSDARG00000008450	pcolce2a	ENSMUSG00000015354	Pcolce2	0	0	0.0866667	0	0.121435		5.36899	11.7022	0.396259	6.36924	-3.76013	9.62598e-22	0.246472	0.000584649
ENSDARG00000008454	cpeb1b	ENSMUSG00000025586	Cpeb1	0	0.0566667	0.206667	0	0.0221261		1.60162	1.92283	0.906372	0.586889	-0.821359	0.000136633	-1.44837	2.53603e-07
ENSDARG00000008461	anapc5	ENSMUSG00000029472	Anapc5	1	6.06333	4.06333	-0.577447	0.0393732		18.2586	22.8553	38.0626	31.105	1.0598	8.82184e-12	0.768571	3.53203e-09
ENSDARG00000008472	apex2	ENSMUSG00000025269	Apex2	0	3.34	3.08333	-0.115357	0.526408		0.290764	0.52311	0.284987	0.703997	-0.0289525	0.955083	1.27572	6.24064e-08
ENSDARG00000008473	asb14a	ENSMUSG00000021898	Asb14	0	0	0	0	1		0.0176758	0.0241788	0	0.0337158	0	0.327827	0	0.379449
ENSDARG00000008480	trmt61a	ENSMUSG00000060950	Trmt61a	1	1.27333	4.63	1.8624	0.00685002		1.84472	1.0635	1.88272	2.41653	0.029421	0.94907	0.389538	0.0325192
ENSDARG00000008485	lrp3	ENSMUSG00000001802	Lrp3	0	0	0.66	0	4.01646e-06		0.479968	0.836079	1.94725	0.685645	2.02043	1.0805e-12	0.514523	0.0126634
ENSDARG00000008487	dmd	ENSMUSG00000045103	Dmd	0	10.55	16.89	0.678926	0.000187345		1.13698	0.582121	0.965245	2.08139	-0.236245	0.000809827	0.872333	8.09065e-14
ENSDARG00000008490	ltv1	ENSMUSG00000019814	Ltv1	1	11.01	7.75333	-0.505926	0.0384686		25.4934	18.4618	14.1915	12.3525	-0.845099	5.82297e-08	-1.04532	1.80887e-09
ENSDARG00000008494	myl6	ENSMUSG00000090841	Myl6	0	43.1633	75.88	0.813913	0.0420334		782.589	335.54	302.44	337.181	-1.37161	2.33516e-07	-1.21473	1.53446e-06
ENSDARG00000008502	pno1	ENSMUSG00000020116	Pno1	0	16.5967	32.06	0.949881	0.00279308		35.1933	21.5418	27.5715	27.2806	-0.35212	8.88831e-06	-0.367422	4.54431e-06
ENSDARG00000008503	glcci1	ENSMUSG00000029638	Glcci1	0	27.27	16.0833	-0.761748	0.00698122		0.750164	0.985108	0.206232	0.236152	-1.86294	0.05959	-1.66749	0.0746687
ENSDARG00000008540	sox21b	ENSMUSG00000061517	Sox21	1	7.37	1.04667	-2.81586	8.36309e-06		5.80325	3.02398	6.80481	7.45197	0.229694	0.00132342	0.360761	7.82077e-06
ENSDARG00000008541	chia.4	ENSMUSG00000074340	Ovgp1	0	0	0.116667	0	0.197295		0.145775	1.55822	0.192744	0.439745	0.402941	0.568538	1.59292	0.00122606
ENSDARG00000008542	yod1	ENSMUSG00000046404	Yod1	1	8.91	1.93667	-2.20185	8.64923e-07		1.13278	2.48517	1.83268	2.24259	0.694087	1.09097e-05	0.985298	3.41439e-08
ENSDARG00000008551	pole3	ENSMUSG00000028394	Pole3	1	33.7333	36.7767	0.124616	0.46529		22.8373	20.0246	35.4653	32.8832	0.635017	2.4319e-06	0.525962	3.2464e-05
ENSDARG00000008553	zgc:136872	ENSMUSG00000043705	Capn13	0	0	0.79	0	0.0133152		0	0.0472591	0	0	0	1	0	1
ENSDARG00000008560	brap	ENSMUSG00000029458	Brap	1	12.1733	5.96333	-1.02953	4.42979e-07		7.30023	4.02065	4.92592	4.91257	-0.567548	0.000174645	-0.571463	0.000161384
ENSDARG00000008568	slc25a24	ENSMUSG00000027880	Slc25a54	0	13.87	26.6533	0.942348	0.00388025		0	0	0	0.0186015	0	1	0	0.308899
ENSDARG00000008573	fam20b	ENSMUSG00000033557	Fam20b	1	42.4067	26.63	-0.671239	0.161512		7.39435	7.72167	8.00573	7.34937	0.11461	0.0283024	-0.00880219	0.965682
ENSDARG00000008575	lyst	ENSMUSG00000019726	Lyst	1	17.7433	0.166667	-6.73417	1.57111e-09		2.24438	0.661509	0.266169	0.580219	-3.0759	1.76808e-22	-1.95165	7.46156e-20
ENSDARG00000008593	nbas	ENSMUSG00000020576	Nbas	1	3.60667	3.07	-0.232427	0.275984		6.24212	7.04954	2.32387	5.89455	-1.42551	1.99421e-12	-0.0826526	0.442727
ENSDARG00000008623	cops3	ENSMUSG00000019373	Cops3	1	68.44	35.3767	-0.952042	5.86743e-06		40.184	29.9443	25.8276	24.2261	-0.637706	3.05078e-11	-0.73006	2.90252e-12
ENSDARG00000008637	mtp	ENSMUSG00000028158	Mttp	0	0	0.126667	0	0.506594		1.73493	1.57297	1.61901	2.04472	-0.0997708	0.430814	0.237023	0.0450649
ENSDARG00000008639	kifap3a	ENSMUSG00000026585	Kifap3	0	10.4633	2.64667	-1.98309	1.57363e-05		289.282	16.6477	13.4502	72.7845	-4.42677	2.55404e-29	-1.99078	3.19026e-22
ENSDARG00000008660	coro1b	ENSMUSG00000024835	Coro1b	0	11.2767	2.95333	-1.93292	0.00584898		44.0556	32.9585	50.1886	40.7503	0.188034	0.000959977	-0.112515	0.034146
ENSDARG00000008662	fign	ENSMUSG00000075324	Fign	1	0.00666667	0.0566667	0	0.21683		0.559197	0.242204	0.116945	0.429712	-2.25753	3.17557e-10	-0.379987	0.00974599
ENSDARG00000008678	snx3	ENSMUSG00000019804	Snx3	1	32.88	51.1567	0.637712	0.000341092		256.093	233.61	200.817	156.806	-0.350787	0.00483615	-0.707684	2.18864e-06
ENSDARG00000008697	epas1a	ENSMUSG00000024140	Epas1	0	0.906667	0.836667	-0.115919	0.709744		0.615689	0.262419	0.762657	2.38017	0.308834	0.191768	1.95079	4.54555e-11
ENSDARG00000008703	apeh	ENSMUSG00000032590	Apeh	0	7.75333	1.48333	-2.38597	9.99076e-06		11.9504	10.1922	11.1457	6.80303	-0.100571	0.0257143	-0.812812	7.1205e-15
ENSDARG00000008706	paip2b	ENSMUSG00000045896	Paip2b	0	50.2567	25.4733	-0.980327	2.1779e-05		3.99011	3.08113	4.7918	4.3864	0.264141	0.038856	0.136611	0.298041
ENSDARG00000008720	lmo3	ENSMUSG00000030226	Lmo3	1	26.7167	3.93667	-2.76269	1.26953e-07		2.45689	0.114947	2.36392	0.587362	-0.0556523	0.650365	-2.06451	4.6602e-13
ENSDARG00000008723	prkcba	ENSMUSG00000052889	Prkcb	0	8.90667	2.39667	-1.89386	1.99736e-05		1.73501	4.48163	18.0506	3.56248	3.37903	3.10516e-22	1.03794	1.01733e-10
ENSDARG00000008727	ranbp3a	ENSMUSG00000002372	Ranbp3	0	0.58	0.753333	0.377235	0.603396		29.4491	36.4933	31.0275	31.5812	0.0753255	0.209035	0.100842	0.0874428
ENSDARG00000008735	atp6ap2	ENSMUSG00000031007	Atp6ap2	0	452.86	85.2467	-2.40935	3.40585e-08		148.086	120.77	73.4471	93.595	-1.01166	2.28449e-14	-0.661937	8.54242e-11
ENSDARG00000008740	esf1	ENSMUSG00000045624	Esf1	1	9.57333	15.2667	0.673292	0.00184727		6.2076	5.43698	3.72145	5.53114	-0.738172	2.53717e-07	-0.16646	0.113609
ENSDARG00000008748	ube2na	ENSMUSG00000074781	Ube2n	1	151.27	78.6433	-0.94373	2.79625e-05		62.7128	45.2659	53.3894	59.1146	-0.232207	1.28693e-06	-0.0852449	0.0267392
ENSDARG00000008757	entpd6	ENSMUSG00000033068	Entpd6	0	12.7167	11.93	-0.0921265	0.734862		15.3445	19.0938	7.24804	6.49718	-1.08206	2.45727e-10	-1.23984	2.54225e-11
ENSDARG00000008765	tmed5	ENSMUSG00000063406	Tmed5	1	6.64333	4.67333	-0.507455	0.127739		3.34137	6.62532	6.6267	3.97338	0.987849	6.96581e-10	0.249924	0.0231256
ENSDARG00000008772	cacng1a	ENSMUSG00000020722	Cacng1	0	0.00333333	1.11667	0	9.9384e-06		0	0	0	0	0	1	0	1
ENSDARG00000008784	prpf4ba	ENSMUSG00000021413	Prpf4b	0	22.0533	2.22333	-3.3102	2.53664e-09		11.0547	11.7526	8.31157	7.02138	-0.411467	1.37381e-07	-0.654833	5.74033e-11
ENSDARG00000008785	dldh	ENSMUSG00000020664	Dld	0	186.727	112.837	-0.726692	0.00217423		63.087	66.8323	52.5795	46.2123	-0.262842	0.00342973	-0.449065	1.23527e-05
ENSDARG00000008788	camk1gb	ENSMUSG00000016179	Camk1g	0	0	0.306667	0	0.314506		5.31326	0.235011	0.398802	0.544014	-3.73585	3.14501e-16	-3.28788	1.8721e-15
ENSDARG00000008790	actr3b	ENSMUSG00000056367	Actr3b	1	7.09333	0.0233333	0	4.55291e-06		1.08983	2.56446	0.744991	0.133989	-0.548802	0.0104823	-3.02392	2.1446e-09
ENSDARG00000008803	marcksb	ENSMUSG00000069662	Marcks	0	2.69	5.75	1.09596	0.0133997		0.44988	0.714696	1.51774	2.3099	1.75432	2.73651e-09	2.36022	1.97682e-12
ENSDARG00000008805	orc3	ENSMUSG00000040044	Orc3	0	1.91	2.33667	0.290879	0.716235		7.76425	7.166	7.4435	5.22289	-0.0608644	0.438868	-0.571999	5.14958e-08
ENSDARG00000008808	eml2	ENSMUSG00000040811	Eml2	0	281.813	17.6467	-3.99727	4.10618e-08		0.71	1.98527	3.28009	1.36615	2.20785	1.43137e-11	0.94423	0.000164609
ENSDARG00000008811	cmtm3	ENSMUSG00000031875	Cmtm3	1	1.37333	17.5367	3.67462	4.18465e-08		1.21172	4.60266	3.80656	5.61378	1.65143	7.51776e-09	2.21191	1.88858e-11
ENSDARG00000008816	glud1a	ENSMUSG00000021794	Glud1	0	40.0567	52.7267	0.39649	0.074704		21.9755	14.8866	15.9833	25.1867	-0.459331	5.4297e-07	0.196765	0.00707324
ENSDARG00000008818	hsf1	ENSMUSG00000022556	Hsf1	1	9.00333	3.03	-1.57114	0.000156431		30.9319	26.8954	23.6726	32.6512	-0.385878	2.75373e-08	0.0780408	0.118662
ENSDARG00000008829	chga	ENSMUSG00000021194	Chga	0	231.113	1.56667	-7.20476	8.91166e-13		13.3272	11.9966	3.17546	8.89791	-2.06933	6.2676e-17	-0.582832	3.23244e-07
ENSDARG00000008832	neu1	ENSMUSG00000007038	Neu1	0	9.70667	7.32	-0.407132	0.0269357		13.7491	20.1154	12.105	18.7859	-0.18373	0.0133066	0.45031	1.14697e-06
ENSDARG00000008840	hmbsa	ENSMUSG00000032126	Hmbs	0	3.78333	3.92667	0.0536472	0.89786		70.9821	74.0581	85.4873	59.86	0.268256	3.46064e-05	-0.245864	0.000101165
ENSDARG00000008849	ptprq	ENSMUSG00000035916	Ptprq	0	18.1933	0.00666667	0	9.00638e-13		18.5078	7.51115	0.256678	7.2583	-6.17203	1.33199e-27	-1.35043	2.3362e-17
ENSDARG00000008852	elp4	ENSMUSG00000027167	Elp4	1	5.31667	6.63333	0.319212	0.124748		5.80413	6.09912	2.68791	2.52261	-1.11059	1.94583e-11	-1.20216	5.91671e-12
ENSDARG00000008858	cyp7b1	ENSMUSG00000039519	Cyp7b1	0	0.846667	0.136667	-2.63113	0.00982814		3.14405	0.272951	1.01347	2.80852	-1.63332	0.15151	-0.162815	0.947067
ENSDARG00000008859	mylipa	ENSMUSG00000038175	Mylip	0	313.767	105.18	-1.57683	1.21008e-05		4.19845	5.33419	12.9739	19.389	1.62768	3.16214e-14	2.20731	8.2563e-17
ENSDARG00000008861	tfap2e	ENSMUSG00000042477	Tfap2e	0	0	0	0	1		0	0.0383884	0	0	0	1	0	1
ENSDARG00000008866	cabp4	ENSMUSG00000017300	Tnnc2	0	0	0	0	#N/A		0	0.385925	0.687819	0.319791	0	1.38173e-05	0	0.00740423
ENSDARG00000008867	rap1b	ENSMUSG00000052681	Rap1b	0	11.9633	11.3567	-0.07508	0.678654		66.8917	87.4231	154.488	131.048	1.20759	3.0478e-18	0.970197	3.77677e-16
ENSDARG00000008880	usp28	ENSMUSG00000032267	Usp28	0	0	0.223333	0	0.000748248		2.73114	2.98484	6.69619	1.70452	1.29384	6.96285e-10	-0.680134	0.000119341
ENSDARG00000008884	hprt1	ENSMUSG00000025630	Hprt	1	15.49	9	-0.78334	0.00261752		61.0257	46.6457	90.8295	61.9302	0.573743	0.546288	0.0212262	1
ENSDARG00000008890	ctns	ENSMUSG00000005949	Ctns	0	10.2033	5.05333	-1.01373	0.000143193		8.48723	10.2516	13.8403	8.79815	0.705514	3.00479e-09	0.0519068	0.600643
ENSDARG00000008904	smarca2	ENSMUSG00000024921	Smarca2	0	20.17	25.07	0.313751	0.380674		5.56069	5.89179	9.4992	10.2762	0.772544	5.27904e-12	0.885978	4.43855e-13
ENSDARG00000008912	slc8a2a	ENSMUSG00000030376	Slc8a2	0	151.737	1.66667	-6.50846	5.12264e-09		0.287479	2.19585	0.0856951	0.453844	0	4.53335e-05	0.658739	0.0017478
ENSDARG00000008920	mrpl53	ENSMUSG00000030037	Mrpl53	0	44.3	46.2133	0.0610025	0.917814		20.2415	7.44988	34.3735	16.9361	0.763981	0.671199	-0.257219	0.750837
ENSDARG00000008931	renbp	ENSMUSG00000031387	Renbp	1	21.4067	2.58667	-3.04889	8.68078e-09		3.69333	3.46061	19.3047	16.7531	2.38596	3.55159e-18	2.18144	3.91997e-17
ENSDARG00000008936	sec11a	ENSMUSG00000025724	Sec11a	1	67.05	64.8267	-0.0486499	0.730586		15.1081	25.7162	21.3017	16.6344	0.49565	6.93015e-09	0.138846	0.0210103
ENSDARG00000008946	ccdc127b	ENSMUSG00000021578	Ccdc127	0	17.5333	6.57667	-1.41467	6.75385e-06		10.5312	11.0791	8.49785	9.35443	-0.309501	5.7052e-07	-0.170949	0.00093202
ENSDARG00000008947	rtf1	ENSMUSG00000027304	Rtf1	0	44.9633	28.38	-0.663874	0.00256		2.60776	3.38108	3.82212	3.87506	0.551563	1.58181e-07	0.571408	9.47949e-08
ENSDARG00000008948	zgc:123275	ENSMUSG00000034579	Pla2g3	0	0	0	0	#N/A		0.223288	0.122205	0.124222	0.291311	-0.845989	0.0177936	0.383654	0.134013
ENSDARG00000008953	pofut1	ENSMUSG00000046020	Pofut1	1	7.70333	18.9167	1.2961	0.0023421		1.64137	1.51899	2.07187	1.53522	0.336035	0.00200891	-0.0964532	0.392534
ENSDARG00000008966	tbl1xr1b	ENSMUSG00000027630	Tbl1xr1	0	8.27	6.01333	-0.459722	0.00739045		1.48882	2.42001	2.18385	2.1965	0.552705	0.000498522	0.561033	0.000384576
ENSDARG00000008969	fgb	ENSMUSG00000033831	Fgb	0	0.04	2.17	0	8.55802e-07		0	0	0	0	0	1	0	1
ENSDARG00000008976	mdn1	ENSMUSG00000058006	Mdn1	0	1.96333	1.65	-0.250839	0.40964		0.0874302	0.176176	0.201946	0.17785	0	0.0011523	0	0.0072605
ENSDARG00000008979	golga1	ENSMUSG00000026754	Golga1	0	46.5533	6.48333	-2.84408	2.12293e-07		25.3286	12.3199	7.67121	7.8367	-1.72324	2.02005e-19	-1.69245	5.19694e-19
ENSDARG00000008982	casq2	ENSMUSG00000027861	Casq2	0	1.71667	0.66	-1.37907	0.00530952		0	0	0.254852	0	0	1.96845e-07	0	1
ENSDARG00000008983	sh3glb2a	ENSMUSG00000026860	Sh3glb2	0	7.00333	0.956667	-2.87195	7.76816e-06		78.4414	66.6497	20.8188	22.1148	-1.91373	1.18988e-22	-1.8266	7.57313e-22
ENSDARG00000008986	e2f7	ENSMUSG00000020185	E2f7	0	0	0.0366667	0	0.798451		0.00250058	0	0.0429337	0.00572935	0	0.00677364	0	0.8996
ENSDARG00000009001	pdia6	ENSMUSG00000020571	Pdia6	1	82.85	38.06	-1.12223	0.0368781		156.057	133.042	183.19	121.804	0.231261	0.194424	-0.357515	0.0442257
ENSDARG00000009014	col11a1b	ENSMUSG00000027966	Col11a1	1	0.0166667	0.246667	0	0.00039392		0.691195	0.250973	3.81762	1.83582	2.46551	1.39633e-19	1.40926	2.20512e-13
ENSDARG00000009018	rhbg	ENSMUSG00000104445	Rhbg	1	1.09667	1.33333	0.281912	0.716493		0.249167	0.448371	0.394537	0	0.663047	0.348216	0	0.0583281
ENSDARG00000009020	cnr1	ENSMUSG00000044288	Cnr1	1	0.39	0.27	-0.530515	0.166543		0.0145914	0.0533849	0.0258565	0.0615658	0	0.44436	0	0.00174072
ENSDARG00000009021	chrna1	ENSMUSG00000027107	Chrna1	0	0.0133333	0.05	0	0.771221		32.7273	2.86783	1.40334	10.3288	-4.54356	9.17925e-25	-1.66382	7.91286e-17
ENSDARG00000009023	ankrd28b	ENSMUSG00000014496	Ankrd28	0	9.44333	2.43	-1.95834	2.39859e-06		2.68966	3.89481	1.37571	0.293584	-0.96725	3.0532e-08	-3.19558	4.58176e-15
ENSDARG00000009026	ank2a	ENSMUSG00000032826	Ank2	0	0	0	0	#N/A		0.467601	2.56599	3.61393	2.26561	2.95022	3.2557e-24	2.27655	9.87407e-21
ENSDARG00000009031	tnikb	ENSMUSG00000027692	Tnik	1	0.0366667	0.806667	0	2.09929e-05		0.622371	0.322553	0.430698	0.484786	-0.531099	0.000159605	-0.360427	0.00407499
ENSDARG00000009046	nphp1	ENSMUSG00000027378	Nphp1	0	3.24667	0.396667	-3.03296	4.6994e-07		14.142	11.7146	7.68017	7.68952	-0.880778	1.45664e-10	-0.879021	1.55183e-10
ENSDARG00000009074	cbr4	ENSMUSG00000031641	Cbr4	0	5.93333	10.88	0.874764	0.00309968		2.64402	2.07505	4.6759	2.6629	0.822509	4.611e-08	0.0102636	1
ENSDARG00000009087	cd74a	ENSMUSG00000024610	Cd74	0	8.57667	358.063	5.38365	5.61544e-06		6.48253	9.78445	19.2931	41.5976	1.57346	1.08854e-05	2.68187	1.9067e-09
ENSDARG00000009106	serinc1	ENSMUSG00000019877	Serinc1	1	300.633	108.033	-1.47653	1.02524e-07		104.203	57.3384	31.1019	49.5536	-1.74432	5.41164e-18	-1.07234	9.91758e-14
ENSDARG00000009113	pigc	ENSMUSG00000026698	Pigc	1	9.47667	2.97667	-1.67068	1.05157e-05		10.0014	12.1436	9.7254	8.79123	-0.040379	0.628232	-0.186073	0.0141939
ENSDARG00000009121	chrm1b	ENSMUSG00000032773	Chrm1	0	0	0	0	1		0.0618151	0.0275912	0	0	0	0.000298023	0	0.00030809
ENSDARG00000009131	slc10a4	ENSMUSG00000029219	Slc10a4	1	1.29333	4.93	1.93049	0.000110097		0	0	0	0	0	#N/A	0	#N/A
ENSDARG00000009134	hlx1	ENSMUSG00000039377	Hlx	1	0	7.53	0	6.85936e-08		0	0.00635539	0.111151	0	0	0.0808204	0	1
ENSDARG00000009136	tp53bp2a	ENSMUSG00000026510	Trp53bp2	0	9.11333	4.93	-0.886391	0.00509958		6.35065	12.759	10.133	12.7339	0.674082	1.09688e-11	1.0037	5.24548e-15
ENSDARG00000009142	ppp1r13bb	ENSMUSG00000021285	Ppp1r13b	0	3.08667	8.58	1.47493	4.29992e-06		13.4459	7.08752	12.8468	38.0657	-0.0657626	0.410286	1.50132	6.32475e-16
ENSDARG00000009153	pla2g1b	ENSMUSG00000029522	Pla2g1b	0	0.00333333	0.00333333	0	1		0	0	0	0	0	#N/A	0	#N/A
ENSDARG00000009160	kmo	ENSMUSG00000039783	Kmo	0	2.14	0.606667	-1.81863	0.00026363		0.253985	0.30404	0.25081	0.577225	-0.0181464	1	1.18439	0.0256676
ENSDARG00000009161	ftr55	ENSMUSG00000020773	Trim47	0	0	0.0466667	0	0.534421		0	0.101901	0.954226	3.13229	0	4.89178e-13	0	2.83389e-19
ENSDARG00000009169	mob1ba	ENSMUSG00000006262	Mob1b	1	96.0367	53.8567	-0.83446	2.8273e-05		1.80092	1.14605	1.68102	1.42618	-0.0994048	0.513466	-0.336577	0.0230477
ENSDARG00000009170	ctr9	ENSMUSG00000005609	Ctr9	1	13.0633	8.07	-0.694882	7.52713e-05		10.791	12.5914	7.5696	11.2302	-0.511546	1.58477e-07	0.0575539	0.43589
ENSDARG00000009178	zfand1	ENSMUSG00000039795	Zfand1	0	11.2967	14.0533	0.315015	0.225409		7.81376	6.54941	6.36457	4.8576	-0.295954	5.6481e-05	-0.685772	1.59937e-10
ENSDARG00000009194	col16a1	ENSMUSG00000040690	Col16a1	0	0.0566667	7.22	0	1.24327e-08		0.00333744	0.19634	0.334608	0.673524	0	1.02076e-05	0	1.08087e-09
ENSDARG00000009196	anxa3a	ENSMUSG00000029484	Anxa3	1	0	3.28333	0	7.43969e-05		0.15205	0.286915	1.54049	2.2155	3.34077	1.03436e-12	3.86502	8.64952e-15
ENSDARG00000009208	prkcda	ENSMUSG00000021948	Prkcd	1	0.95	4.47	2.23428	0.0138951		146.397	40.9696	20.934	38.4372	-2.80596	2.52999e-27	-1.92931	1.44135e-23
ENSDARG00000009209	slc9a6a	ENSMUSG00000060681	Slc9a6	1	7.39667	1.65	-2.16441	6.68702e-05		10.6197	6.52028	6.42349	7.38828	-0.725313	1.82119e-09	-0.523432	3.80548e-07
ENSDARG00000009214	mfsd13a	ENSMUSG00000025227	Mfsd13a	1	0	0	0	#N/A		4.26645	2.86212	5.59836	4.59263	0.391969	5.46887e-05	0.106283	0.216964
ENSDARG00000009217	tom1l2	ENSMUSG00000000538	Tom1l2	0	7.15333	1.02	-2.81005	5.47086e-06		26.0616	9.46223	8.99708	8.76449	-1.5344	3.02027e-18	-1.57218	3.30268e-18
ENSDARG00000009218	mars2	ENSMUSG00000046994	Mars2	0	4.05667	1.85	-1.13277	0.000526254		0.55299	0.483902	0.374062	0.269549	-0.563977	0.000355617	-1.03671	6.06538e-07
ENSDARG00000009242	fev	ENSMUSG00000055197	Fev	1	0	0.523333	0	0.00130679		0	0	0	0	0	#N/A	0	#N/A
ENSDARG00000009250	etfb	ENSMUSG00000107482	Gm45233	0	131.537	158.84	0.272109	0.224511		4.94874	7.56741	4.59749	8.52091	-0.106214	0.840679	0.783945	0.542535
ENSDARG00000009252	napepld	ENSMUSG00000044968	Napepld	0	2.98667	19.05	2.67318	3.93217e-07		0.314127	0.700416	0.306074	0.0649266	-0.0374651	0.942208	0	2.05619e-05
ENSDARG00000009253	zgc:56576	ENSMUSG00000021807	2700060E02Rik	1	0	0	0	#N/A		44.3163	27.9724	56.2671	27.2781	0.344455	0.000840751	-0.700095	9.41102e-08
ENSDARG00000009262	FAR2	ENSMUSG00000030303	Far2	0	4.56667	7.46333	0.708679	0.00609183		2.44483	4.46272	1.33113	2.59421	-0.877081	0.365016	0.0855612	1
ENSDARG00000009266	uevld	ENSMUSG00000043262	Uevld	0	10.26	16.9133	0.72113	0.00713718		1.03244	0.799044	1.38259	1.09289	0.421314	0.000870849	0.0820852	0.560938
ENSDARG00000009273	ppm1da	ENSMUSG00000020525	Ppm1d	0	7.81667	3.02333	-1.37041	0.000672541		4.42318	7.97723	4.14974	4.84024	-0.0920638	0.230659	0.129994	0.0934172
ENSDARG00000009280	smyd1a	ENSMUSG00000055027	Smyd1	0	0.0333333	7.75667	0	2.38922e-10		0	0	0	0	0	1	0	1
ENSDARG00000009281	dnm1b	ENSMUSG00000026825	Dnm1	0	0	0.143333	0	0.0463623		37.114	3.33991	2.72447	6.99076	-3.76792	2.36148e-24	-2.40844	1.50204e-20
ENSDARG00000009299	dusp8a	ENSMUSG00000037887	Dusp8	1	12.16	0.363333	-5.06471	2.45084e-08		1.40499	7.66403	0.750152	1.58688	-0.905305	1.20777e-05	0.175636	0.239411
ENSDARG00000009311	pvalb6	ENSMUSG00000005716	Pvalb	0	5.04	45.4633	3.17321	8.56629e-08		451.011	155.962	22.4612	68.8016	-4.32765	5.43464e-29	-2.71265	1.64811e-24
ENSDARG00000009313	NAPSA	ENSMUSG00000002204	Napsa	0	0	0	0	#N/A		0	0.139905	0.487201	0.00648167	0	6.78085e-11	0	0.942583
ENSDARG00000009315	clgn	ENSMUSG00000002190	Clgn	0	41.4867	6.70333	-2.6297	2.44897e-05		0	0.14279	0.110561	0.0252722	0	0.000483535	0	0.389077
ENSDARG00000009336	aif1l	ENSMUSG00000001864	Aif1l	1	36.8533	63.1167	0.776226	0.138417		131.974	130.89	31.5263	95.4255	-2.06562	1.16448e-27	-0.467802	9.73581e-15
ENSDARG00000009341	nrap	ENSMUSG00000049134	Nrap	0	0.0666667	0.11	0	0.359875		0.067994	0	0	0	0	0.00636372	0	0.00647709
ENSDARG00000009342	txndc5	ENSMUSG00000038991	Txndc5	0	7.93333	18.36	1.21057	0.000246656		52.5745	56.457	129.344	77.7151	1.29878	3.61705e-15	0.563832	2.3709e-08
ENSDARG00000009346	caprin1a	ENSMUSG00000027184	Caprin1	0	25.93	16.7867	-0.627306	0.00305342		22.7467	12.0799	19.3057	15.4271	-0.236637	5.99665e-06	-0.560196	3.68289e-12
ENSDARG00000009350	atg3	ENSMUSG00000022663	Atg3	0	75.9067	35.9233	-1.07931	1.49468e-06		56.0639	79.9865	173.086	72.0387	1.62634	4.90966e-17	0.3617	2.11065e-05
ENSDARG00000009351	fgf6a	ENSMUSG00000000183	Fgf6	1	0.766667	0	0	0.00241718		0	0	0	0	0	#N/A	0	#N/A
ENSDARG00000009372	diras1b	ENSMUSG00000043670	Diras1	1	0	0	0	1		0.6735	0.572013	1.7301	0.472175	1.3611	4.6761e-07	-0.512357	0.0929946
ENSDARG00000009386	MPP4 (1 of many)	ENSMUSG00000079550	Mpp4	0	0	0	0	1		0.276146	0.123638	0.111538	0.140163	-1.30789	0.0519933	-0.978331	0.125802
ENSDARG00000009387	robo4	ENSMUSG00000032125	Robo4	0	0	0.396667	0	0.00101036		0	0	0.0200814	0	0	0.686563	0	1
ENSDARG00000009390	npl	ENSMUSG00000042684	Npl	0	11.2567	5.85	-0.944271	0.0316768		0.122393	0.302451	0.360745	1.24469	1.55945	0.0142688	3.34619	3.03578e-09
ENSDARG00000009401	vcanb	ENSMUSG00000021614	Vcan	0	0	0.616667	0	0.071055		0.0459082	0.0124989	0	0	0	0.000438127	0	0.000452875
ENSDARG00000009402	si:ch211-210b2.2	ENSMUSG00000029851	Tcaf2	0	0	0.39	0	0.0592481		1.2746	0.471722	1.75468	1.25351	0.461162	0.00503715	-0.024079	0.944513
ENSDARG00000009418	mef2cb	ENSMUSG00000005583	Mef2c	1	2.88	2.23333	-0.36687	0.0320165		0.0124982	0.0224971	0.199603	0.19116	0	8.34741e-09	0	1.80416e-08
ENSDARG00000009430	tmem30c	ENSMUSG00000022753	Tmem30c	0	0.0233333	0.06	0	0.728402		0	0	0	0	0	1	0	1
ENSDARG00000009436	ubxn7	ENSMUSG00000053774	Ubxn7	1	25.52	14.4433	-0.821225	4.28429e-05		1.91584	0.897774	0.705785	0.177495	-1.44068	1.69823e-10	-3.43213	1.0444e-14
ENSDARG00000009438	myog	ENSMUSG00000026459	Myog	0	0	0.0333333	0	0.500228		0	0	0	0	0	#N/A	0	#N/A
ENSDARG00000009443	zgc:92137	ENSMUSG00000074264	Amy1	1	0	0	0	1		2.56417	3.73139	2.70306	2.12617	0.0761042	0.635011	-0.270237	0.181531
ENSDARG00000009447	atp5g3b	ENSMUSG00000018770	Atp5g3	0	669.003	534.553	-0.32368	0.00960981		80.3452	71.8472	107.525	62.5314	0.420387	3.67737e-07	-0.36163	3.66111e-06
ENSDARG00000009459	slc35e4	ENSMUSG00000048807	Slc35e4	0	22.2267	1.38	-4.00955	6.27562e-06		69.5337	106.192	16.4019	54.1888	-2.08385	6.71806e-23	-0.359718	3.08551e-08
ENSDARG00000009470	hnf1a	ENSMUSG00000029556	Hnf1a	0	0.0633333	0.943333	0	9.24658e-05		0.0513345	0.0995452	0.0102108	0	0	0.44792	0	0.331662
ENSDARG00000009471	nid2b	ENSMUSG00000021806	Nid2	0	0	0.68	0	0.000725332		0.429059	0.262133	2.32169	0.486591	2.43593	3.45082e-11	0.181532	0.678849
ENSDARG00000009472	med19b	ENSMUSG00000027080	Med19	0	32.94	21.1433	-0.639638	0.00648378		29.2887	16.6887	25.6598	16.7623	-0.190833	0.0658238	-0.805127	4.23317e-08
ENSDARG00000009473	ppardb	ENSMUSG00000002250	Ppard	0	17.66	5.94333	-1.57114	1.63824e-05		0.112545	0.143099	0.16743	0.108347	0.573049	0.547424	-0.0548502	1
ENSDARG00000009477	prkar2ab	ENSMUSG00000032601	Prkar2a	0	0.00333333	2.29333	0	2.711e-08		12.8798	11.0234	8.45029	15.1949	-0.608035	2.50132e-08	0.238477	0.00289814
ENSDARG00000009480	pdcl	ENSMUSG00000009030	Pdcl	0	30.1867	8.11333	-1.89554	9.44368e-07		19.2554	11.3046	16.5657	15.9101	-0.217066	0.0116985	-0.27532	0.00193003
ENSDARG00000009482	slc38a8a	ENSMUSG00000034224	Slc38a8	1	0	0	0	1		0	0	0	0	0	#N/A	0	#N/A
ENSDARG00000009488	gipc2	ENSMUSG00000039131	Gipc2	0	29.9667	33.8733	0.176791	0.708138		3.5279	4.05689	5.00132	6.81635	0.503499	9.06538e-06	0.95019	2.0801e-10
ENSDARG00000009493	MAP3K13	ENSMUSG00000033618	Map3k13	0	7.48667	0.35	-4.4189	2.7706e-10		0.72916	0.731557	0.417156	0.560876	-0.805647	0.000415748	-0.378554	0.050437
ENSDARG00000009494	xrcc1	ENSMUSG00000051768	Xrcc1	0	17.24	11.4167	-0.594618	0.0254596		13.5506	14.9239	8.91022	19.0291	-0.604824	4.29607e-07	0.489852	6.92853e-06
ENSDARG00000009499	syne1a	ENSMUSG00000096054	Syne1	0	20.55	0.613333	-5.06632	2.59663e-09		1.40504	0.0553355	0.0155589	1.23171	0	4.95956e-20	-0.189948	0.00726411
ENSDARG00000009505	prelid3b	ENSMUSG00000016257	Prelid3b	1	0	0	0	#N/A		23.1193	19.6532	24.4973	39.0327	0.0835235	0.560376	0.755585	2.56765e-06
ENSDARG00000009511	tnfa	ENSMUSG00000024401	Tnf	0	0	0	0	1		0	0	0	0	0	1	0	1
ENSDARG00000009524	rnf150b	ENSMUSG00000047747	Rnf150	0	2.61333	1.29	-1.01852	0.0137564		0.600779	1.40502	0.176026	0.560167	-1.77105	5.53058e-09	-0.100979	0.493904
ENSDARG00000009525	tial1	ENSMUSG00000030846	Tial1	1	16.7467	8.79667	-0.928845	0.000509477		2.34273	3.02356	2.27432	4.08868	-0.0427556	0.674301	0.803445	7.08052e-09
ENSDARG00000009534	wls	ENSMUSG00000028173	Wls	0	12.34	305.333	4.62897	1.98247e-08		47.9157	37.8797	70.6805	75.9986	0.560813	1.6037e-15	0.665473	8.2563e-17
ENSDARG00000009544	cldnb	ENSMUSG00000047501	Cldn4	0	81.6333	178.837	1.13141	0.297221		0.388314	0.892864	4.85639	1.38581	3.64459	2.23271e-16	1.83543	2.97657e-08
ENSDARG00000009549	ubr4	ENSMUSG00000066036	Ubr4	1	13.8733	11.9067	-0.220545	0.270408		1.5176	2.54261	1.43962	3.43537	-0.0761042	0.61592	1.17867	9.5567e-11
ENSDARG00000009550	foxi3b	ENSMUSG00000047861	Foxi1	1	0	1.83	0	8.23873e-08		0	0	0	0	0	#N/A	0	#N/A
ENSDARG00000009553	gng3	ENSMUSG00000071658	Gng3	0	55.0533	12.32	-2.15983	1.31264e-05		0.895174	1.50266	3.08963	1.88415	1.78719	2.43376e-11	1.07367	1.00398e-06
ENSDARG00000009557	wrap73	ENSMUSG00000029029	Wrap73	0	7.68667	3.64333	-1.0771	0.00934867		15.7806	42.9776	5.81047	9.21751	-1.44143	2.99617e-17	-0.775705	4.70898e-12
ENSDARG00000009567	spegb	ENSMUSG00000026207	Speg	0	0	0	0	#N/A		0.348281	0.258514	0.967854	1.45021	1.47454	6.0669e-13	2.05794	1.14794e-16
ENSDARG00000009568	CA10 (1 of many)	ENSMUSG00000056158	Car10	0	22.9733	23.4633	0.0304478	0.999547		0.0771749	0.843345	1.6367	0	0	4.73538e-17	0	0.0612698
ENSDARG00000009585	papola	ENSMUSG00000074817	Papolb	0	26.4433	18.6233	-0.505793	0.00576826		0	0	0.0205313	0.00406729	0	0.421021	0	0.948759
ENSDARG00000009594	nr1d2b	ENSMUSG00000021775	Nr1d2	1	61.13	51.7767	-0.239578	0.0656743		37.1714	26.1183	30.5545	34.4503	-0.282808	0.0535693	-0.109676	0.485502
ENSDARG00000009607	ccnc	ENSMUSG00000028252	Ccnc	0	18.4867	4.18667	-2.14261	1.70001e-07		9.06525	8.34096	4.5152	6.71309	-1.00556	7.7423e-12	-0.433371	7.0909e-06
ENSDARG00000009610	rgs12a	ENSMUSG00000029101	Rgs12	0	0.596667	0.886667	0.571467	0.211748		17.7275	34.9688	1.16226	5.61098	-3.93098	3.91175e-27	-1.65966	1.64525e-20
ENSDARG00000009612	chia.3	ENSMUSG00000074340	Ovgp1	0	0	0.13	0	0.414479		0.145775	1.55822	0.192744	0.439745	0.402941	0.568538	1.59292	0.00122606
ENSDARG00000009624	UTS2R	ENSMUSG00000039321	Uts2r	1	0	0.56	0	0.00260461		0	0	0	0	0	#N/A	0	#N/A
ENSDARG00000009626	nrbp2b	ENSMUSG00000075590	Nrbp2	0	1.03667	9.01	3.11958	4.8361e-07		4.56285	8.91412	31.8239	13.3334	2.8021	3.38234e-16	1.54703	8.06617e-11
ENSDARG00000009629	unc119.1	ENSMUSG00000046562	Unc119b	0	3.60333	0.58	-2.63521	0.00165809		28.7185	25.8678	22.4038	21.8245	-0.358235	4.24312e-06	-0.396027	1.04363e-06
ENSDARG00000009640	psmb1	ENSMUSG00000014769	Psmb1	1	140.043	113.457	-0.303732	0.0802718		206.043	139.136	181.846	152.611	-0.180232	0.000946408	-0.433085	6.82383e-09
ENSDARG00000009653	lhfpl2a	ENSMUSG00000045312	Lhfpl2	0	6.43333	19.2933	1.58446	8.10367e-05		0.1826	0.00950619	0.159036	0.00425219	-0.199326	0.650431	0	0.000227774
ENSDARG00000009657	fgfr1op2	ENSMUSG00000040242	Fgfr1op2	1	29.9033	26.63	-0.167254	0.392712		60.4059	40.6681	32.097	41.8894	-0.912254	2.21172e-16	-0.528107	1.10449e-11
ENSDARG00000009677	dlg1	ENSMUSG00000022770	Dlg1	0	175.89	9.98667	-4.13853	1.50372e-08		7.95423	8.96751	4.4549	4.90129	-0.83633	1.97433e-12	-0.69856	5.87153e-11
ENSDARG00000009681	med27	ENSMUSG00000026799	Med27	0	26.1767	11.2767	-1.21494	0.000184397		8.30055	7.49178	6.3618	5.89542	-0.383773	0.000626975	-0.493613	3.9584e-05
ENSDARG00000009685	ppa2	ENSMUSG00000028013	Ppa2	0	4.71667	8.22	0.801371	0.0161612		16.3756	22.1798	58.9668	26.7085	1.84836	2.13519e-22	0.705757	8.31263e-14
ENSDARG00000009689	daam1b	ENSMUSG00000034574	Daam1	0	4.26	2.48333	-0.778576	0.00180838		1.67612	0.973934	1.6657	1.88714	-0.00899566	1	0.171078	0.099582
ENSDARG00000009693	llgl1	ENSMUSG00000020536	Llgl1	0	0.916667	1.49	0.700843	0.147467		4.26248	4.33481	9.48071	4.46854	1.1533	3.35647e-16	0.0681112	0.281296
ENSDARG00000009724	rpn2	ENSMUSG00000027642	Rpn2	0	50.4033	38.98	-0.370785	0.205616		154.028	132.263	84.3743	104.295	-0.868312	2.33847e-16	-0.562516	1.43993e-12
ENSDARG00000009727	twf2b	ENSMUSG00000023277	Twf2	0	787.407	4.43333	-7.47257	6.45011e-13		174.648	130.426	13.5886	30.2692	-3.68399	4.3162e-25	-2.52853	1.6359e-21
ENSDARG00000009733	kif21b	ENSMUSG00000041642	Kif21b	0	0.206667	0.143333	-0.527932	0.854437		0.0119258	0.00650218	0.0250439	0.0579845	0	0.318748	0	0.00101186
ENSDARG00000009735	gigfy2	ENSMUSG00000048000	Gigyf2	0	3.15	3.92	0.315502	0.521735		2.76701	3.66052	2.83945	3.69063	0.0372846	0.646862	0.415538	1.3448e-06
ENSDARG00000009738	cacnb4a	ENSMUSG00000017412	Cacnb4	0	0.596667	0.106667	-2.48382	0.00132353		1.84246	0.395084	0.318731	0.777031	-2.53122	0.000250218	-1.24559	0.02
ENSDARG00000009740	ppp1r7	ENSMUSG00000026275	Ppp1r7	1	104.003	29.7567	-1.80534	1.3043e-06		8.39053	4.98984	6.6428	5.49741	-0.336971	4.39302e-06	-0.610009	3.72275e-10
ENSDARG00000009743	efhc1	ENSMUSG00000041809	Efhc1	0	24.2933	0.27	-6.49146	2.36927e-12		2.75051	0.294222	3.30107	1.98857	0.263233	0.0402036	-0.46797	0.000989387
ENSDARG00000009745	fbxw2	ENSMUSG00000035949	Fbxw2	1	12.3067	8.92667	-0.463247	0.118054		9.55761	9.96891	5.69393	7.43322	-0.747225	7.82414e-09	-0.362663	0.000197283
ENSDARG00000009748	dffb	ENSMUSG00000029027	Dffb	0	8.17	8.56	0.0672747	0.857115		2.36194	3.63593	2.45865	1.84357	0.0578931	0.716045	-0.357474	0.0425695
ENSDARG00000009753	sf3b6	ENSMUSG00000037361	Sf3b6	1	130.69	157.073	0.26529	0.00238199		77.3159	82.079	89.7184	67.9952	0.214639	4.6688e-05	-0.185333	0.000283327
ENSDARG00000009754	zc3h11a	ENSMUSG00000102976	Zc3h11a	0	37.0833	16.8933	-1.13432	5.72434e-06		8.64635	13.0904	9.31591	9.96136	0.107606	0.0352179	0.204251	0.000270242
ENSDARG00000009771	ppme1	ENSMUSG00000030718	Ppme1	0	67.1333	41.4633	-0.695193	0.00231155		78.8237	39.2035	40.2589	56.1389	-0.969322	3.77252e-14	-0.489629	1.22411e-08
ENSDARG00000009779	mcl1a	ENSMUSG00000038612	Mcl1	0	919.703	233.173	-1.97977	4.09827e-05		11.1345	8.69283	12.7897	7.83802	0.199943	0.0169657	-0.50648	1.47697e-06
ENSDARG00000009782	myh11a	ENSMUSG00000018830	Myh11	0	0	1.1	0	0.00147091		0.031752	0.18448	0.189817	0	0	5.52295e-05	0	0.329562
ENSDARG00000009783	dirc2	ENSMUSG00000022848	Dirc2	1	5.40333	1.24667	-2.11577	3.92662e-06		16.4033	17.7234	18.2467	21.7873	0.15365	0.3688	0.409501	0.0138142
ENSDARG00000009796	klc1a	ENSMUSG00000021288	Klc1	0	4.61667	0.366667	-3.65431	2.14583e-08		24.7941	21.213	24.22	37.3804	-0.0337981	0.736169	0.592286	1.2185e-07
ENSDARG00000009806	smfn	ENSMUSG00000032026	Rexo2	0	17.83	16.7633	-0.0889977	0.900892		44.2357	36.8148	121.313	66.4964	1.45545	4.40829e-20	0.588064	3.66961e-12
ENSDARG00000009830	hdlbpa	ENSMUSG00000062791	Gm382	0	31.1133	71.12	1.19272	0.00110157		0	0	0	0	0	#N/A	0	#N/A
ENSDARG00000009837	agk	ENSMUSG00000029916	Agk	0	21.4933	11.2367	-0.935675	0.0184949		2.9228	1.568	2.5778	2.74603	-0.181209	0.0163178	-0.0900044	0.222799
ENSDARG00000009839	fam117bb	ENSMUSG00000041040	Fam117b	0	3.77	4.47667	0.24786	0.102776		4.57158	4.66141	4.79243	5.50155	0.0680647	0.199431	0.267145	1.20613e-05
ENSDARG00000009844	dusp23a	ENSMUSG00000026544	Dusp23	0	3.47333	10.97	1.65917	3.90111e-06		3.36058	2.69504	1.38529	1.75896	-1.27852	5.33005e-08	-0.933988	4.56205e-06
ENSDARG00000009851	wdr41	ENSMUSG00000042015	Wdr41	1	15.39	2.19333	-2.8108	2.38658e-08		6.13528	4.24113	5.59314	7.49223	-0.133469	0.0250543	0.288266	2.11645e-05
ENSDARG00000009862	dcps	ENSMUSG00000032040	Dcps	0	2.55	7.06	1.46917	8.14682e-05		23.9261	15.5333	27.3931	19.0767	0.195224	0.0264221	-0.326778	0.000449374
ENSDARG00000009864	ddx55	ENSMUSG00000029389	Ddx55	0	2.86	1.97	-0.53782	0.0466401		11.0795	7.6079	2.4384	5.23468	-2.18389	3.60573e-19	-1.08173	1.56466e-13
ENSDARG00000009868	dcaf11	ENSMUSG00000022214	Dcaf11	0	65.34	22.3767	-1.54597	8.97925e-05		35.2505	24.0077	40.4462	32.5447	0.198363	0.00816391	-0.115221	0.116902
ENSDARG00000009871	snrpc	ENSMUSG00000024217	Snrpc	0	5.25333	26.52	2.33578	2.5975e-06		6.9049	4.95073	6.67194	5.94095	-0.0495125	0.505687	-0.216926	0.00263736
ENSDARG00000009874	cyp2k31	ENSMUSG00000029541	Cyp2w1	0	0	0	0	1		0	0.0105287	0.0349378	0	0	0.14038	0	1
ENSDARG00000009881	ier5	ENSMUSG00000056708	Ier5	0	427.04	62.81	-2.76531	1.14938e-06		1.20472	2.90898	5.5118	3.17111	2.19383	1.46567e-12	1.39629	2.3709e-08
ENSDARG00000009885	sult3st1	ENSMUSG00000090298	Sult3a2	0	0.163333	0.44	1.42968	0.0556709		0	0	0	0	0	1	0	1
ENSDARG00000009886	rnf114	ENSMUSG00000006418	Rnf114	0	2.55	1.5	-0.765535	0.0233432		31.4192	37.8651	39.417	28.0485	0.327171	8.40704e-08	-0.163724	0.000754661
ENSDARG00000009899	znf385a	ENSMUSG00000000552	Zfp385a	0	44.3733	32.92	-0.430729	0.105865		53.5746	25.8675	3.1699	10.254	-4.07904	5.25769e-16	-2.38536	8.85368e-12
ENSDARG00000009901	slc38a5a	ENSMUSG00000031170	Slc38a5	0	0.0566667	0.0633333	0	1		0	0.175927	0.386306	0.580769	0	9.588e-06	0	6.46871e-08
ENSDARG00000009922	dmbx1a	ENSMUSG00000028707	Dmbx1	0	0	0	0	1		0	0	0	0.00281161	0	1	0	0.794507
ENSDARG00000009930	cadm2a	ENSMUSG00000064115	Cadm2	0	4.29	5.64333	0.39557	0.0787076		0	0	0.0422509	0.085896	0	0.00988265	0	1.08491e-05
ENSDARG00000009939	micu2	ENSMUSG00000021973	Micu2	0	4.62667	27.2633	2.55892	7.14613e-07		26.3679	25.9316	46.924	29.2325	0.831546	5.6241e-13	0.148792	0.0140736
ENSDARG00000009941	erc1a	ENSMUSG00000030172	Erc1	0	0	0.333333	0	8.15859e-05		1.87219	2.51573	1.84332	3.13662	-0.0224247	0.916577	0.744481	1.8942e-08
ENSDARG00000009942	cdc6	ENSMUSG00000017499	Cdc6	0	0.123333	1.85667	3.91208	0.000213655		0.191934	0.214216	0.204923	1.36174	0.0944729	0.928447	2.82677	5.99894e-12
ENSDARG00000009949	fndc4b	ENSMUSG00000038552	Fndc4	0	1.74	0	0	7.72107e-05		5.53703	9.40823	8.97237	16.6631	0.696376	7.96301e-09	1.58947	1.07916e-15
ENSDARG00000009950	edf1	ENSMUSG00000015092	Edf1	1	230.657	165.973	-0.474796	0.057623		129.155	89.0141	111.182	106.863	-0.216184	0.0348087	-0.273345	0.0089098
ENSDARG00000009953	med14	ENSMUSG00000064127	Med14	0	11.0167	2.64	-2.06108	1.3593e-05		2.14492	2.61711	2.73109	3.06896	0.348554	4.56885e-05	0.516828	1.49816e-07
ENSDARG00000009958	cbl	ENSMUSG00000034342	Cbl	0	1.47	1.74333	0.246032	0.680725		0.70177	0.921972	0.549555	0.156818	-0.352734	0.00729767	-2.1619	3.46709e-11
ENSDARG00000009961	rundc3b	ENSMUSG00000040570	Rundc3b	0	0	0.06	0	0.196094		0.451741	0.738618	0.365899	0	-0.30405	0.0849323	0	1.11271e-10
ENSDARG00000009978	icn	ENSMUSG00000105518	Gm42674	0	65.0967	3701.03	5.8292	1.11253e-05		2.09354	0.507725	0.0730553	3.25694	0	0.0758228	0.637572	0.448261
ENSDARG00000009982	fam199x	ENSMUSG00000042595	Fam199x	0	1.6	1.42333	-0.168798	0.742485		0.953239	0.973137	0.874885	0.722734	-0.123745	0.449891	-0.399372	0.0179076
ENSDARG00000010002	gna11a	ENSMUSG00000034781	Gna11	1	0.04	0.0966667	0	0.743329		5.37513	9.20831	18.439	15.9506	1.77839	3.00302e-16	1.56924	5.57387e-15
ENSDARG00000010008	vim	ENSMUSG00000026728	Vim	1	18.68	40.24	1.10714	0.000197545		14.9025	22.8111	37.4506	31.3695	1.32943	2.65636e-14	1.07381	2.21432e-12
ENSDARG00000010010	trim13	ENSMUSG00000035235	Trim13	0	6.11	4.23	-0.530515	0.0965575		14.4749	10.3555	27.3592	14.7518	0.918473	4.09573e-09	0.0273349	0.877265
ENSDARG00000010018	qki2	ENSMUSG00000062078	Qk	0	2.15333	10.4567	2.27978	1.82387e-06		5.17271	3.46959	5.01401	10.329	-0.0449552	0.595135	0.997702	1.20507e-12
ENSDARG00000010021	grpel1	ENSMUSG00000029198	Grpel1	1	43.7767	25.4567	-0.782119	0.00626259		35.3727	24.5808	33.838	31.8849	-0.0639899	0.649109	-0.149761	0.230099
ENSDARG00000010023	CU856539.1	ENSMUSG00000038212	Mfsd14b	0	9.24667	1.18	-2.97015	2.66645e-06		58.5627	60.0619	22.2039	48.1777	-1.39917	5.78548e-20	-0.281616	6.11869e-07
ENSDARG00000010029	spon1a	ENSMUSG00000038156	Spon1	0	0.0166667	0.26	0	0.059911		0	0.0359758	0.0985658	0.552015	0	0.000756486	0	1.74381e-14
ENSDARG00000010031	ssh1b	ENSMUSG00000042121	Ssh1	1	0	0.08	0	0.137289		0.492905	0.567444	1.35404	1.37381	1.45788	3.34737e-10	1.4788	2.66567e-10
ENSDARG00000010032	cmtm7	ENSMUSG00000032436	Cmtm7	0	2.87333	12.2867	2.0963	3.33942e-05		49.2201	79.9892	122.049	147.153	1.31014	1.12688e-16	1.58	4.46459e-18
ENSDARG00000010035	engase	ENSMUSG00000033857	Engase	0	12.69	6.33	-1.00341	0.000183022		1.97731	0.525567	2.95214	0.950989	0.578222	3.57484e-05	-1.05604	1.27479e-07
ENSDARG00000010042	dnm1a	ENSMUSG00000026825	Dnm1	1	0	0.03	0	0.879042		37.114	3.33991	2.72447	6.99076	-3.76792	2.36148e-24	-2.40844	1.50204e-20
ENSDARG00000010047	neu3.2	ENSMUSG00000035239	Neu3	0	0.0466667	42.11	0	1.05377e-09		1.50312	1.12951	2.28822	3.59444	0.606265	0.00269645	1.2578	2.31667e-07
ENSDARG00000010051	ufd1l	ENSMUSG00000005262	Ufd1	1	80.7133	45.1267	-0.838827	0.000916063		36.545	27.9873	19.7319	21.6055	-0.88914	1.06618e-11	-0.758273	2.15868e-10
ENSDARG00000010052	ndrg3b	ENSMUSG00000027634	Ndrg3	0	459.417	54.49	-3.07574	4.34356e-07		38.4551	38.8013	42.7711	27.8345	0.15346	8.50023e-05	-0.466303	1.58131e-12
ENSDARG00000010059	itpkb	ENSMUSG00000038855	Itpkb	0	0.02	0.72	0	0.000484588		0.95275	0.538742	1.12574	2.17056	0.240703	0.069568	1.1879	2.30522e-10
ENSDARG00000010070	adam9	ENSMUSG00000031555	Adam9	0	0	2.44667	0	1.72594e-06		12.3562	7.66915	4.88427	3.9181	-1.33902	8.71447e-14	-1.65701	2.37172e-15
ENSDARG00000010075	CR792422.1	ENSMUSG00000039198	Ptchd3	0	0	0	0	#N/A		0	0	0	0	0	#N/A	0	#N/A
ENSDARG00000010078	nup133	ENSMUSG00000039509	Nup133	0	4.8	4.82333	0.00699611	1		2.6355	2.61062	2.98483	3.40821	0.179572	0.0370471	0.370935	9.26498e-05
ENSDARG00000010083	rbfox3a	ENSMUSG00000025576	Rbfox3	0	0	0	0	#N/A		0.0477376	0.169232	0.0457988	0	0	0.997432	0	0.00426995
ENSDARG00000010085	p4ha2	ENSMUSG00000018906	P4ha2	0	1.48	8.93333	2.5936	2.24351e-07		0.0734027	0.248414	0.29455	0	0	8.75248e-06	0	0.0510866
ENSDARG00000010096	slc1a6	ENSMUSG00000005357	Slc1a6	0	0	0	0	1		1.76466	0.139538	0.0428241	1.13337	0	4.33717e-12	-0.638767	0.00161698
ENSDARG00000010097	f9a	ENSMUSG00000031138	F9	0	0	0.02	0	0.8054		0	0	0	0	0	1	0	1
ENSDARG00000010098	pank1b	ENSMUSG00000033610	Pank1	0	2.55667	2.04667	-0.320988	0.501314		6.30321	1.03058	6.4977	8.71049	0.0438424	0.724115	0.466667	0.000182882
ENSDARG00000010108	bri3bp	ENSMUSG00000037905	Bri3bp	0	5.25	1.97333	-1.41168	9.74471e-06		3.3311	4.23262	5.43801	5.98101	0.70708	2.28661e-09	0.844389	8.6582e-11
ENSDARG00000010113	ndufb8	ENSMUSG00000091471	Gm20538	0	834.467	423.943	-0.976983	0.000766544		0.109181	0	0	0	0	0.553499	0	0.561817
ENSDARG00000010130	smpdl3b	ENSMUSG00000028885	Smpdl3b	0	0	0.45	0	0.0699561		0	0.268091	0.218607	0	0	7.02637e-06	0	1
ENSDARG00000010132	dacha	ENSMUSG00000025592	Dach2	0	11.7233	50.1267	2.0962	1.46967e-07		0.154494	0.0387798	0.0696111	0.209685	0	0.00366196	0.440676	0.0710754
ENSDARG00000010137	ldb1a	ENSMUSG00000025223	Ldb1	1	58.5533	22.88	-1.35566	4.1087e-06		10.132	6.27068	9.57987	7.09662	-0.080846	0.440616	-0.513721	1.80012e-05
ENSDARG00000010144	plppr3a	ENSMUSG00000035835	Plppr3	1	0	0	0	#N/A		0.328819	0.482363	0.153474	0.564986	-1.0993	0.00245679	0.780922	0.000845058
ENSDARG00000010145	tor4aa	ENSMUSG00000059555	Tor4a	0	2.68	2.99667	0.161126	0.880953		5.82664	9.9738	19.6561	16.0173	1.75424	5.17132e-17	1.45889	3.45343e-15
ENSDARG00000010146	cpa2	ENSMUSG00000039070	Cpa4	0	0	0.0933333	0	0.923249		0	0	0.149584	0	0	3.03445e-06	0	1
ENSDARG00000010149	atp5a1	ENSMUSG00000025428	Atp5a1	1	266.237	224.523	-0.245844	0.0906176		225.395	199.039	203.358	175.179	-0.148433	0.000692778	-0.363631	2.70312e-09
ENSDARG00000010154	vstm4a	ENSMUSG00000050666	Vstm4	0	3.63333	13.7667	1.92181	3.68516e-07		5.82154	13.5049	7.10926	30.3374	0.2883	0.000221462	2.38163	7.7896e-21
ENSDARG00000010155	abi1a	ENSMUSG00000058835	Abi1	1	1.31	5.87	2.16379	0.00669601		14.7383	12.1802	25.8773	19.5439	0.812116	4.48222e-15	0.407149	2.78267e-09
ENSDARG00000010160	rps15a	ENSMUSG00000008683	Rps15a	1	77.0233	595.197	2.95	1.25168e-07		3.10484	2.36764	4.32502	3.56432	0.478187	0.00029182	0.199107	0.11168
ENSDARG00000010169	myd88	ENSMUSG00000032508	Myd88	1	1.64	17.3733	3.40511	3.51306e-06		3.199	2.61327	7.5753	6.20154	1.24368	4.27313e-12	0.955003	8.61615e-10
ENSDARG00000010181	asap2a	ENSMUSG00000052632	Asap2	0	1.13333	0.3	-1.91754	0.000150007		0.338258	0.213616	0.878752	1.36717	1.37733	4.51736e-06	2.015	1.3301e-09
ENSDARG00000010186	myo3a	ENSMUSG00000025716	Myo3a	0	9.78333	0.473333	-4.3694	1.48017e-07		9.20087	1.50602	0.103816	1.18195	-6.46967	1.03963e-24	-2.9606	3.69573e-21
ENSDARG00000010192	pax3a	ENSMUSG00000004872	Pax3	1	0	0	0	1		0	0	0	0	0	1	0	1
ENSDARG00000010194	eif4bb	ENSMUSG00000058655	Eif4b	0	36.77	60.6567	0.722137	0.00969374		9.7612	10.7236	11.9601	11.2032	0.293099	0.000254022	0.198779	0.008776
ENSDARG00000010207	smad3b	ENSMUSG00000032402	Smad3	1	3.97	0.57	-2.80011	0.000316508		2.75962	0.266207	2.61782	3.17299	-0.0761073	0.681331	0.201373	0.14751
ENSDARG00000010231	ppm1na	ENSMUSG00000030402	Ppm1n	0	0.00666667	0	0	1		0.302899	0.135291	0	0	0	1.76346e-11	0	2.06538e-11
ENSDARG00000010238	rbm22	ENSMUSG00000024604	Rbm22	0	22.92	17.7067	-0.372314	0.028792		5.65535	4.6992	4.34524	5.06102	-0.38018	1.43785e-05	-0.160188	0.0298771
ENSDARG00000010244	rpl22l1	ENSMUSG00000039221	Rpl22l1	0	43.4467	99.5667	1.19642	2.09856e-05		46.6084	19.9571	34.1745	22.2048	-0.447671	0.00104365	-1.06972	1.00076e-08
ENSDARG00000010246	prmt1	ENSMUSG00000109324	Prmt1	0	107.357	115.81	0.109348	0.612488		4.50337	4.38963	10.0586	7.90626	1.15935	1.60866e-11	0.81199	1.3337e-08
ENSDARG00000010248	wdr54	ENSMUSG00000030032	Wdr54	1	16.8267	3.39333	-2.30997	1.78785e-07		1.62393	1.115	0.510005	0.775785	-1.6709	2.66211e-13	-1.06576	2.02196e-10
ENSDARG00000010250	nqo1	ENSMUSG00000003849	Nqo1	0	27.5933	22.5133	-0.29354	0.130504		0.378782	0.820284	1.71698	3.37602	2.18044	0.0314666	3.15588	0.000617152
ENSDARG00000010252	jak3	ENSMUSG00000031805	Jak3	0	0.773333	5.92333	2.93725	8.15114e-06		1.58072	2.38837	1.96286	0.520952	0.312373	0.0168091	-1.60136	1.35383e-09
ENSDARG00000010255	bin2b	ENSMUSG00000098112	Bin2	0	0	5.30333	0	1.00085e-07		0	0.301314	1.98596	1.59838	0	5.13118e-17	0	1.14769e-15
ENSDARG00000010266	igf2bp3	ENSMUSG00000029814	Igf2bp3	1	0	1.68	0	1.06796e-07		0.126235	0.161941	0.0333707	0.15961	0	0.262596	0.338435	0.782277
ENSDARG00000010267	dpydb	ENSMUSG00000033308	Dpyd	1	1.39333	0.0933333	0	1.1922e-05		3.81954	2.57349	17.4416	8.13572	2.19106	3.57962e-13	1.09087	2.22103e-07
ENSDARG00000010270	fezf1	ENSMUSG00000029697	Fezf1	1	0	0.00333333	0	0.994881		0	0	0	0	0	#N/A	0	#N/A
ENSDARG00000010276	ptgs2b	ENSMUSG00000032487	Ptgs2	0	4.73	0.00333333	0	1.61145e-09		0	0.0517116	0.071877	0	0	7.6187e-05	0	1
ENSDARG00000010279	scamp2	ENSMUSG00000040188	Scamp2	0	44.0833	66.5167	0.593483	0.0251525		45.638	65.2088	42.328	37.6237	-0.108626	0.165914	-0.278597	0.000807061
ENSDARG00000010280	clasp1a	ENSMUSG00000064302	Clasp1	1	4.61667	1.68	-1.45839	0.00012916		5.18243	7.39853	2.51611	3.18063	-1.04244	3.4963e-15	-0.704317	5.38862e-12
ENSDARG00000010281	xpo4	ENSMUSG00000021952	Xpo4	1	7.09	3.27333	-1.11503	0.00103486		1.74959	2.6164	1.2207	0.896909	-0.519312	0.000376824	-0.963983	2.72783e-07
ENSDARG00000010294	fmodb	ENSMUSG00000041559	Fmod	0	0	0	0	1		0.183595	0	0.00524538	0	0	2.92628e-07	0	1.90012e-07
ENSDARG00000010296	kcnh6b	ENSMUSG00000001901	Kcnh6	0	0	0.103333	0	0.227554		0.822113	0.0273911	0.0472222	0	0	1.4692e-15	0	4.52233e-16
ENSDARG00000010300	traf3ip1	ENSMUSG00000034292	Traf3ip1	0	7.30667	3.4	-1.10368	0.0050554		2.10774	2.44413	1.60476	1.87064	-0.393337	0.00658838	-0.172166	0.221211
ENSDARG00000010301	b4galt6	ENSMUSG00000056124	B4galt6	1	6.84333	5.84667	-0.227085	0.639993		0.745796	1.25775	2.9177	3.61907	1.96798	7.72494e-15	2.27877	3.10615e-16
ENSDARG00000010312	cp	ENSMUSG00000003617	Cp	0	0.0266667	63.1167	0	3.68018e-11		0.382984	0.993686	2.97091	10.224	2.95555	2.98062e-18	4.73853	1.23086e-23
ENSDARG00000010316	qars	ENSMUSG00000032604	Qars	0	23.87	26.4633	0.148796	0.852087		6.41486	6.46409	8.10778	7.51499	0.337891	2.11432e-05	0.228354	0.00152585
ENSDARG00000010317	gpr183a	ENSMUSG00000051212	Gpr183	1	0	5.39667	0	1.74698e-05		0.121552	0.0783112	0.178871	1.90185	0.557343	0.359124	3.96775	2.71076e-15
ENSDARG00000010318	srpx	ENSMUSG00000090084	Srpx	1	0.133333	33.8367	7.98741	6.6618e-10		0	0.113451	0.315329	0.863167	0	7.31638e-05	0	1.86393e-10
ENSDARG00000010331	si:ch211-26b3.2	ENSMUSG00000042498	D330045A20Rik	0	0	0	0	#N/A		0	0	0	0	0	1	0	1
ENSDARG00000010347	acer1	ENSMUSG00000045019	Acer1	0	30.91	1.4	-4.46457	2.78762e-09		0.0101136	0.0184654	0	0	0	0.409571	0	0.416986
ENSDARG00000010350	c1ql3a	ENSMUSG00000049630	C1ql3	1	0.166667	0.173333	0.0565835	0.997855		14.1047	0.756032	8.47755	2.18118	-0.734452	3.1901e-08	-2.69299	6.10101e-18
ENSDARG00000010376	slc5a3a	ENSMUSG00000089774	Slc5a3	0	0	0	0	#N/A		7.1799	1.67557	2.27343	10.3004	-1.65909	3.71111e-18	0.520661	2.34242e-09
ENSDARG00000010381	rnf2	ENSMUSG00000026484	Rnf2	1	108.187	75.99	-0.509641	0.000744446		20.338	13.6735	17.8007	16.1698	-0.192246	0.0295718	-0.330876	0.000563065
ENSDARG00000010384	lpar5a	ENSMUSG00000067714	Lpar5	0	0	5.99	0	7.02378e-07		0	0.00950671	0	0	0	1	0	1
ENSDARG00000010385	sept4a	ENSMUSG00000020486	Sept4	0	0	1.99333	0	1.37251e-06		222.021	81.5253	23.6771	41.6771	-3.22913	1.18913e-25	-2.41337	1.18785e-22
ENSDARG00000010400	lrrfip2	ENSMUSG00000032497	Lrrfip2	0	14.0133	10.5867	-0.404552	0.029342		3.98006	3.80582	7.80192	9.07618	0.971037	9.22983e-11	1.18929	1.96329e-12
ENSDARG00000010407	ppp4r4	ENSMUSG00000021209	Ppp4r4	1	22.7767	6.38333	-1.83517	2.62333e-06		26.5192	36.801	5.16295	21.6368	-2.36077	1.53023e-20	-0.293546	8.84174e-05
ENSDARG00000010408	igsf9b	ENSMUSG00000037995	Igsf9	0	0.24	0.05	0	0.0399592		1.20258	3.70288	2.49246	0.76461	1.05144	4.33513e-10	-0.653334	4.23351e-05
ENSDARG00000010411	epn1	ENSMUSG00000035203	Epn1	0	28.63	20.1267	-0.508419	0.0527566		1.57538	0.946872	1.69382	1.77114	0.104582	0.712716	0.168972	0.699474
ENSDARG00000010415	sirt4	ENSMUSG00000029524	Sirt4	0	20.1033	2.14333	-3.22951	4.5544e-08		7.35549	4.4827	2.17589	6.3418	-1.75721	3.10899e-14	-0.213928	0.0345905
ENSDARG00000010420	ndrg1b	ENSMUSG00000005125	Ndrg1	0	0	0.0866667	0	0.26001		2.1128	1.81767	3.6625	5.19917	0.793672	8.75302e-07	1.29913	1.09412e-10
ENSDARG00000010423	npsn	ENSMUSG00000050468	Astl	0	0	0.876667	0	0.127703		0	0	0	0	0	1	0	1
ENSDARG00000010425	scara5	ENSMUSG00000022032	Scara5	0	0	0.1	0	0.141289		0.0114178	0.13618	1.01402	0.642151	0	1.1678e-05	0	0.000684004
ENSDARG00000010432	eaf2	ENSMUSG00000022838	Eaf2	0	32.3033	21.1833	-0.608753	0.0285909		0.200657	0.22518	0.144928	0.138024	-0.469392	0.304549	-0.539815	0.234605
ENSDARG00000010434	clu	ENSMUSG00000022037	Clu	0	165.3	2599.3	3.97496	3.61383e-06		193.001	2975.83	1269.99	1466.09	2.71814	2.22081e-16	2.92529	8.19923e-17
ENSDARG00000010437	fam46c	ENSMUSG00000044468	Fam46c	1	8.49667	5.2	-0.708385	0.100788		3.86625	3.08111	4.30656	4.55826	0.155599	0.460265	0.237548	0.242292
ENSDARG00000010442	rnf11a	ENSMUSG00000028557	Rnf11	0	2.37	13.23	2.48085	4.45131e-05		201.941	135.28	43.2644	43.7561	-2.22268	2.05175e-21	-2.20638	5.37891e-21
ENSDARG00000010445	trabd	ENSMUSG00000015363	Trabd	1	4.98667	7.95	0.672879	0.000311639		5.48673	6.03829	6.49574	5.29376	0.243547	0.0335991	-0.0516542	0.706396
ENSDARG00000010472	atp1a2a	ENSMUSG00000007097	Atp1a2	0	0	0.0433333	0	0.865427		0.486841	1.77393	3.26692	12.5339	2.74641	2.72811e-16	4.68624	2.54113e-22
ENSDARG00000010477	p2rx3a	ENSMUSG00000027071	P2rx3	0	0.56	0.633333	0.177538	0.895043		0	0	0	0	0	1	0	1
ENSDARG00000010478	hsp90aa1.1	ENSMUSG00000021270	Hsp90aa1	0	0.246667	2.67667	3.4398	0.0162324		251.74	133.126	59.7308	71.5556	-2.07539	2.85741e-09	-1.8148	3.02127e-08
ENSDARG00000010481	bzw1a	ENSMUSG00000051223	Bzw1	1	2.03667	2.71333	0.413856	0.0571466		167.875	67.9933	272.415	241.564	0.698424	1.78103e-14	0.525023	5.39117e-12
ENSDARG00000010482	prg4a	ENSMUSG00000006014	Prg4	0	1.42667	3.69	1.37097	0.000100682		0.198497	0.336306	0.143472	0.381485	-0.468344	0.851279	0.942511	0.470078
ENSDARG00000010487	sae1	ENSMUSG00000052833	Sae1	1	3.41	20.5867	2.59387	1.64981e-07		72.5602	66.9269	60.6794	50.0781	-0.257972	0.0211756	-0.534999	3.20372e-05
ENSDARG00000010514	cxcr5	ENSMUSG00000047880	Cxcr5	0	0	1.39333	0	0.0137149		0	0	0	0.0177979	0	1	0	0.155145
ENSDARG00000010515	dvl1a	ENSMUSG00000029071	Dvl1	1	0.71	0.0566667	0	0.00655323		4.37872	7.28695	12.0852	9.72243	1.46466	1.52722e-12	1.15081	1.94525e-10
ENSDARG00000010516	rpl21	ENSMUSG00000041453	Rpl21	1	105.373	602.443	2.51532	3.90848e-06		7.30802	5.30558	9.51068	7.9126	0.380068	0.152583	0.114671	0.729366
ENSDARG00000010519	per3	ENSMUSG00000028957	Per3	0	41.43	9.60333	-2.10907	3.23061e-05		1.41714	3.11806	4.76043	4.5271	1.74811	1.73815e-14	1.67561	5.81213e-14
ENSDARG00000010531	scamp4	ENSMUSG00000113949	Scamp4	0	5.15667	6.93667	0.427804	0.047469
ENSDARG00000010553	mmgt1	ENSMUSG00000048497	Mmgt2	1	49.8033	32.1567	-0.631124	0.00240901		3.56948	4.10604	8.09879	4.99305	1.18199	1.38422e-16	0.484208	7.46215e-09
ENSDARG00000010555	pdha1b	ENSMUSG00000047674	Pdha2	0	0	0.243333	0	0.187581		0	0	0	0	0	#N/A	0	#N/A
ENSDARG00000010563	spopla	ENSMUSG00000026771	Spopl	0	18.3267	10.52	-0.80081	0.00296888		4.66019	5.92879	4.30006	4.19777	-0.116034	0.735523	-0.150765	0.851213
ENSDARG00000010565	aqp4	ENSMUSG00000024411	Aqp4	1	0	0.143333	0	0.00818868		9.81372	20.6817	74.7482	15.9045	2.92917	3.85659e-25	0.696565	2.57849e-12
ENSDARG00000010571	ezh2	ENSMUSG00000029687	Ezh2	1	9.48	2.81333	-1.75261	2.14343e-06		1.13055	0.86358	1.34907	1.6526	0.254944	0.255523	0.547714	0.0120439
ENSDARG00000010583	pard3ab	ENSMUSG00000025812	Pard3	0	18.26	5.57333	-1.71207	1.95069e-06		0.635846	1.01161	2.66072	1.12909	2.06507	8.66064e-15	0.828413	2.79392e-06
ENSDARG00000010586	tex9	ENSMUSG00000090626	Tex9	0	45.18	4.33333	-3.38214	3.14825e-08		2.40335	2.03439	0.664803	0.993016	-1.85405	6.85095e-16	-1.27516	2.67622e-13
ENSDARG00000010591	foxn4	ENSMUSG00000042002	Foxn4	1	0	0.0666667	0	0.472176		0	0.156601	0	0	0	1	0	1
ENSDARG00000010596	slc7a6os	ENSMUSG00000033106	Slc7a6os	0	109.127	37.35	-1.54682	2.40469e-06		6.6362	5.12989	5.81011	8.93581	-0.191792	0.0581986	0.429241	9.70839e-05
ENSDARG00000010601	mtmr10	ENSMUSG00000030522	Mtmr10	1	8.97667	4.54667	-0.981371	0.000230796		4.73167	3.67722	6.29036	7.1617	0.410793	7.97395e-07	0.597953	1.63268e-09
ENSDARG00000010603	kctd9b	ENSMUSG00000034327	Kctd9	0	6.06667	2.25333	-1.42884	0.000135351		1.58958	1.13321	2.89685	1.51088	0.865833	1.34101e-08	-0.073264	0.592646
ENSDARG00000010610	sarm1	ENSMUSG00000050132	Sarm1	1	0	0	0	1		1.62089	0.878218	0.352969	0.689604	-2.19918	4.20477e-11	-1.23295	4.92177e-08
ENSDARG00000010619	themis	ENSMUSG00000049109	Themis	0	0	0.75	0	0.0034521		0	0	0.00389447	0.0172166	0	0.72111	0	0.0604751
ENSDARG00000010630	hoxb6a	ENSMUSG00000000690	Hoxb6	1	0	0.37	0	0.0238388		0	0	0	0	0	1	0	1
ENSDARG00000010641	slc20a1b	ENSMUSG00000027397	Slc20a1	1	14.01	12.9633	-0.11202	0.91258		29.1135	24.7272	14.2131	45.8475	-1.03447	2.03796e-05	0.655153	0.00221602
ENSDARG00000010654	arhgap42b	ENSMUSG00000050730	Arhgap42	1	0.0166667	0.183333	0	0.636458		3.39811	2.45972	11.2187	5.78678	1.72311	1.59705e-11	0.768028	1.96823e-05
ENSDARG00000010655	ppm1k	ENSMUSG00000037826	Ppm1k	1	25.8533	16.56	-0.642648	0.000152836		1.30228	0.700756	1.47335	2.98205	0.178061	0.707528	1.19527	0.00103728
ENSDARG00000010658	insig1	ENSMUSG00000045294	Insig1	0	164.247	96.1233	-0.772906	0.0185167		11.3255	14.5156	14.4931	13.4133	0.355791	0.0544465	0.244089	0.192583
ENSDARG00000010673	trim16	ENSMUSG00000047821	Trim16	0	1.06667	3.71333	1.79961	5.06449e-06		30.4194	132.894	59.823	20.6133	0.975711	8.15691e-22	-0.561413	1.15562e-16
ENSDARG00000010680	gngt2a	ENSMUSG00000038811	Gngt2	1	0	0.04	0	0.992732		0	0.284388	0.422432	0.910018	0	1.0753e-05	0	7.0294e-10
ENSDARG00000010681	tjap1	ENSMUSG00000012296	Tjap1	0	9.61667	0.373333	-4.687	1.57121e-09		123.309	54.0482	7.15269	23.2632	-4.10765	4.68049e-25	-2.40616	2.90666e-20
ENSDARG00000010700	il17d	ENSMUSG00000050222	Il17d	1	0.866667	0.56	-0.63005	0.310678		2.44147	3.84499	4.99229	2.15252	1.03195	6.41144e-07	-0.18172	0.319776
ENSDARG00000010710	msi1	ENSMUSG00000054256	Msi1	0	2.04333	2.18333	0.0956078	0.803185		0.339685	0.45758	0.671557	0.704262	0.983314	1.02373e-05	1.05192	2.66337e-06
ENSDARG00000010717	chchd10	ENSMUSG00000049422	Chchd10	1	468.377	137.83	-1.76478	3.14866e-05		261.27	286.655	344.042	284.388	0.397044	0.000246814	0.122323	0.220826
ENSDARG00000010721	sept6	ENSMUSG00000050379	Sept6	0	19.3	77.5667	2.00684	1.64639e-06		3.34371	4.59923	0.870749	1.75928	-1.94112	1.16769e-17	-0.926466	2.54448e-12
ENSDARG00000010727	ttyh2l	ENSMUSG00000034714	Ttyh2	0	0	0.99	0	3.14182e-07		0.124088	0.564137	1.28806	0.92529	3.37577	1.65539e-08	2.89855	1.35545e-06
ENSDARG00000010728	scin	ENSMUSG00000002565	Scin	1	0.0466667	5.44	0	4.1662e-08		0.428707	1.11278	1.43529	3.80606	1.74327	1.13676e-07	3.15023	4.5517e-14
ENSDARG00000010729	CABZ01073795.1	ENSMUSG00000028037	Ifi44	0	0.153333	18.84	6.94098	4.5183e-06		0	0.0181697	0.196089	0.478672	0	1.12533e-06	0	1.62407e-12
ENSDARG00000010732	xrcc4	ENSMUSG00000021615	Xrcc4	0	11.1067	6.33667	-0.80963	0.0084199		4.19091	3.93162	5.62245	4.02939	0.423936	0.000481492	-0.0567032	0.729579
ENSDARG00000010738	zgc:101716	ENSMUSG00000022362	Gm29394	0	0	0	0	#N/A		1.70221	2.57074	2.08265	2.11751	0.291008	0.930972	0.31496	0.647978
ENSDARG00000010745	dnaja2l	ENSMUSG00000031701	Dnaja2	0	59.79	44.33	-0.431621	0.0505309		52.4293	56.9806	61.2051	47.5937	0.22328	0.000116883	-0.139601	0.00832548
ENSDARG00000010752	acsl4b	ENSMUSG00000031278	Acsl4	0	20.36	6.27667	-1.69767	0.00136197		45.9741	29.2421	11.7885	23.2173	-1.96344	1.6409e-10	-0.985623	9.57151e-06
ENSDARG00000010756	nod2	ENSMUSG00000055994	Nod2	0	0	0.82	0	0.0022309		0.684179	0.0095141	0	0.312978	0	3.45934e-12	-1.12831	1.17488e-06
ENSDARG00000010758	capn12	ENSMUSG00000054083	Capn12	0	0	0.39	0	0.00039961		0.792709	1.36902	1.04149	2.96585	0.39378	0.862851	1.90358	0.0303272
ENSDARG00000010767	epha4l	ENSMUSG00000026235	Epha4	0	1.34	0.68	-0.978626	0.00826244		5.50174	1.80986	2.30471	5.32845	-1.2553	5.30114e-14	-0.0461718	0.586368
ENSDARG00000010773	pnpla6	ENSMUSG00000004565	Pnpla6	0	6.34	2.65667	-1.25487	0.000280025		5.54176	3.44267	3.82887	4.10047	-0.533425	2.02269e-06	-0.434553	3.17056e-05
ENSDARG00000010779	tlk2	ENSMUSG00000020694	Tlk2	1	12.8233	5.69	-1.17227	5.56298e-05		4.15546	2.62324	2.22927	2.78718	-0.898436	5.27904e-12	-0.576201	1.03566e-08
ENSDARG00000010784	ppp1r12a	ENSMUSG00000019907	Ppp1r12a	0	12.1533	4.66333	-1.38192	2.82071e-07		2.44562	3.7173	4.41251	6.76117	0.851399	2.35549e-07	1.46707	1.03121e-11
ENSDARG00000010785	thbs1b	ENSMUSG00000040152	Thbs1	0	6.2	50.5367	3.02699	1.1679e-08		0	1.29436	0.811944	1.03851	0	6.20854e-12	0	2.54459e-13
ENSDARG00000010789	homer3b	ENSMUSG00000003573	Homer3	0	0.923333	4.31667	2.22499	3.36927e-05		0.557164	0.269907	1.0961	0.856296	0.976203	0.000192447	0.620006	0.0146609
ENSDARG00000010791	dla	ENSMUSG00000014773	Dll1	0	7.42333	1.02	-2.8635	6.79139e-07		0.326517	0	0.0115142	1.25895	0	0.000299426	1.94699	3.23372e-08
ENSDARG00000010792	cdc25b	ENSMUSG00000032477	Cdc25a	0	1.60333	10.18	2.66659	0.00046553		1.30722	1.34205	0.533456	1.53702	-1.29306	6.95583e-09	0.233636	0.0524059
ENSDARG00000010794	tfeb	ENSMUSG00000023990	Tfeb	1	2.12333	2.67	0.330509	0.154511		2.38901	1.69737	4.37381	5.85543	0.872481	1.38913e-10	1.29336	5.29248e-14
ENSDARG00000010816	slc7a14a	ENSMUSG00000069072	Slc7a14	1	0.146667	0.00333333	0	0.165291		23.6826	0.791486	0.57746	10.5919	-5.35796	1.36283e-26	-1.16086	3.52592e-15
ENSDARG00000010823	memo1	ENSMUSG00000058704	Memo1	1	4.63667	3.14667	-0.559264	0.000404453		7.14334	6.36666	10.4656	8.28233	0.550981	2.54313e-06	0.213436	0.025975
ENSDARG00000010831	churc1	ENSMUSG00000090258	Churc1	0	72.77	63.7233	-0.191522	0.10479		20.7175	26.5251	26.0916	18.2254	0.332738	5.68515e-05	-0.184903	0.012669
ENSDARG00000010841	fshb	ENSMUSG00000027120	Fshb	0	0.643333	1.41	1.13206	5.11253e-05		0	0	0	0	0	#N/A	0	#N/A
ENSDARG00000010862	amt	ENSMUSG00000032607	Amt	1	1.75	5.31333	1.60226	0.0001843		0.26337	0.709767	0.372169	0.431417	0.49887	0.214441	0.711994	0.0778783
ENSDARG00000010873	DDX17	ENSMUSG00000055065	Ddx17	0	26.3133	41.04	0.641237	4.24728e-05		5.10324	14.0228	5.8794	8.04713	0.204256	0.102719	0.657061	8.46207e-06
ENSDARG00000010878	cdkn1ca	ENSMUSG00000037664	Cdkn1c	0	3.29	2.20333	-0.5784	0.222873		1.03345	3.58922	10.6124	24.6822	3.3602	3.18574e-12	4.57792	3.05211e-15
ENSDARG00000010905	mettl13	ENSMUSG00000026694	Mettl13	1	0.373333	0.98	1.39232	0.0377084		0.795486	1.78221	2.3635	2.14858	1.57102	1.02642e-09	1.43348	7.45863e-09
ENSDARG00000010918	nprl3	ENSMUSG00000020289	Nprl3	1	5.80333	7.27333	0.325735	0.194437		6.34689	6.32618	6.40136	6.22298	0.0123285	0.910049	-0.0284456	0.967014
ENSDARG00000010925	CABZ01051572.1	ENSMUSG00000029096	Htra3	1	0	0	0	#N/A		0	0.164481	0.55317	1.4823	0	2.05501e-07	0	5.42596e-13
ENSDARG00000010933	cacna1fa	ENSMUSG00000031142	Cacna1f	0	0	0.22	0	0.00245516		0	0.0630303	0	0	0	1	0	1
ENSDARG00000010934	syt14a	ENSMUSG00000016200	Syt14	1	0.793333	0	0	0.00351706		6.38457	1.23934	0.211806	0.609051	-4.91377	4.83515e-25	-3.38996	5.02594e-23
ENSDARG00000010936	abcb4	ENSMUSG00000028970	Abcb1b	1	0.1	1.05667	3.40145	0.000300261		0	0	0.0370006	0	0	0.869959	0	1
ENSDARG00000010941	pomgnt2	ENSMUSG00000066235	Pomgnt2	1	1.22333	0.193333	-2.66166	8.39453e-06		52.5577	75.7094	52.8806	56.9947	0.00883737	0.984287	0.116926	0.0811448
ENSDARG00000010945	rapgef6	ENSMUSG00000037533	Rapgef6	0	0.00333333	0.106667	0	0.1549		1.06203	1.87902	1.16674	1.86675	0.135659	0.183585	0.813704	3.76232e-09
ENSDARG00000010946	cbsb	ENSMUSG00000024039	Cbs	0	38.2567	11.16	-1.77737	0.000112858		0.0404005	0.33527	1.59512	1.30691	0	2.2397e-08	0	2.04109e-07
ENSDARG00000010948	kif11	ENSMUSG00000012443	Kif11	0	0	0.0366667	0	0.807293		0.0352392	0.110657	1.22419	1.50356	0	6.71895e-15	0	5.74176e-16
ENSDARG00000010953	ndel1a	ENSMUSG00000018736	Ndel1	0	132.893	31.4033	-2.08128	1.11923e-05		120.843	99.2082	35.2574	40.5088	-1.77713	9.63636e-23	-1.57682	2.37039e-21
ENSDARG00000010956	sh3glb1b	ENSMUSG00000037062	Sh3glb1	0	7.37333	30.7	2.05785	5.6215e-07		3.60551	2.1132	5.86811	4.01244	0.702692	1.61863e-09	0.154277	0.0521976
ENSDARG00000010957	mpp2b	ENSMUSG00000017314	Mpp2	0	0	5.76	0	2.95866e-11		4.05627	1.27483	4.6535	6.59588	0.198162	0.00543563	0.701412	1.46815e-10
ENSDARG00000010958	glmnb	ENSMUSG00000029276	Glmn	0	1.65	0.176667	-3.22336	0.000132626		12.3469	11.1842	3.81545	7.18361	-1.69422	3.02177e-14	-0.781365	2.66827e-08
ENSDARG00000010962	fkbp7	ENSMUSG00000002732	Fkbp7	0	0.66	64.8133	6.61768	3.74146e-09		1.75762	1.6573	2.97177	3.8487	0.757696	0.000328238	1.13075	1.04278e-06
ENSDARG00000010965	psma8	ENSMUSG00000036743	Psma8	1	73.8567	61.8667	-0.255566	0.0497936		0.165445	0	0.182526	0	0.141749	0.770734	0	0.000539843
ENSDARG00000010978	trmt1	ENSMUSG00000001909	Trmt1	0	6.68	1.79	-1.89989	9.31901e-05		4.61546	4.33766	6.72435	2.52012	0.542921	8.19979e-07	-0.872981	1.6195e-09
ENSDARG00000010981	zdhhc3a	ENSMUSG00000054117	Zdhhc25	0	1.98667	5.45333	1.45679	0.000254332		0	0	0	0	0	#N/A	0	#N/A
ENSDARG00000011000	gtf2a1	ENSMUSG00000020962	Gtf2a1	1	32.1767	17.3967	-0.887204	2.93573e-05		4.82502	4.21859	6.50225	5.98035	0.430404	1.78601e-07	0.309693	2.30374e-05
ENSDARG00000011020	hnrnpa1a	ENSMUSG00000046434	Hnrnpa1	0	2.24667	2.5	0.154142	0.691132		56.8484	34.4319	56.7553	50.6844	-0.00236373	1	-0.165578	0.105487
ENSDARG00000011023	pdlim3a	ENSMUSG00000031636	Pdlim3	1	0	0.876667	0	2.78544e-06		0	0	0.00640105	0	0	0.491259	0	1
ENSDARG00000011026	zgc:92907	ENSMUSG00000041718	Alg13	0	11.01	3.09	-1.83314	0.00289758		0.385051	0.278788	0.548709	0.690218	0.510993	0.0103879	0.842004	5.35237e-05
ENSDARG00000011027	fgfr1a	ENSMUSG00000031565	Fgfr1	0	0.293333	5.06667	4.11042	1.29599e-09		0.822172	3.71543	9.21721	4.93396	3.48682	3.28153e-24	2.58523	1.41226e-20
ENSDARG00000011042	pgbd5	ENSMUSG00000050751	Pgbd5	1	0.153333	0.00666667	0	0.0429485		1.17662	0.917443	1.94946	0.818171	0.728433	4.68094e-05	-0.52417	0.00724625
ENSDARG00000011049	slc17a9b	ENSMUSG00000023393	Slc17a9	1	0	2.58	0	0.000176947		0.00703992	0.20576	0	0.412824	0	1	0	0.00115118
ENSDARG00000011055	fbxo9	ENSMUSG00000001366	Fbxo9	0	86.4133	33.76	-1.35594	1.1202e-06		117.502	118.171	31.6281	44.8439	-1.8934	3.009e-20	-1.38969	2.29557e-17
ENSDARG00000011065	camk2b1	ENSMUSG00000057897	Camk2b	0	14.4033	3.46333	-2.05617	3.74359e-06		41.2242	30.0904	1.41394	6.98453	-4.8657	3.28153e-24	-2.56126	3.36624e-19
ENSDARG00000011072	ddx11	ENSMUSG00000035842	Ddx11	0	0	0.0133333	0	0.98739		0.0330048	1.33623	0.980592	0.0742336	0	2.03817e-13	0	0.397048
ENSDARG00000011076	MREG	ENSMUSG00000039395	Mreg	0	1.21667	4.7	1.94973	2.02119e-07		11.1021	39.4774	1.45979	3.89089	-2.927	2.61645e-15	-1.51267	1.60119e-10
ENSDARG00000011079	wdr3	ENSMUSG00000033285	Wdr3	1	5.57	8.61	0.628336	0.164877		9.17014	13.6813	7.16557	8.18111	-0.355862	0.000699043	-0.164647	0.091396
ENSDARG00000011094	ccna2	ENSMUSG00000027715	Ccna2	0	0.0233333	0.893333	0	0.000387572		0.534735	0.210999	1.34621	0.573655	1.33201	2.1887e-05	0.101359	0.859001
ENSDARG00000011113	chrna10a	ENSMUSG00000066279	Chrna10	0	0	0.0133333	0	0.962643		10.8553	481.351	1.62911	10.8501	-2.73625	1.21223e-13	-0.000688764	1
ENSDARG00000011122	pptc7a	ENSMUSG00000038582	Pptc7	0	14.7633	4.60667	-1.68022	3.73588e-07		19.3539	14.2395	11.1726	11.6314	-0.792655	1.01402e-13	-0.7346	5.4172e-13
ENSDARG00000011125	snrpb	ENSMUSG00000027404	Snrpb	1	94.6633	154.867	0.710149	0.0188774		105.292	108.818	93.575	113.987	-0.170197	0.0261307	0.114477	0.134604
ENSDARG00000011141	dpysl5a	ENSMUSG00000029168	Dpysl5	0	27.75	0.63	-5.46099	8.23518e-09		0.143301	2.48514	0.128183	0.495122	-0.160849	0.742802	1.78873	2.15839e-08
ENSDARG00000011146	uqcrb	ENSMUSG00000021520	Uqcrb	0	542.967	439.133	-0.306205	0.0612493		233.468	165.945	289.886	201.249	0.312259	7.71247e-05	-0.214248	0.00321656
ENSDARG00000011152	rpp14	ENSMUSG00000023156	Rpp14	0	24.9	24.2067	-0.0407413	0.892824		18.0304	18.8989	14.2484	14.7456	-0.339636	8.59227e-05	-0.290151	0.000491683
ENSDARG00000011157	arhgef18a	ENSMUSG00000004568	Arhgef18	0	0.45	6.43667	3.83832	2.41992e-07		3.4876	2.63064	5.09137	4.76538	0.545819	4.30855e-06	0.450356	5.70573e-05
ENSDARG00000011163	sema3fa	ENSMUSG00000034684	Sema3f	0	0.37	5.85333	3.98366	1.31598e-09		0.886812	2.12736	3.8388	2.54047	2.11396	2.65075e-15	1.51839	8.24269e-12
ENSDARG00000011166	cahz	ENSMUSG00000027556	Car1	0	32.81	349.2	3.41185	5.08983e-05		0.186745	0.0853839	3.73109	0.317236	4.32046	4.36562e-15	0.764492	0.182858
ENSDARG00000011170	ndrg2	ENSMUSG00000004558	Ndrg2	0	4.20333	15.6	1.89194	0.000122371		43.2569	50.3539	200.812	140.331	2.21484	6.19588e-17	1.69784	1.66908e-14
ENSDARG00000011175	atp6v1d	ENSMUSG00000021114	Atp6v1d	1	101.497	28.2867	-1.84324	0.000191187		234.454	143.806	203.74	171.391	-0.202571	1.75407e-05	-0.452011	4.32919e-11
ENSDARG00000011190	fgfr1b	ENSMUSG00000031565	Fgfr1	0	0.12	1.91333	3.99498	1.91101e-07		0.822172	3.71543	9.21721	4.93396	3.48682	3.28153e-24	2.58523	1.41226e-20
ENSDARG00000011196	dnajc11a	ENSMUSG00000039768	Dnajc11	1	26.3433	13.8667	-0.925817	5.19114e-06		5.66569	7.70833	4.95239	4.87874	-0.194129	0.168986	-0.215744	0.126996
ENSDARG00000011201	rplp2l	ENSMUSG00000025508	Rplp2	0	45.99	423.833	3.2041	9.48232e-08		34.9024	23.8778	39.3104	34.1416	0.171585	0.177541	-0.031795	0.86877
ENSDARG00000011208	COX5B (1 of many)	ENSMUSG00000061518	Cox5b	0	18.4233	3.72	-2.30816	3.19948e-08		123.618	118.47	96.84	85.761	-0.352211	0.164262	-0.527493	0.0391071
ENSDARG00000011219	akt2	ENSMUSG00000004056	Akt2	0	7.86333	3.25	-1.2747	0.0002322		16.342	17.9929	24.7392	28.2918	0.598212	2.38503e-09	0.791797	1.57053e-11
ENSDARG00000011222	ccdc28b	ENSMUSG00000028795	Ccdc28b	1	0.0533333	1.31	0	0.00213743		32.7215	47.0295	13.1244	15.6846	-1.31798	4.70076e-17	-1.06089	4.47012e-15
ENSDARG00000011233	pcyt1aa	ENSMUSG00000005615	Pcyt1a	0	5.43667	0.513333	-3.40475	3.09766e-06		4.59826	6.22504	4.70877	5.7069	0.0342637	0.669966	0.311622	3.41112e-05
ENSDARG00000011235	otx2	ENSMUSG00000021848	Otx2	1	0	0.15	0	0.268127		0.042728	0.0656269	0.806968	1.98422	0	5.04238e-10	0	2.91376e-15
ENSDARG00000011239	ppp1r14aa	ENSMUSG00000037166	Ppp1r14a	0	11.69	30.5567	1.38621	3.83967e-05		4.25606	0.0993097	0.492857	0.63859	-3.11028	4.32626e-13	-2.73656	2.55425e-12
ENSDARG00000011240	ift46	ENSMUSG00000002031	Ift46	0	103.047	12.4933	-3.04407	2.32075e-09		14.0291	6.87484	8.92281	8.83112	-0.652852	4.12115e-09	-0.667754	2.98114e-09
ENSDARG00000011245	esrp1	ENSMUSG00000040728	Esrp1	0	5.89667	6.08	0.0441717	0.983858		3.82319	3.10994	9.45839	11.6375	1.30682	1.63029e-19	1.60593	4.5407e-21
ENSDARG00000011246	krr1	ENSMUSG00000063334	Krr1	0	8.23667	7.93333	-0.0541334	0.923167		7.23202	6.19799	6.27582	5.59012	-0.204596	6.55242e-05	-0.371521	1.33629e-08
ENSDARG00000011247	rnpc3	ENSMUSG00000027981	Rnpc3	0	36.2567	23.7033	-0.613156	0.000313396		6.92458	9.66231	4.64809	4.36723	-0.575087	4.3616e-07	-0.665006	4.95012e-08
ENSDARG00000011257	enpp2	ENSMUSG00000022425	Enpp2	1	0.69	2.08333	1.59423	0.000255327		0.366723	2.50547	3.99884	13.9199	3.44682	1.44784e-10	5.24632	1.52049e-15
ENSDARG00000011259	trpm1a	ENSMUSG00000030523	Trpm1	0	0	0.01	0	0.92554		0	0	0.0126881	0.00287619	0	0.162126	0	0.823332
ENSDARG00000011262	traip	ENSMUSG00000032586	Traip	0	0	0.93	0	0.000296469		0.139624	0.358388	0	0.352997	0	0.000105144	1.33811	3.2194e-06
ENSDARG00000011272	uqcc2	ENSMUSG00000024208	Uqcc2	1	6.45333	85.4567	3.72708	5.30106e-06		177.412	96.2134	82.8882	99.3802	-1.09786	1.8848e-12	-0.836072	3.5574e-10
ENSDARG00000011283	GBGT1 (1 of many)	ENSMUSG00000026829	Gbgt1	0	0	0	0	1		0	0	0.0263058	0	0	0.253013	0	1
ENSDARG00000011298	atf7a	ENSMUSG00000052414	Gm28047	1	13.6433	3.96	-1.78462	0.00211592		0.45272	0.119011	0.267426	0.799046	-0.759479	0.710918	0.81966	0.56382
ENSDARG00000011299	blzf1	ENSMUSG00000026577	Blzf1	0	29.4133	5.87	-2.32504	0.000157446		17.973	15.9093	6.46915	13.589	-1.47418	6.386e-16	-0.403385	4.41823e-06
ENSDARG00000011301	nae1	ENSMUSG00000031878	Nae1	1	55.1167	32.5033	-0.761901	0.00769228		21.5687	21.4893	6.59631	8.70603	-1.70921	1.64084e-16	-1.30885	3.35833e-14
ENSDARG00000011312	stk3	ENSMUSG00000022329	Stk3	0	2.11	1.58	-0.417318	0.220889		14.0244	11.7804	10.1097	17.5727	-0.472202	3.0532e-08	0.325396	6.62695e-06
ENSDARG00000011317	adra1ba	ENSMUSG00000050541	Adra1b	1	0	0.453333	0	3.70761e-05		0	0.041505	0.0247633	0	0	0.563848	0	1
ENSDARG00000011326	ankrd45	ENSMUSG00000044835	Ankrd45	0	53.1367	0	0	3.17334e-13		2.22846	0.176385	0.896251	1.2389	-1.31407	1.60747e-11	-0.846987	1.29795e-08
ENSDARG00000011333	arhgap33	ENSMUSG00000036882	Arhgap33	0	6.15	0.596667	-3.36559	1.11966e-07		0.472515	0.461258	1.92594	0.227328	2.02713	9.72319e-12	-1.05558	0.00302398
ENSDARG00000011334	ncaldb	ENSMUSG00000051359	Ncald	0	44.2567	6.45667	-2.77703	4.64857e-09		11.6597	10.6983	7.48191	3.95081	-0.640051	1.96304e-10	-1.56131	2.08671e-17
ENSDARG00000011360	nfatc2ip	ENSMUSG00000030722	Nfatc2ip	0	29.2733	12.1933	-1.26349	1.80228e-05		0.177869	0.0872636	0.249016	0.258595	0.485423	0.208797	0.539875	0.17323
ENSDARG00000011370	fyna	ENSMUSG00000019843	Fyn	0	2.42667	1.33	-0.86755	0.0244869		4.76796	5.45943	3.82549	7.00373	-0.317729	0.000635428	0.55475	2.96629e-07
ENSDARG00000011373	mknk2a	ENSMUSG00000020190	Mknk2	0	9.94333	9.38	-0.0841416	0.913883		0.891268	2.44249	4.78313	3.75686	2.42402	2.75749e-16	2.07559	1.67933e-14
ENSDARG00000011400	tnnc1a	ENSMUSG00000091898	Tnnc1	0	0	0	0	1		0.320436	0.490356	0.129696	0	-1.3049	0.0817527	0	0.00265115
ENSDARG00000011404	fen1	ENSMUSG00000024742	Fen1	0	27.0533	11.4867	-1.23585	0.000145936		7.38337	7.81987	8.05255	11.4	0.125166	0.406783	0.626688	9.78571e-05
ENSDARG00000011405	rps9	ENSMUSG00000006333	Rps9	1	89.26	318.45	1.83498	1.38372e-07		64.1016	59.8809	90.8727	73.8586	0.503486	2.88912e-06	0.204405	0.0218502
ENSDARG00000011407	col2a1b	ENSMUSG00000022483	Col2a1	0	2.30333	32.5233	3.81968	5.13052e-09		0.276626	0.681004	1.66376	2.45105	2.58844	2.56617e-13	3.14739	9.9893e-16
ENSDARG00000011410	aadat	ENSMUSG00000057228	Aadat	0	19.4	3.95333	-2.29492	5.33934e-05		0	0	0	0	0	1	0	1
ENSDARG00000011418	sigmar1	ENSMUSG00000036078	Sigmar1	0	50.9933	23.82	-1.09814	0.0193414		30.0422	16.4849	12.9309	12.5802	-1.21617	1.2461e-08	-1.25584	7.63978e-09
ENSDARG00000011422	ryr1a	ENSMUSG00000030592	Ryr1	1	0.00333333	0.0833333	0	0.0675383		0	0.0266386	0.00442083	0.00174003	0	0.695678	0	0.937882
ENSDARG00000011434	ptger2a	ENSMUSG00000037759	Ptger2	0	0.893333	0.79	-0.177346	0.66497		0	0.0514524	0.150619	0.30896	0	0.0010043	0	3.05274e-07
ENSDARG00000011445	elmsan1a	ENSMUSG00000042507	Elmsan1	0	0.863333	3.49	2.01524	0.00180493		0.591431	0.516215	0.637121	1.15278	0.107356	0.712596	0.962838	1.25474e-05
ENSDARG00000011449	fes	ENSMUSG00000053158	Fes	0	0.166667	1.63	3.28983	6.42853e-06		2.97906	0.139945	1.35395	3.03158	-1.13768	5.80206e-14	0.0252092	0.743361
ENSDARG00000011459	gsna	ENSMUSG00000026879	Gsn	0	1.13	27.0267	4.57999	1.33905e-06		483.704	30.9287	104.648	1011.55	-2.20858	3.87448e-19	1.06436	8.65643e-13
ENSDARG00000011462	otub1b	ENSMUSG00000024767	Otub1	0	77.15	37.22	-1.05159	0.000483907		43.6543	42.8622	54.6409	39.6276	0.323856	1.2857e-06	-0.139618	0.0111126
ENSDARG00000011466	afg1la	ENSMUSG00000038302	Afg1l	0	4.72333	4.02	-0.23261	0.585162		4.55121	3.83508	7.40956	3.3539	0.703139	2.19506e-07	-0.440407	0.000275769
ENSDARG00000011473	calcrla	ENSMUSG00000059588	Calcrl	0	31.3667	3.50667	-3.16106	3.05182e-09		0	0.921286	0.055491	0.0990177	0	0.21058	0	0.0297173
ENSDARG00000011487	gnaq	ENSMUSG00000024639	Gnaq	0	0.01	0.0166667	0	1		2.40991	2.093	2.1418	5.02392	-0.170154	0.00893842	1.05983	4.25412e-15
ENSDARG00000011488	sirt2	ENSMUSG00000015149	Sirt2	0	19.0933	14.74	-0.373332	0.0783073		69.4548	45.2988	162.345	145.627	1.22492	3.86174e-15	1.06814	7.45721e-14
ENSDARG00000011490	scube3	ENSMUSG00000038677	Scube3	0	0	0.856667	0	7.16081e-07		0.0866442	1.46342	0.903224	0.786079	0	6.14865e-13	0	6.80905e-12
ENSDARG00000011493	dcun1d3	ENSMUSG00000048787	Dcun1d3	1	11.0033	4.11333	-1.41956	5.31498e-05		0.754063	0.659317	1.20776	0.767523	0.679576	0.000246797	0.025524	0.948665
ENSDARG00000011496	ppm1bb	ENSMUSG00000061130	Ppm1b	0	7.6	4.57	-0.733805	0.0201018		25.3084	24.4502	25.7229	30.2428	0.0234383	0.807738	0.256977	0.000664627
ENSDARG00000011506	lpcat1	ENSMUSG00000021608	Lpcat1	0	5.14667	58.9067	3.51672	1.00989e-07		4.40254	3.867	5.52895	4.12492	0.328668	1.51256e-05	-0.0939706	0.149966
ENSDARG00000011510	rcc2	ENSMUSG00000040945	Rcc2	0	8.39667	10.9433	0.382164	0.3575		13.3808	9.06558	16.7068	13.2958	0.320268	0.00321083	-0.00919571	0.993943
ENSDARG00000011515	orai1a	ENSMUSG00000049686	Orai1	0	1.2	4.10333	1.77376	7.86867e-05		3.61084	7.58639	6.35125	7.88902	0.814708	1.16603e-05	1.12751	7.88321e-08
ENSDARG00000011519	myl4	ENSMUSG00000061086	Myl4	0	0	20.5967	0	9.71816e-12		59.4118	0.98627	0.5493	8.77643	-6.75701	2.35084e-29	-2.75904	6.08297e-23
ENSDARG00000011521	upb1	ENSMUSG00000033427	Upb1	1	2.29	0.1	-4.51728	5.00965e-06		0.00742943	0.00947086	0.492505	0.227909	0	1.47914e-10	0	9.5116e-06
ENSDARG00000011533	sema6dl	ENSMUSG00000027200	Sema6d	1	5.37333	1.83333	-1.55135	1.35408e-06		1.31649	1.78473	0.890268	1.50783	-0.564385	0.000699043	0.195777	0.136785
ENSDARG00000011537	ugt2a5	ENSMUSG00000029260	Ugt2b34	0	1.77333	2.33667	0.397988	0.433248		0	0	0	0	0	1	0	1
ENSDARG00000011545	arrb2b	ENSMUSG00000060216	Arrb2	0	6.32	26.38	2.06145	7.02471e-05		1.50787	3.55778	2.95505	2.20821	0.970669	2.34596e-06	0.55036	0.00294829
ENSDARG00000011549	c1ql4a	ENSMUSG00000001076	C1ql4	0	3.11667	0.423333	-2.88014	6.43812e-08		0	0	0	0	0	1	0	1
ENSDARG00000011553	atp5f1	ENSMUSG00000000563	Atp5f1	0	506.373	377.773	-0.422681	0.0265212		138.928	132.998	121.237	95.0034	-0.196508	0.0276078	-0.548287	1.03162e-06
ENSDARG00000011555	spag7	ENSMUSG00000018287	Spag7	1	109.87	24.8733	-2.14313	3.1019e-09		63.7716	54.0221	76.2615	52.4729	0.258041	0.00126605	-0.281343	0.000557928
ENSDARG00000011564	sfpq	ENSMUSG00000028820	Sfpq	0	34.8033	35.6633	0.0352161	0.893948		3.43806	4.81801	4.06082	4.88058	0.240177	0.0244283	0.505459	2.96376e-05
ENSDARG00000011570	pou6f1	ENSMUSG00000009739	Pou6f1	0	8.30667	4.22667	-0.974749	0.000939287		0.395937	0.473502	0.532805	0.638504	0.428336	0.0268479	0.689424	0.000414296
ENSDARG00000011571	calcrlb	ENSMUSG00000059588	Calcrl	0	0	0	0	1		0	0.921286	0.055491	0.0990177	0	0.21058	0	0.0297173
ENSDARG00000011582	sox5	ENSMUSG00000041540	Sox5	0	2.13	3.37667	0.664746	0.0206693		0.587218	0.229229	1.35129	1.76642	1.20237	3.06159e-10	1.58886	5.88069e-13
ENSDARG00000011583	cry1ab	ENSMUSG00000020038	Cry1	1	0	0	0	#N/A		9.22926	7.11542	5.06547	7.68086	-0.865519	0.000155845	-0.264947	0.185658
ENSDARG00000011594	smarcb1b	ENSMUSG00000000902	Smarcb1	0	19.7333	4.12667	-2.25759	5.42357e-06		8.71677	8.50798	12.4022	13.1015	0.508732	1.56586e-06	0.587861	1.71629e-07
ENSDARG00000011597	atxn2l	ENSMUSG00000032637	Atxn2l	0	11.62	6.49667	-0.838838	0.0687062		6.10053	5.11015	4.23757	3.13759	-0.525699	0.00013207	-0.959277	4.97854e-08
ENSDARG00000011602	si:dkeyp-117h8.2	ENSMUSG00000036377	C530008M17Rik	0	67.1667	16.8633	-1.99386	6.75352e-06		1.79671	1.38165	1.35595	6.19921	-0.406051	9.99485e-07	1.78673	2.41452e-20
ENSDARG00000011605	dennd6b	ENSMUSG00000015377	Dennd6b	1	3.36	0.843333	-1.99429	1.71023e-05		2.892	4.00072	3.27107	1.51282	0.177695	0.0578209	-0.934827	2.15031e-09
ENSDARG00000011609	FOXK2 (1 of many)	ENSMUSG00000039275	Foxk2	0	4.18333	5.77	0.463918	0.374694		2.50515	3.05818	3.00205	2.49095	0.261048	0.0485542	-0.00820539	1
ENSDARG00000011611	actr1	ENSMUSG00000037351	Actr1b	1	86.1833	35.7467	-1.2696	0.00240787		30.0505	19.0415	24.7658	21.7007	-0.27904	0.00124996	-0.469647	2.97517e-06
ENSDARG00000011613	rbm39a	ENSMUSG00000027620	Rbm39	1	154.017	79.37	-0.956421	5.52475e-05		49.5424	65.5312	45.1015	37.2362	-0.135488	0.00585215	-0.411957	4.59234e-09
ENSDARG00000011615	mybpc3	ENSMUSG00000002100	Mybpc3	1	15.78	0.786667	-4.3262	1.37845e-09		0	0	0	0	0	1	0	1
ENSDARG00000011618	slc26a2	ENSMUSG00000034320	Slc26a2	1	0.00333333	1.78	0	3.73424e-05		0.385641	1.29516	1.02454	1.00814	1.40965	9.01711e-08	1.38637	1.39896e-07
ENSDARG00000011635	scxb	ENSMUSG00000034161	Scx	0	0	0.106667	0	0.25652		0.266394	2.94906	10.0183	9.15103	5.23294	1.10318e-18	5.1023	4.04471e-18
ENSDARG00000011648	snrpd1	ENSMUSG00000002477	Snrpd1	1	42.2533	42.1267	-0.00433139	1		32.7071	27.6682	57.8826	45.9935	0.823525	7.5826e-09	0.491824	2.12212e-05
ENSDARG00000011652	ftr52p	ENSMUSG00000003226	Ranbp2	0	0.01	2.84333	0	5.19431e-05		4.6987	5.56824	3.61684	5.97335	-0.377533	6.67441e-05	0.346276	0.000114249
ENSDARG00000011661	twf1b	ENSMUSG00000022451	Twf1	1	6.93	7.23333	0.0618053	0.754834		126.675	71.0282	164.321	152.577	0.375382	1.35416e-06	0.268398	0.000116335
ENSDARG00000011662	chuk	ENSMUSG00000025199	Chuk	1	20.9633	14.7233	-0.509764	0.0151872		15.6818	22.9357	12.367	16.0693	-0.342592	0.0211861	0.0352155	0.891239
ENSDARG00000011665	aldoaa	ENSMUSG00000059343	Aldoart1	0	388.31	204.97	-0.921796	0.026542		0.691457	0.558397	0.524535	1.02453	-0.3986	0.799624	0.567251	0.62786
ENSDARG00000011671	pde6b	ENSMUSG00000029491	Pde6b	1	0	0.00333333	0	1		0.0272457	0	0	0	0	0.00698101	0	0.00711863
ENSDARG00000011672	sema3b	ENSMUSG00000057969	Sema3b	0	8.40333	6.86667	-0.291352	0.481949		1.53524	0.800599	0.960446	3.82461	-0.676687	0.000805703	1.31685	2.54033e-09
ENSDARG00000011693	ttc36	ENSMUSG00000039438	Ttc36	1	0	0	0	1		0.0937264	0.0394792	0.233593	0.551774	0	0.344808	0	0.00564824
ENSDARG00000011701	ctsll	ENSMUSG00000055679	Ctsr	0	0	0.0433333	0	0.721223		0	0	0	0	0	#N/A	0	#N/A
ENSDARG00000011703	clocka	ENSMUSG00000029238	Clock	1	0.496667	0.613333	0.304393	0.391406		3.11554	2.93433	2.55821	1.79026	-0.284351	0.0472444	-0.799315	9.44848e-06
ENSDARG00000011723	zgc:56556	ENSMUSG00000022195	6030458C11Rik	1	0	0	0	#N/A		6.70839	7.50538	3.87644	5.62799	-0.791236	1.91888e-07	-0.253347	0.0244816
ENSDARG00000011724	marveld1	ENSMUSG00000044345	Marveld1	0	0	8.63333	0	1.23805e-08		0.714726	1.33067	3.03179	3.19117	2.08471	4.499e-12	2.15863	2.23952e-12
ENSDARG00000011727	b9d1	ENSMUSG00000001039	B9d1	0	41.0633	13.66	-1.58789	3.02385e-05		12.5369	5.92606	7.00258	11.1993	-0.84022	6.24437e-11	-0.162768	0.0343187
ENSDARG00000011740	u2af2b	ENSMUSG00000030435	U2af2	0	36.9833	25.9133	-0.513181	0.0709038		1.37575	1.44411	2.24477	2.72761	0.706342	0.000303566	0.987413	3.48137e-06
ENSDARG00000011743	pigo	ENSMUSG00000028454	Pigo	0	2.17	1.43667	-0.59497	0.265423		6.468	11.024	7.87138	4.79802	0.283298	0.00772492	-0.430881	0.00023818
ENSDARG00000011764	asun	ENSMUSG00000040250	Ints13	0	14.0733	28.09	0.997093	0.00293573		6.03772	7.05881	7.21315	5.42479	0.256626	0.00134464	-0.154437	0.0462009
ENSDARG00000011769	cpm	ENSMUSG00000020183	Cpm	0	14.8167	12.9133	-0.198359	0.126951		6.35408	5.93067	46.8909	18.1785	2.88355	1.42516e-27	1.51648	1.95028e-21
ENSDARG00000011777	cttn	ENSMUSG00000031078	Cttn	1	33.1633	66.9367	1.01321	0.002823		36.7785	20.4521	49.0705	41.1586	0.41599	1.73501e-06	0.162329	0.0218661
ENSDARG00000011783	stag2a	ENSMUSG00000025862	Stag2	0	7.62667	3.53333	-1.11002	6.55291e-05		11.7636	11.0267	7.41342	9.02471	-0.666123	3.06572e-06	-0.382383	0.00172919
ENSDARG00000011785	tbx6	ENSMUSG00000030699	Tbx6	0	0.456667	0.00666667	0	5.97608e-05		0.49392	1.3195	0.140083	0	-1.818	3.72463e-05	0	1.4234e-07
ENSDARG00000011797	fam46bb	ENSMUSG00000046694	Fam46b	0	0.53	5.28	3.31647	6.91824e-05		4.12767	5.1367	16.0281	9.24712	1.9572	3.33635e-17	1.16368	2.07632e-12
ENSDARG00000011801	wars2	ENSMUSG00000004233	Wars2	1	11.39	2.18667	-2.38096	0.000279394		1.1004	0.778019	1.66298	1.82972	0.595738	1.50007e-05	0.733588	5.8987e-07
ENSDARG00000011809	mical1	ENSMUSG00000019823	Mical1	0	1.95	0.79	-1.30355	0.00102891		2.42177	1.76007	3.0543	2.19188	0.334782	0.000665901	-0.143891	0.136235
ENSDARG00000011818	batf	ENSMUSG00000034266	Batf	1	0	0.0933333	0	0.112357		0.242073	1.13525	6.10325	0	4.65607	1.45295e-16	0	0.0139052
ENSDARG00000011819	pcnx	ENSMUSG00000021140	Pcnx	0	1.74	1.32333	-0.394911	0.396108		0.944449	1.53144	0.848004	1.42481	-0.155402	0.147642	0.593227	3.85107e-07
ENSDARG00000011821	plod2	ENSMUSG00000032374	Plod2	1	0	4.53667	0	8.50893e-09		7.21242	6.34613	14.4374	12.2052	1.00126	5.58852e-17	0.758943	2.03149e-14
ENSDARG00000011825	cetn3	ENSMUSG00000021537	Cetn3	0	5.07	4.59	-0.143492	0.291695		94.8492	65.7036	71.8496	84.131	-0.400655	0.000190474	-0.172999	0.0754935
ENSDARG00000011837	zgc:100846	ENSMUSG00000028300	3110043O21Rik	1	0	0	0	#N/A		55.1243	26.6089	8.76191	14.6639	-2.65337	1.66093e-19	-1.91042	1.45069e-16
ENSDARG00000011841	atp5l	ENSMUSG00000038717	Atp5l	0	775.2	738.777	-0.0694303	0.492546		386.457	272.898	364.687	306.253	-0.0836504	0.43111	-0.335587	0.00175655
ENSDARG00000011845	chn2	ENSMUSG00000004633	Chn2	1	3.93333	0.413333	-3.25037	1.60586e-05		0.472949	3.38868	5.36008	0.659293	3.5025	4.91496e-20	0.479234	0.0117184
ENSDARG00000011851	map2k5	ENSMUSG00000058444	Map2k5	0	4.11333	1.3	-1.6618	1.00069e-06		17.0788	6.74566	16.9259	17.8749	-0.0129756	0.942208	0.065726	0.51093
ENSDARG00000011855	aak1a	ENSMUSG00000057230	Aak1	0	5.85333	2.92333	-1.00164	3.38713e-06		1.60571	2.71318	1.60039	2.11711	-0.00478575	1	0.398889	2.77885e-06
ENSDARG00000011862	inaa	ENSMUSG00000034336	Ina	0	1.51333	0	0	0.000329647		2.76448	3.9033	0.920236	0.592993	-1.58693	1.31425e-10	-2.22092	1.8295e-12
ENSDARG00000011863	ptk7a	ENSMUSG00000023972	Ptk7	0	0.12	4.97	5.37214	5.78366e-09		0.43359	0.294388	1.10656	0.937224	1.35168	6.42395e-07	1.11206	2.03916e-05
ENSDARG00000011870	sp8a	ENSMUSG00000068859	Sp9	0	0	0.256667	0	0.000581081		0.03288	0.0445563	0.0129194	0.0204119	0	0.71534	0	0.86321
ENSDARG00000011876	ednraa	ENSMUSG00000031616	Ednra	1	0.00333333	4.88	0	7.04554e-09		0	0	0.548096	1.90372	0	1.29824e-12	0	5.02962e-20
ENSDARG00000011879	foxn1	ENSMUSG00000002057	Foxn1	0	0	0	0	1		0	0	0	0	0	1	0	1
ENSDARG00000011884	MFN1	ENSMUSG00000027668	Mfn1	0	0	0	0	#N/A		6.43323	4.87318	7.03224	10.2187	0.12844	0.0295931	0.667591	2.48702e-11
ENSDARG00000011885	mrpl19	ENSMUSG00000030045	Mrpl19	0	33.98	17.4633	-0.960357	0.00110899		5.87354	4.83044	6.06527	5.43054	0.0463415	0.661255	-0.113135	0.235206
ENSDARG00000011886	pdca	ENSMUSG00000006007	Pdc	1	0	0.15	0	0.138642		0	0	0	0	0	#N/A	0	#N/A
ENSDARG00000011897	tsg101b	ENSMUSG00000014402	Tsg101	0	0	0	0	#N/A		59.7808	48.7794	62.9063	52.3265	0.0735201	0.0363701	-0.192142	5.62418e-06
ENSDARG00000011909	itpr2	ENSMUSG00000030287	Itpr2	0	0.0133333	0.0933333	0	0.610609		1.71951	3.61779	2.12507	3.92948	0.305519	0.000885304	1.19235	1.17628e-13
ENSDARG00000011921	txnl1	ENSMUSG00000024583	Txnl1	1	73.7567	66.3767	-0.152097	0.386454		45.9026	27.8516	37.1889	29.7803	-0.303706	2.41429e-05	-0.624218	3.45241e-10
ENSDARG00000011925	spns1	ENSMUSG00000030741	Spns1	0	8.35667	2.08	-2.00634	3.02599e-06		13.4791	16.4116	12.0944	15.3923	-0.156382	0.0348329	0.191491	0.0110051
ENSDARG00000011926	tpgs2	ENSMUSG00000024269	Tpgs2	0	23.36	6.55667	-1.83301	7.26035e-06		21.4787	8.15015	7.59033	6.62519	-1.50067	1.25329e-20	-1.69687	2.752e-21
ENSDARG00000011929	plp1b	ENSMUSG00000031425	Plp1	0	6.91333	39.7867	2.52483	0.000273163		0.853878	0.787365	1.10804	2.6562	0.375906	0.0159724	1.63726	3.29491e-12
ENSDARG00000011932	prkcbp1l	ENSMUSG00000039671	Zmynd8	0	8.64667	3.41333	-1.34096	3.65629e-05		5.89436	5.79472	7.27126	7.22717	0.302869	8.63779e-07	0.294095	1.35213e-06
ENSDARG00000011934	gyg1a	ENSMUSG00000019528	Gyg	0	16.17	15.43	-0.0675816	0.869114		10.6617	12.9521	22.1099	11.6264	1.05225	5.8425e-09	0.124962	0.346417
ENSDARG00000011941	bmpr2a	ENSMUSG00000067336	Bmpr2	0	0.113333	2.31667	4.35341	3.04274e-08		1.46271	1.35947	1.0438	0.991655	-0.486797	0.000638453	-0.560735	0.000168389
ENSDARG00000011945	slc35e1	ENSMUSG00000019731	Slc35e1	1	13.58	4.56333	-1.57332	2.00566e-06		9.70567	15.3121	11.822	7.66713	0.284572	0.00505416	-0.340143	0.00143759
ENSDARG00000011948	insra	ENSMUSG00000005534	Insr	0	2.37	1.61667	-0.551865	0.0605028		0.737564	2.71084	1.28604	1.44019	0.8021	0.00020496	0.965422	1.73847e-05
ENSDARG00000011956	dlx4a	ENSMUSG00000020871	Dlx4	0	0	0	0	1		0	0	0	0.00506434	0	1	0	0.719135
ENSDARG00000011958	ctnnbl1	ENSMUSG00000027649	Ctnnbl1	1	29.4267	18.1233	-0.699276	0.00039763		17.3313	15.313	17.6863	13.961	0.0292529	0.676092	-0.31198	1.25959e-05
ENSDARG00000011961	csrp2	ENSMUSG00000020186	Csrp2	1	11.0833	68.6767	2.63143	1.2249e-07		5.56466	5.1605	30.8216	10.8663	2.46958	1.6484e-11	0.9655	9.58513e-05
ENSDARG00000011973	slc35d1a	ENSMUSG00000028521	Slc35d1	1	4.14667	29.1767	2.81479	4.15115e-05		2.44121	0.714642	0.926727	0.766247	-1.39738	2.41667e-11	-1.67171	2.07632e-12
ENSDARG00000011975	fmn1	ENSMUSG00000044042	Fmn1	0	0	0	0	1		2.22686	2.32653	1.31568	2.49267	-0.759196	1.8479e-10	0.162683	0.0146374
ENSDARG00000011998	bfsp2	ENSMUSG00000032556	Bfsp2	0	8.82	0.116667	-6.24031	1.45448e-10		0	0.0584395	0	0	0	1	0	1
ENSDARG00000011999	ybey	ENSMUSG00000033126	Ybey	1	47.9067	20.3	-1.23875	0.0267095		0.583655	1.07745	1.50941	1.00295	1.3708	7.24021e-10	0.781067	2.69553e-05
ENSDARG00000012002	slc38a7	ENSMUSG00000036534	Slc38a7	1	8.45667	2.34667	-1.84948	0.00173862		4.71007	2.08549	3.18955	2.71385	-0.562395	1.91455e-06	-0.795409	1.14878e-08
ENSDARG00000012005	mob2b	ENSMUSG00000025147	Mob2	0	24.51	24.94	0.025091	0.989101		15.7523	22.9507	7.76871	12.0212	-1.01981	1.28494e-17	-0.389979	1.1579e-09
ENSDARG00000012013	cpa6	ENSMUSG00000042501	Cpa6	1	0.786667	0.156667	-2.32805	0.00011078		3.21836	0.0646837	0.0869794	5.71645	0	7.07549e-24	0.828792	1.93222e-14
ENSDARG00000012016	hpgd	ENSMUSG00000031613	Hpgd	1	1.63667	31.6867	4.27504	3.93985e-08		2.6591	3.71621	37.1209	6.181	3.80322	1.40898e-16	1.2169	1.18009e-06
ENSDARG00000012019	glra1	ENSMUSG00000000263	Glra1	0	0.0266667	0.13	0	0.142384		0.0194868	0.161253	0	0.00682054	0	0.286902	0	0.520583
ENSDARG00000012021	kdsr	ENSMUSG00000009905	Kdsr	1	8.63333	1.58333	-2.44695	1.06048e-07		4.62143	13.4101	13.3727	6.01043	1.53288	2.12488e-09	0.379128	0.0334488
ENSDARG00000012025	hs6st2	ENSMUSG00000062184	Hs6st2	1	15.85	6.97667	-1.18387	0.00346914		0.617801	3.82948	1.3881	1.89164	1.16789	1.53335e-09	1.61442	1.14895e-12
ENSDARG00000012030	dnaaf1	ENSMUSG00000031831	Dnaaf1	0	5.23	1.17667	-2.15211	2.56536e-07		0.875337	0.0722103	0	0.0117372	0	4.56762e-21	0	1.3965e-20
ENSDARG00000012035	zgc:100832	ENSMUSG00000029001	Fbxo44	0	9.13667	8.39	-0.122997	0.658987		128.32	103.958	234.164	177.491	0.867778	5.73406e-18	0.468	1.41095e-12
ENSDARG00000012039	ttc26	ENSMUSG00000056832	Ttc26	0	28.2767	3.85667	-2.87419	1.26564e-05		3.02026	2.27251	2.35308	0.758178	-0.360122	0.000740143	-1.99407	2.57404e-14
ENSDARG00000012040	rnf19a	ENSMUSG00000022280	Rnf19a	0	5.12667	2.60333	-0.977661	0.0300949		7.48595	6.49237	6.33304	6.2994	-0.241287	0.0215414	-0.24897	0.018674
ENSDARG00000012044	polr3gla	ENSMUSG00000028104	Polr3gl	0	4.41667	2.55333	-0.790576	0.139724		77.7751	36.7644	7.90823	19.2471	-3.29788	8.04355e-15	-2.01466	8.2457e-11
ENSDARG00000012051	mettl21a	ENSMUSG00000025956	Mettl21a	1	2.29	1.52333	-0.588116	0.462896		8.20625	8.64867	15.7056	11.232	0.936484	2.0387e-13	0.452817	1.44302e-07
ENSDARG00000012060	thbs3b	ENSMUSG00000028047	Thbs3	0	3.22333	0.0733333	0	1.939e-08		0.0300942	0.263282	0.0426675	0.623235	0	0.731483	0	5.80815e-14
ENSDARG00000012066	dcn	ENSMUSG00000019929	Dcn	1	15.2	494.767	5.02461	2.00815e-07		25.17	26.8192	51.9647	137.89	1.04583	8.32052e-13	2.45374	6.07777e-20
ENSDARG00000012071	angptl1a	ENSMUSG00000033544	Angptl1	1	0.96	12.07	3.65225	5.60904e-09		0.00789164	0.584392	1.94861	1.93894	0	7.13172e-15	0	1.12666e-14
ENSDARG00000012072	atp5s	ENSMUSG00000054894	Atp5s	1	89.76	23.9933	-1.90344	4.74046e-05		22.6348	18.676	27.8951	17.3545	0.301468	0.000456826	-0.38323	2.90216e-05
ENSDARG00000012073	kif15	ENSMUSG00000036768	Kif15	0	0.08	0.176667	0	0.474539		0.0102039	0.00975107	0.10585	0	0	0.00317436	0	0.8005
ENSDARG00000012076	apoa1a	ENSMUSG00000032083	Apoa1	0	0	0.686667	0	0.31302		0.243105	1.08595	1.89328	0.609003	2.96123	1.27755e-09	1.32487	0.00598025
ENSDARG00000012078	meis1b	ENSMUSG00000020160	Meis1	1	108.953	75.9233	-0.521095	0.0322626		0.0572739	0.367957	0.606515	0.981701	0	1.12462e-09	0	6.90332e-13
ENSDARG00000012125	cnga1	ENSMUSG00000067220	Cnga1	0	0	0	0	1		0	0	0	0	0	1	0	1
ENSDARG00000012135	fbxl2	ENSMUSG00000032507	Fbxl2	1	10.4967	3.01333	-1.8005	6.79214e-06		3.5273	12.1331	4.53619	1.83887	0.362916	3.69163e-05	-0.939746	6.19505e-11
ENSDARG00000012137	cyp46a1.1	ENSMUSG00000021259	Cyp46a1	0	1.64	2.62333	0.677705	0.039677		1.89001	1.2329	0.548283	2.11528	-1.7854	2.03676e-07	0.162453	0.483865
ENSDARG00000012138	sgce	ENSMUSG00000004631	Sgce	1	5.30333	47.51	3.16326	4.26022e-08		6.7703	2.7031	3.21925	5.35342	-1.0725	2.84204e-07	-0.33876	0.029827
ENSDARG00000012140	ccnl1b	ENSMUSG00000027829	Ccnl1	0	82.2167	39.5733	-1.0549	2.60106e-06		14.7237	16.8901	10.4131	9.5147	-0.499739	7.31991e-08	-0.62991	1.6021e-09
ENSDARG00000012141	papolg	ENSMUSG00000020273	Papolg	1	5.72	6.32	0.143909	0.413914		3.5646	4.54418	2.26477	2.02927	-0.654372	2.81965e-07	-0.812776	1.07566e-08
ENSDARG00000012144	emc7	ENSMUSG00000055943	Emc7	1	130.07	42.9833	-1.59744	1.28404e-08		15.3969	17.6031	14.2504	17.7294	-0.111636	0.0317081	0.203501	0.000332818
ENSDARG00000012177	rab4b	ENSMUSG00000053291	Rab4b	0	5.1	1.44667	-1.81776	0.00279987		37.9923	12.2309	30.0118	29.2164	-0.340176	0.899472	-0.378926	0.747872
ENSDARG00000012192	cant1a	ENSMUSG00000025575	Cant1	1	9.41	23.2533	1.30517	1.18528e-07		13.8932	17.5959	21.2719	17.151	0.614574	1.86406e-13	0.303918	8.22119e-08
ENSDARG00000012194	scp2a	ENSMUSG00000028603	Scp2	0	11.1967	7.47	-0.583889	0.00920497		90.8266	88.7916	142.404	121.713	0.648807	1.71225e-05	0.422299	0.00189548
ENSDARG00000012196	fer	ENSMUSG00000000127	Fer	0	1.53667	0.75	-1.03484	0.0739771		7.08048	6.03886	5.96618	5.49353	-0.24704	0.0082772	-0.366113	0.000283348
ENSDARG00000012199	gpt2	ENSMUSG00000031700	Gpt2	1	3.22667	1.54	-1.06711	0.00196395		2.54699	2.39316	2.69951	3.91474	0.0839042	0.525035	0.620125	1.28254e-05
ENSDARG00000012204	CDK18	ENSMUSG00000026437	Cdk18	1	5.06333	1.21	-2.06508	8.99962e-06		1.95317	2.57344	11.2175	2.58682	2.52186	5.41138e-18	0.405359	0.00158312
ENSDARG00000012215	umps	ENSMUSG00000022814	Umps	1	8.25333	4.66667	-0.822584	0.0805896		3.51812	3.08601	3.73186	4.89357	0.0850889	0.711898	0.476079	0.0130142
ENSDARG00000012219	dpf2	ENSMUSG00000024826	Dpf2	1	7.64	12.9067	0.756472	0.000742785		12.5927	17.0983	23.287	14.2061	0.886934	4.16552e-14	0.17392	0.00343641
ENSDARG00000012222	nup35	ENSMUSG00000091900	Gm4353	0	17.51	11.7333	-0.577566	0.0467213		18.1199	5.31724	4.38989	5.64673	-2.04532	0.00027082	-1.68209	0.00161142
ENSDARG00000012234	psme3	ENSMUSG00000078652	Psme3	0	39.75	45.9567	0.209319	0.604992		59.9626	56.3633	51.4259	47.3565	-0.221569	0.00897489	-0.340501	0.000215273
ENSDARG00000012244	ube2e3	ENSMUSG00000021774	Ube2e1	0	98.08	51.1233	-0.939977	4.27879e-07		14.8788	12.9316	14.9208	11.6452	0.00406539	1	-0.353527	5.37711e-05
ENSDARG00000012247	def6a	ENSMUSG00000002257	Def6	0	0	3.34667	0	2.45547e-07		4.25458	4.15575	1.70614	1.86827	-1.31828	2.10322e-10	-1.18731	1.11451e-09
ENSDARG00000012248	rgma	ENSMUSG00000070509	Rgma	1	9.59	2.97333	-1.68945	0.00893226		0.64771	0.554112	2.45234	1.18368	1.92074	3.62874e-12	0.869863	3.00107e-05
ENSDARG00000012249	hs3st1	ENSMUSG00000051022	Hs3st1	0	0	0.43	0	0.000383505		63.3619	187.216	242.208	122.453	1.93456	1.08454e-28	0.950542	3.582e-22
ENSDARG00000012261	eftud2	ENSMUSG00000020929	Eftud2	1	17.9167	11.2067	-0.676945	0.0896258		9.26873	14.2386	9.94043	7.86545	0.100937	0.246955	-0.236843	0.00719625
ENSDARG00000012269	clcn1b	ENSMUSG00000029862	Clcn1	1	0.306667	6.47667	4.40051	8.58895e-10		0.114875	0.0196524	0	0.0187523	0	5.24813e-06	0	6.32135e-05
ENSDARG00000012271	tmem206	ENSMUSG00000026627	Tmem206	0	17.6033	1.08	-4.02675	4.00513e-09		14.7084	6.78381	7.97642	7.68373	-0.882828	7.77185e-10	-0.936761	2.71779e-10
ENSDARG00000012275	katnal2	ENSMUSG00000025420	Katnal2	0	19.6933	0.05	0	1.44302e-09		1.00915	0.0912531	0.0868619	0.331326	0	4.56929e-16	-1.60681	1.39713e-12
ENSDARG00000012295	bcs1l	ENSMUSG00000026172	Bcs1l	1	6.34667	4.12	-0.623355	0.172598		8.50629	5.35936	6.44569	6.09526	-0.400197	0.000298037	-0.480842	3.5789e-05
ENSDARG00000012297	cnga3b	ENSMUSG00000026114	Cnga3	0	0	0	0	1		0	0	0	0	0	1	0	1
ENSDARG00000012306	syt13	ENSMUSG00000027220	Syt13	0	0	2.75	0	4.16669e-07		0.264994	9.42046	3.08771	1.54684	3.54251	6.03059e-16	2.54529	1.8438e-11
ENSDARG00000012311	myoz2a	ENSMUSG00000028116	Myoz2	0	0	1.13333	0	1.57212e-07		0	0	0	0	0	#N/A	0	#N/A
ENSDARG00000012314	usp25	ENSMUSG00000022867	Usp25	0	9.89667	5.73	-0.788408	5.64325e-05		46.59	52.1313	14.6411	15.5164	-1.66999	5.89666e-18	-1.58623	2.68173e-17
ENSDARG00000012325	zgc:110269	ENSMUSG00000051235	Gen1	0	20.5767	8.43	-1.2874	0.00746483		0.0989602	0.102359	0.0904345	0.0153576	0	0.897806	0	0.0177117
ENSDARG00000012341	capn9	ENSMUSG00000031981	Capn9	0	0	1.73667	0	0.000171822		0	0	0.00738595	0.140137	0	0.876185	0	0.000143263
ENSDARG00000012347	nacad	ENSMUSG00000041073	Nacad	0	2.96667	0.873333	-1.76424	0.000526138		0	0.307501	0.675207	0.123128	0	1.67055e-10	0	0.0211714
ENSDARG00000012353	vipr2	ENSMUSG00000011171	Vipr2	0	0	0.0633333	0	0.50729		0	0.119269	0	0.731788	0	1	0	5.48475e-16
ENSDARG00000012366	fbp2	ENSMUSG00000021456	Fbp2	0	0	0.07	0	0.122357		4.65143	0.983732	39.2559	9.42905	3.07716	7.51134e-16	1.01944	1.19249e-06
ENSDARG00000012367	trim46a	ENSMUSG00000042766	Trim46	0	0	0.01	0	0.867095		3.92735	6.52646	0.345667	1.08751	-3.5061	7.36799e-16	-1.85253	3.22133e-12
ENSDARG00000012368	ttc21b	ENSMUSG00000034848	Ttc21b	1	5.49667	0.493333	-3.47792	6.10344e-08		0.226617	0.220367	1.22522	0.813601	2.43472	6.95537e-14	1.84406	2.18977e-10
ENSDARG00000012369	rdh10b	ENSMUSG00000025921	Rdh10	1	22.24	9.29333	-1.25889	7.05711e-06		28.4275	4.93389	7.26367	13.6908	-1.96852	6.36852e-18	-1.05408	1.1786e-12
ENSDARG00000012378	naa35	ENSMUSG00000021555	Naa35	1	23.3433	10.2167	-1.19209	0.00252301		7.71264	6.76887	8.86048	9.37942	0.200159	0.000740927	0.282273	1.59207e-05
ENSDARG00000012381	hsc70	ENSMUSG00000090877	Hspa1b	0	3.26667	30.6333	3.22921	0.000674867		8.21822	2.7903	1.26179	1.35944	-2.70335	1.53134e-07	-2.59582	2.49992e-07
ENSDARG00000012387	pdha1a	ENSMUSG00000047674	Pdha2	0	168.857	92.4467	-0.869106	0.0315402		0	0	0	0	0	#N/A	0	#N/A
ENSDARG00000012389	adar	ENSMUSG00000027951	Adar	0	4.71667	2.62	-0.848201	0.0446348		1.80597	1.3105	3.62231	3.37119	1.00414	1.16855e-09	0.900481	9.32596e-09
ENSDARG00000012397	eya4	ENSMUSG00000010461	Eya4	0	140.073	2.37667	-5.8811	2.01401e-12		7.24081	12.319	5.63189	9.25161	-0.362532	1.04738e-06	0.353554	1.18821e-06
ENSDARG00000012403	ercc6l2	ENSMUSG00000021470	Ercc6l2	0	2.12333	1.71	-0.312335	0.236593		2.61305	3.28209	3.37077	1.8978	0.367344	0.000168131	-0.461409	3.57953e-05
ENSDARG00000012405	col1a1a	ENSMUSG00000001506	Col1a1	1	0.503333	5.19	3.36615	0.000692312		0.285786	0.0833998	0.509548	0.751873	0.834283	0.0582811	1.39555	0.000762152
ENSDARG00000012407	mgat1a	ENSMUSG00000020346	Mgat1	0	18.4533	9.41333	-0.971104	0.000120254		22.3421	14.8343	7.00455	14.7343	-1.6734	2.6966e-15	-0.600583	2.47618e-07
ENSDARG00000012409	rnf207b	ENSMUSG00000058498	Rnf207	1	3.59	0.26	-3.7874	3.28356e-09		0	0.0169346	0	0	0	1	0	1
ENSDARG00000012422	col11a2	ENSMUSG00000024330	Col11a2	0	0	4.82667	0	2.16105e-10		2.64408	3.30125	7.95257	6.40817	1.58866	4.76055e-16	1.27715	6.79801e-14
ENSDARG00000012426	neflb	ENSMUSG00000022055	Nefl	0	0.0133333	1.62333	0	7.64337e-07		32.0212	5.95328	18.0757	8.09489	-0.824972	2.64109e-05	-1.98394	3.285e-11
ENSDARG00000012432	fam76b	ENSMUSG00000037808	Fam76b	0	31.64	22.5967	-0.48564	0.0343995		4.76557	3.89155	1.58611	3.90922	-1.58716	7.65409e-14	-0.285769	0.00294678
ENSDARG00000012435	spic	ENSMUSG00000004359	Spic	0	0	2.29	0	0.000236466		0	0.00436853	0	0	0	1	0	1
ENSDARG00000012446	si:ch211-183d5.1	ENSMUSG00000027580	Helz2	0	0	0.206667	0	0.000900341		0.0852467	0.237948	0.37708	0.00598179	0	1.65188e-05	0	0.110029
ENSDARG00000012449	si:ch211-169p10.1	ENSMUSG00000031150	Ccdc120	0	0	0	0	#N/A		4.18487	1.37112	3.63195	1.95917	-0.204438	0.123842	-1.09494	3.47233e-08
ENSDARG00000012450	vmp1	ENSMUSG00000018171	Vmp1	1	24.7133	5.40333	-2.19337	3.05182e-09		122.339	94.286	42.153	59.5819	-1.53718	7.0353e-16	-1.03794	1.84719e-12
ENSDARG00000012453	rnls	ENSMUSG00000071573	Rnls	1	26.4167	16.7833	-0.654419	0.00583412		10.6973	7.19325	4.66177	11.7106	-1.1983	1.09846e-09	0.130571	0.286252
ENSDARG00000012460	rassf4	ENSMUSG00000042129	Rassf4	0	12.44	2.21667	-2.48852	0.000415629		0.754261	2.10811	3.71358	2.09819	2.29967	1.01125e-16	1.47601	6.13076e-12
ENSDARG00000012467	spint1b	ENSMUSG00000027315	Spint1	0	2.25667	13.27	2.5559	1.63888e-06		68.2404	117.355	107.528	78.7734	0.656009	1.28373e-15	0.207083	1.51662e-06
ENSDARG00000012468	aacs	ENSMUSG00000029482	Aacs	0	2.22333	0.516667	-2.10542	0.0492103		17.1163	25.4626	11.3079	16.4766	-0.598035	0.286902	-0.0549503	1
ENSDARG00000012485	aurka	ENSMUSG00000027496	Aurka	0	0	0.203333	0	0.197638		0.848013	0.988576	1.74123	1.14356	1.03794	0.00168911	0.43137	0.229868
ENSDARG00000012495	mphosph10	ENSMUSG00000030521	Mphosph10	1	7.36333	14.88	1.01494	0.000338912		7.95756	5.96141	3.8808	5.32689	-1.03597	1.77981e-06	-0.579032	0.00130713
ENSDARG00000012499	per1b	ENSMUSG00000020893	Per1	0	16.0433	13.1967	-0.2818	0.224878		1.99413	1.01244	1.35816	2.48643	-0.554112	0.0173702	0.318313	0.128426
ENSDARG00000012504	rlbp1a	ENSMUSG00000039194	Rlbp1	0	0.586667	0.283333	-1.05004	0.0816741		59.7425	10.0067	8.65589	133.437	-2.787	3.01908e-28	1.15933	1.07419e-20
ENSDARG00000012505	u2af2a	ENSMUSG00000030435	U2af2	1	15.4067	11.6233	-0.406531	0.0124375		1.37575	1.44411	2.24477	2.72761	0.706342	0.000303566	0.987413	3.48137e-06
ENSDARG00000012506	rnpep	ENSMUSG00000041926	Rnpep	0	1.88667	0.536667	-1.81374	0.00441714		10.6491	3.6166	15.956	16.9068	0.583368	4.611e-08	0.66687	4.90041e-09
ENSDARG00000012513	sdcbp2	ENSMUSG00000027456	Sdcbp2	0	42.2433	202.503	2.26115	3.02415e-07		0.518433	0.567312	0.734	0	0.501623	0.0728721	0	3.5817e-06
ENSDARG00000012519	hcfc1b	ENSMUSG00000031386	Hcfc1	0	6.18333	3.66667	-0.753916	0.00321212		2.48854	2.64354	2.399	3.05333	-0.0528646	0.600244	0.295085	0.00225667
ENSDARG00000012534	slc6a6a	ENSMUSG00000030096	Slc6a6	0	7.46667	0.163333	-5.51457	8.01624e-08		6.88111	35.4521	11.5545	20.8119	0.747739	1.75157e-12	1.5967	5.93439e-19
ENSDARG00000012539	dnase1	ENSMUSG00000005980	Dnase1	0	62.9467	4.52	-3.79974	5.91475e-07		3.42312	44.5792	13.8051	25.1663	2.01181	5.00249e-18	2.87811	4.9557e-21
ENSDARG00000012553	rap1aa	ENSMUSG00000068798	Rap1a	0	26.48	57.0633	1.10766	3.45925e-06		6.93029	7.04779	17.1524	9.8906	1.30742	5.30886e-12	0.513143	3.82837e-05
ENSDARG00000012555	ak5	ENSMUSG00000039058	Ak5	1	1.37333	3.95667	1.5266	7.11724e-06		0.941641	0.512519	0.141508	1.49719	-2.73429	2.95994e-11	0.669012	8.41728e-06
ENSDARG00000012563	pdss2	ENSMUSG00000038240	Pdss2	1	20.48	18.19	-0.17107	0.58664		0.463536	1.25926	2.111	1.18392	2.18718	1.94868e-14	1.35282	3.175e-09
ENSDARG00000012572	polr3f	ENSMUSG00000027427	Polr3f	0	30.6067	8.13333	-1.91193	2.1233e-07		4.08498	3.60153	2.70594	2.73796	-0.594198	1.23107e-06	-0.577225	2.1143e-06
ENSDARG00000012574	slkb	ENSMUSG00000025060	Slk	0	1.12667	0.633333	-0.831024	0.0659997		10.7088	62.9854	4.4876	7.08797	-1.25478	5.53241e-12	-0.595348	1.27477e-06
ENSDARG00000012586	fmnl2a	ENSMUSG00000036053	Fmnl2	0	0.0433333	1.12333	0	2.96147e-06		0.0573091	0.269607	0.490581	1.2927	0	3.94767e-07	0	2.41946e-13
ENSDARG00000012588	ptdss1a	ENSMUSG00000021518	Ptdss1	0	20.15	5.23	-1.9459	2.38233e-07		51.122	41.2814	36.8403	40.8763	-0.472661	3.0957e-10	-0.322681	2.15677e-07
ENSDARG00000012591	pdcd10b	ENSMUSG00000027835	Pdcd10	1	41.77	36.4867	-0.195098	0.0958931		29.6705	17.8301	25.0667	31.1424	-0.243253	0.00132612	0.0698515	0.371126
ENSDARG00000012593	col5a1	ENSMUSG00000026837	Col5a1	0	0.57	6.37333	3.48301	1.61527e-06		0	0.0527159	0.0143844	0.0304961	0	0.751239	0	0.441809
ENSDARG00000012600	HELZ2 (1 of many)	ENSMUSG00000027580	Helz2	0	0	0	0	#N/A		0.0852467	0.237948	0.37708	0.00598179	0	1.65188e-05	0	0.110029
ENSDARG00000012603	eif3ja	ENSMUSG00000043424	Eif3j2	0	57.9267	49.2867	-0.23303	0.441996		9.0396	4.91862	9.2782	5.95563	0.037587	1	-0.602003	0.541898
ENSDARG00000012609	hpx	ENSMUSG00000030895	Hpx	0	1.13	0.196667	-2.5225	0.00116956		0.198986	0	0.443446	0	1.15609	0.0181566	0	0.0252924
ENSDARG00000012610	saga	ENSMUSG00000056055	Sag	0	0	0.02	0	0.960705		0.183829	0.102558	0.142982	0.0710404	-0.362527	0.0978096	0	4.44599e-05
ENSDARG00000012625	prkag2a	ENSMUSG00000028944	Prkag2	0	376.873	17.0233	-4.46849	7.97723e-10		1.47251	1.86245	1.91004	2.22292	0.37533	0.0159912	0.594183	0.000309199
ENSDARG00000012627	cdc34b	ENSMUSG00000020870	Cdc34b	0	40.4333	10.6533	-1.92424	5.65987e-07		0	0	0	0	0	1	0	1
ENSDARG00000012640	cideb	ENSMUSG00000022219	Cideb	0	0	0	0	1		0.123225	0.191134	1.19236	0	3.27444	3.8795e-06	0	0.337692
ENSDARG00000012649	SMAD4 (1 of many)	ENSMUSG00000024515	Smad4	1	0.663333	0.883333	0.413224	0.380786		15.0896	16.3918	14.6022	9.68534	-0.0473675	0.564915	-0.639682	8.50629e-09
ENSDARG00000012656	atf6	ENSMUSG00000026663	Atf6	0	2.1	1.39667	-0.588402	0.250155		7.66404	14.4059	5.11856	8.85582	-0.582366	2.18161e-05	0.208521	0.0679528
ENSDARG00000012667	tfap2b	ENSMUSG00000025927	Tfap2b	0	0	0.00666667	0	0.951441		0	0	0	0	0	#N/A	0	#N/A
ENSDARG00000012671	inhbaa	ENSMUSG00000041324	Inhba	0	0.0266667	0.77	0	0.000837991		13.7304	27.4875	39.2143	21.3572	1.514	7.40895e-15	0.637345	8.57836e-08
ENSDARG00000012672	gtf2e2	ENSMUSG00000031585	Gtf2e2	1	59.8733	43.3067	-0.467324	0.0002637		43.7247	37.181	19.6404	31.4417	-1.15463	6.37602e-14	-0.47577	4.69908e-07
ENSDARG00000012674	rpusd4	ENSMUSG00000032044	Rpusd4	0	16.4533	6.03	-1.44815	3.71195e-05		6.56438	5.49258	7.02385	4.73732	0.0976044	0.349277	-0.470588	0.000110328
ENSDARG00000012682	pfn2l	ENSMUSG00000027805	Pfn2	1	74.9867	166.92	1.15445	0.000200278		22.653	9.82143	46.3752	21.7311	1.03365	8.89072e-14	-0.0599398	0.39326
ENSDARG00000012684	atp2b1a	ENSMUSG00000019943	Atp2b1	0	1005.37	108.197	-3.216	9.3333e-09		39.5069	19.1991	12.552	46.0042	-1.65419	5.50289e-21	0.219659	3.31354e-05
ENSDARG00000012688	eif1b	ENSMUSG00000035530	Eif1	1	322.677	203.857	-0.662534	0.00493204		437.41	348.486	491.786	468.385	0.169046	0.000843307	0.0987087	0.038137
ENSDARG00000012694	c3a.1	ENSMUSG00000024164	C3	0	0.0533333	0.746667	0	0.000125496		0	0.0540045	0.069185	0.0301805	0	0.240181	0	0.654426
ENSDARG00000012699	bbx	ENSMUSG00000022641	Bbx	0	18.4267	11.79	-0.644231	0.0031285		2.14663	2.3162	2.38175	3.45914	0.149949	0.00667745	0.688336	1.08344e-12
ENSDARG00000012718	wee2	ENSMUSG00000037159	Wee2	0	0.00333333	0.6	0	0.0154954		0.17902	0.140776	0	0.349477	0	0.00232353	0.965079	0.0142019
ENSDARG00000012723	rbm14a	ENSMUSG00000006456	Rbm14	0	28.2567	13.4467	-1.07134	0.00429849		6.23392	5.78411	7.78692	4.78437	0.320914	0.00418178	-0.381808	0.00140173
ENSDARG00000012726	fam26e.2	ENSMUSG00000049872	Fam26e	0	0	0.0833333	0	0.724535		46.5952	6.83668	1.04535	18.2437	-5.47813	1.30778e-21	-1.35278	7.17538e-11
ENSDARG00000012729	hcls1	ENSMUSG00000022831	Hcls1	0	0.233333	11.9267	5.67565	2.31317e-07		0	0.0525217	0.265264	0.49429	0	0.00084716	0	1.16153e-06
ENSDARG00000012741	tmem57b	ENSMUSG00000028826	Tmem57	1	0.186667	0.286667	0.61891	0.494521		3.85	4.09079	3.63448	1.68344	-0.0831074	0.43768	-1.19345	1.27514e-10
ENSDARG00000012745	poc1bl	ENSMUSG00000090035	Galnt4	1	5.48333	0.32	-4.09891	8.6711e-07		1.54655	1.80732	3.12089	1.75148	1.0129	3.7705e-10	0.179524	0.110802
ENSDARG00000012747	rer1	ENSMUSG00000029048	Rer1	1	111.8	63.6267	-0.813217	0.00404865		146.04	137.468	122.009	128.678	-0.259377	0.00110568	-0.182594	0.016262
ENSDARG00000012763	arl13b	ENSMUSG00000022911	Arl13b	1	14.0533	2.06667	-2.76553	1.24117e-06		1.96794	1.70781	1.51462	0.441772	-0.377732	0.0138317	-2.15531	7.76802e-11
ENSDARG00000012776	smarca1	ENSMUSG00000031099	Smarca1	0	3.54667	13.8733	1.96778	1.50938e-06		3.28751	2.89939	15.3046	11.5678	2.2189	2.86647e-23	1.81504	5.00771e-21
ENSDARG00000012777	nucks1b	ENSMUSG00000026434	Nucks1	0	24.7433	33.98	0.457646	0.00385522		5.66719	6.81502	6.48505	10.6769	0.194484	0.00595288	0.913786	7.07624e-13
ENSDARG00000012788	foxa3	ENSMUSG00000040891	Foxa3	0	0	0.25	0	0.34928		0	0.0242114	0.0436775	0.00808286	0	0.569107	0	0.990435
ENSDARG00000012789	plek2	ENSMUSG00000021118	Plek2	0	0.00333333	0.796667	0	0.00180334		0.0438447	0.371083	0.772283	1.74044	0	1.57729e-06	0	6.06498e-11
ENSDARG00000012790	tmem161a	ENSMUSG00000002342	Tmem161a	0	2.87333	1.37667	-1.06155	0.0701013		16.5413	13.2347	21.2143	14.8047	0.358965	0.000409455	-0.160017	0.0823849
ENSDARG00000012796	hnmt	ENSMUSG00000026986	Hnmt	0	1.34	5.22333	1.96274	0.000740664		0.157154	0.405521	0.975419	1.79776	2.63384	5.31032e-05	3.51595	4.24817e-08
ENSDARG00000012801	pfkpb	ENSMUSG00000021196	Pfkp	0	19.3033	2.64	-2.87024	3.54853e-08		1.2317	1.71936	2.47542	2.32997	1.00702	1.94632e-12	0.919658	1.59308e-11
ENSDARG00000012816	dia1a	ENSMUSG00000045414	1190002N15Rik	0	0	0	0	#N/A		55.6586	106.428	230.067	87.4263	2.04738	7.45623e-19	0.651463	3.47924e-09
ENSDARG00000012818	csnk2a2a	ENSMUSG00000046707	Csnk2a2	1	37.5533	9.32667	-2.00951	7.28504e-08		0.986032	1.00128	1.35933	0.664332	0.463193	0.0018598	-0.56973	0.00149732
ENSDARG00000012820	nop56	ENSMUSG00000027405	Nop56	0	62.6933	81.9	0.385551	0.170646		24.0337	25.6091	12.9187	18.8669	-0.895598	2.22335e-10	-0.349202	0.000262991
ENSDARG00000012823	dlgap4b	ENSMUSG00000061689	Dlgap4	0	3.26	1.13333	-1.5243	2.09856e-05		6.99683	4.52343	9.28083	8.76828	0.407553	1.59674e-05	0.325592	0.000257171
ENSDARG00000012824	itga3b	ENSMUSG00000001507	Itga3	0	0	0.636667	0	0.00398232		6.19886	6.68561	10.1026	16.3158	0.704652	5.79064e-07	1.3962	3.15287e-12
ENSDARG00000012827	mettl3	ENSMUSG00000022160	Mettl3	1	2.73333	2.78667	0.027879	1		7.80675	6.68341	7.56194	8.41878	-0.0459651	0.847438	0.10889	0.494808
ENSDARG00000012829	asah2	ENSMUSG00000024887	Asah2	1	0	0	0	1		0.203392	0.279682	0.332644	0.171574	0.709712	0.201054	-0.245438	0.805322
ENSDARG00000012833	foxn3	ENSMUSG00000033713	Foxn3	1	0.486667	2.1	2.10938	2.01906e-05		5.61547	12.3232	5.43321	7.07754	-0.0476024	0.464011	0.333841	1.04327e-05
ENSDARG00000012840	alg9	ENSMUSG00000032059	Alg9	1	47.9567	10.7367	-2.15919	8.40446e-06		5.11157	6.85196	11.1834	9.01026	1.12953	1.25711e-13	0.817801	7.61535e-11
ENSDARG00000012848	arih2	ENSMUSG00000064145	Arih2	1	95.83	26.72	-1.84256	0.0001847		10.1917	11.541	7.00761	6.27202	-0.540395	4.65446e-13	-0.700387	4.71027e-15
ENSDARG00000012860	tmprss4b	ENSMUSG00000032091	Tmprss4	0	0.133333	0.876667	2.71699	0.0387572		0	0	0	0	0	1	0	1
ENSDARG00000012866	picalma	ENSMUSG00000039361	Picalm	0	4.44	5.26	0.244503	0.377209		1.08117	0.775359	0.806625	1.83383	-0.422627	0.00204809	0.762264	1.03432e-07
ENSDARG00000012871	npepl1	ENSMUSG00000039263	Npepl1	1	27.7233	20.9967	-0.40094	0.0472075		16.4925	15.9287	26.2277	24.9875	0.669284	9.37762e-06	0.599395	4.30712e-05
ENSDARG00000012874	snap23.1	ENSMUSG00000027287	Snap23	0	64.5367	56.91	-0.181437	0.213564		7.09764	4.9169	16.9564	14.2019	1.25642	8.73816e-17	1.00067	1.24358e-14
ENSDARG00000012881	slc4a1a	ENSMUSG00000006574	Slc4a1	0	3.21	48.5167	3.91784	2.74871e-07		0	0.320239	2.44745	2.31943	0	1.4655e-16	0	4.14825e-16
ENSDARG00000012887	znf143a	ENSMUSG00000061079	Zfp143	0	12.9833	4.16667	-1.6397	0.000269268		6.65401	7.56764	3.24832	2.55537	-1.03453	6.20095e-09	-1.38069	6.72147e-11
ENSDARG00000012892	ammecr1	ENSMUSG00000042225	Ammecr1	1	11.9033	4.69333	-1.34268	0.000475531		0.290556	0.357288	0.211629	0.10453	-0.457279	0.146251	-1.4749	0.000670433
ENSDARG00000012899	ddx49	ENSMUSG00000057788	Ddx49	1	9.95	4.67333	-1.09024	0.0016292		8.19939	7.52338	11.3154	4.93013	0.464695	0.00118351	-0.733891	1.31692e-05
ENSDARG00000012903	slc34a2a	ENSMUSG00000029188	Slc34a2	0	0	0.32	0	0.00274199		2.19614	0.910104	0.459726	2.33769	-2.25612	4.97781e-12	0.0901161	0.480556
ENSDARG00000012914	arhgef4	ENSMUSG00000037509	Arhgef4	0	12.1333	7.94667	-0.610554	0.0349473		0.5054	0.253583	1.00936	0.0680268	0.997947	2.00985e-13	0	9.13477e-15
ENSDARG00000012915	ech1	ENSMUSG00000053898	Ech1	0	11.1	18.1833	0.712057	0.000240366		108.203	68.803	152.113	118.525	0.491404	0.00936965	0.131446	0.517699
ENSDARG00000012927	tcea2	ENSMUSG00000059540	Tcea2	1	20.2467	56.75	1.48694	0.00388073		2.18939	1.47701	3.84218	4.75067	0.811395	4.38418e-07	1.1176	1.50836e-09
ENSDARG00000012929	eif2d	ENSMUSG00000026427	Eif2d	0	6.45	9.83667	0.60887	0.12362		6.28686	6.26048	8.70619	5.72799	0.469701	3.52055e-06	-0.134311	0.123025
ENSDARG00000012932	mat2b	ENSMUSG00000042032	Mat2b	0	53.9933	17.2233	-1.64842	0.00122727		46.9536	44.5655	40.7119	40.7904	-0.205782	0.00149112	-0.203004	0.00175568
ENSDARG00000012942	itgb5	ENSMUSG00000022817	Itgb5	1	0.46	5.87	3.67365	9.63692e-06		1.56947	5.6157	7.13609	21.7823	2.18485	1.95501e-16	3.7948	1.32527e-21
ENSDARG00000012944	myhz2	ENSMUSG00000056328	Myh1	0	0	0.543333	0	9.60403e-06		0	0.00251411	0.0373027	0.0512506	0	0.0127646	0	0.00124299
ENSDARG00000012945	tnfsf13b	ENSMUSG00000031497	Tnfsf13b	0	0.336667	4.95	3.87804	0.000339007		0.303288	0.406026	0.0610058	0.19678	0	3.70933e-07	-0.624102	0.00803833
ENSDARG00000012946	syap1	ENSMUSG00000031357	Syap1	0	129.91	58.6167	-1.14813	0.000119767		31.859	21.0323	37.4335	21.7882	0.232629	0.00271707	-0.548158	7.98673e-08
ENSDARG00000012947	ska2	ENSMUSG00000020492	Ska2	0	28.5033	45.1067	0.66221	0.00813979		8.1989	8.37919	6.96481	9.38255	-0.235346	0.0160209	0.194551	0.0372203
ENSDARG00000012948	asb18	ENSMUSG00000067081	Asb18	0	0	0	0	1		0.00567455	0.00424691	0	0	0	0.56121	0	0.56942
ENSDARG00000012949	scml2	ENSMUSG00000000037	Scml2	0	4.00333	1.76	-1.18563	0.00076151		0	0.0281324	0	0	0	1	0	1
ENSDARG00000012981	osbpl7	ENSMUSG00000038534	Osbpl7	0	0	3.14333	0	2.65871e-05		4.35338	2.13559	2.61922	3.58801	-0.732997	2.27172e-07	-0.27895	0.0105976
ENSDARG00000012982	nf1a	ENSMUSG00000020716	Nf1	0	1.09333	0.71	-0.622842	0.16583		0.18617	0.180767	0.310635	0.395056	0.738605	0.00224688	1.08544	1.07857e-05
ENSDARG00000012986	adal	ENSMUSG00000027259	Adal	0	1.72333	2.57667	0.580304	0.0650088		5.53925	4.73974	3.86455	3.83306	-0.51939	6.27089e-07	-0.531194	5.08684e-07
ENSDARG00000012987	gpia	ENSMUSG00000036427	Gpi1	0	276.62	230.237	-0.264788	0.448287		17.3021	14.195	19.3572	15.6003	0.161927	0.421824	-0.149373	0.474253
ENSDARG00000013000	ppfia2	ENSMUSG00000053825	Ppfia2	0	0	0.173333	0	0.00737935		0.0262205	0.00987077	0.0317811	0.0149725	0	0.768446	0	0.470218
ENSDARG00000013004	tdg.1	ENSMUSG00000034674	Tdg	1	7.5	2.02	-1.89254	1.4769e-06		9.33773	8.20199	4.51992	6.73308	-1.04678	4.05533e-15	-0.471805	8.67637e-09
ENSDARG00000013005	opcml	ENSMUSG00000062257	Opcml	0	0.47	0.23	-1.03103	0.198666		0.0464019	0.0291561	0.00779192	0.0104065	0	0.00570119	0	0.00968321
ENSDARG00000013006	pibf1	ENSMUSG00000022064	Pibf1	0	4.55	3.94	-0.207671	0.332461		4.48686	3.75819	2.43902	3.46976	-0.879401	1.40234e-09	-0.370868	0.000248862
ENSDARG00000013009	ubiad1	ENSMUSG00000047719	Ubiad1	1	24.1633	13.63	-0.826034	0.0841351		16.5957	13.6877	14.7713	11.878	-0.16801	0.0906086	-0.48251	2.96706e-05
ENSDARG00000013014	or101-1	ENSMUSG00000073997	Olfr521	0	0.00333333	0.00666667	0	0.994744		0	0	0	0	0	#N/A	0	#N/A
ENSDARG00000013016	pole4	ENSMUSG00000030042	Pole4	0	68.2433	12.61	-2.43612	4.60801e-07		26.2496	27.4133	24.0411	24.5806	-0.126793	0.0479049	-0.094771	0.145357
ENSDARG00000013020	dtnbb	ENSMUSG00000071454	Dtnb	1	0.666667	0.0266667	0	7.86461e-05		3.77713	6.52741	7.66745	5.44956	1.02146	3.99576e-06	0.52885	0.00624173
ENSDARG00000013023	nsun3	ENSMUSG00000050312	Nsun3	0	0.0266667	0.08	0	0.620034		0.997355	0.534078	1.06323	0.106702	0.0922803	0.608852	-3.22452	1.98754e-11
ENSDARG00000013024	erap1a	ENSMUSG00000021583	Erap1	0	4.74333	2.58333	-0.876667	0.00353758		1.98447	3.56558	4.81027	5.03142	1.27736	7.23083e-11	1.34221	2.97823e-11
ENSDARG00000013025	ints6	ENSMUSG00000035161	Ints6	1	3.22333	1.14667	-1.49111	0.0003431		3.68499	4.6914	3.66231	1.73039	-0.00890899	1	-1.09056	1.00111e-06
ENSDARG00000013031	mta2	ENSMUSG00000071646	Mta2	1	63.7667	52.2667	-0.286911	0.330255		9.93283	13.9339	16.3098	12.1766	0.715462	1.4756e-13	0.293834	1.16714e-06
ENSDARG00000013044	ndufv2	ENSMUSG00000024099	Ndufv2	0	177.677	97.0233	-0.872851	0.00378486		154.221	141.994	107.911	108.467	-0.515158	0.000107165	-0.507747	0.00013025
ENSDARG00000013051	zgc:158412	ENSMUSG00000036027	1810046K07Rik	0	0	0	0	#N/A		0	0	0	0.0121992	0	1	0	0.825432
ENSDARG00000013056	itpk1a	ENSMUSG00000057963	Itpk1	1	0.383333	0	0	0.148276		21.2414	14.6182	84.1208	40.2809	1.98558	6.71899e-18	0.923218	2.93594e-11
ENSDARG00000013058	ascc2	ENSMUSG00000020412	Ascc2	0	5.69	1.86	-1.61313	0.00133329		8.62893	10.377	24.6731	17.3907	1.51569	4.23827e-16	1.01106	1.78456e-12
ENSDARG00000013063	oxct1a	ENSMUSG00000076438	Oxct2b	1	226.387	2.49	-6.5065	6.79855e-11		0.339139	0.00920583	0.158764	0	-1.09499	0.000334955	0	1.98872e-08
ENSDARG00000013072	mmp15b	ENSMUSG00000031790	Mmp15	0	0	0.703333	0	2.20211e-05		2.38797	8.59601	8.71417	11.0946	1.86758	1.27989e-09	2.216	4.53011e-11
ENSDARG00000013075	mrpl11	ENSMUSG00000024902	Mrpl11	1	89.03	64.5	-0.464992	0.101864		17.1703	10.9744	16.432	15.927	-0.0634132	0.313372	-0.108446	0.0971076
ENSDARG00000013076	bmi1b	ENSMUSG00000026739	Bmi1	0	9.35333	10.93	0.224741	0.332206		24.4863	32.7905	8.32506	19.4325	-1.55644	4.1671e-18	-0.3335	4.41239e-06
ENSDARG00000013078	ywhaba	ENSMUSG00000018326	Ywhab	1	303.19	132.573	-1.19343	6.06757e-07		113.189	72.9005	107.85	77.9598	-0.0697028	0.275351	-0.53793	6.44852e-09
ENSDARG00000013079	tubgcp2	ENSMUSG00000025474	Tubgcp2	1	39.5633	1.71333	-4.52929	1.53053e-06		13.2762	14.1202	13.3772	17.2547	0.0109277	0.992803	0.378145	0.000975235
ENSDARG00000013082	uap1l1	ENSMUSG00000026956	Uap1l1	1	4.24667	27.3033	2.68467	1.76513e-07		6.42269	3.72147	4.86603	9.38245	-0.400433	0.0470053	0.546787	0.00595984
ENSDARG00000013087	ndrg3a	ENSMUSG00000027634	Ndrg3	0	52.1733	148.32	1.50733	0.000177321		38.4551	38.8013	42.7711	27.8345	0.15346	8.50023e-05	-0.466303	1.58131e-12
ENSDARG00000013095	gclc	ENSMUSG00000032350	Gclc	1	64.6067	10.88	-2.57	8.57983e-08		19.2388	16.537	7.82981	8.98412	-1.29697	1.29426e-10	-1.09857	2.44024e-09
ENSDARG00000013110	dmtn	ENSMUSG00000022099	Dmtn	0	13.6833	55.2567	2.01373	2.19596e-07		15.1884	9.18929	23.1878	31.6503	0.610398	1.29323e-12	1.05925	3.52721e-17
ENSDARG00000013125	dlx1a	ENSMUSG00000041911	Dlx1	1	9.71667	0.716667	-3.76109	2.06423e-07		0.00454288	0	0.100974	0	0	5.34497e-07	0	0.824004
ENSDARG00000013128	pdk1	ENSMUSG00000006494	Pdk1	0	3.55	3.97	0.16132	0.580497		11.2829	4.17342	4.78508	4.19742	-1.23753	3.96718e-09	-1.42657	4.08905e-10
ENSDARG00000013144	atp1b1a	ENSMUSG00000026576	Atp1b1	0	145.333	2601.25	4.16177	1.65958e-09		265.008	109.499	340.559	200.317	0.361872	0.00493633	-0.403746	0.00207462
ENSDARG00000013150	dhx16	ENSMUSG00000024422	Dhx16	0	8.72667	10.0733	0.207039	0.134118		6.78118	7.33554	8.87523	6.53514	0.388249	7.83619e-06	-0.0533174	0.512365
ENSDARG00000013153	dennd3b	ENSMUSG00000036661	Dennd3	0	0.01	0.0133333	0	1		0.62933	0.565074	1.03532	1.552	0.718189	0.00164115	1.30224	2.32869e-07
ENSDARG00000013161	ERAS	ENSMUSG00000031160	Eras	0	0	0	0	#N/A		0	0	0	0	0	#N/A	0	#N/A
[truncated: 15,499 more rows]

## Sheet: Mouse
ZF Gene stable ID	ZF Gene name	Mouse gene stable ID	Mouse gene name	High confidence ortholog (Yes = 1)	ZF HC AVERAGE	ZF SC AVERAGE	Log2FC SC v. HC	FDR adj-P-Val		MOUSE IHC AVERAGE	MOUSE OHC AVERAGE	MOUSE DEITER AVERAGE	MOUSE PILLAR AVERAGE	Log2FC DC v. IHC	FDR adj-P-Val	Log2FC PC v. IHC	FDR adj-P-Val
ENSDARG00000030644	gnai3	ENSMUSG00000000001	Gnai3	0	0	0.643333	0	0.115846		58.8608	73.2068	110.144	79.7696	0.904014	9.42916e-13	0.438532	3.60096e-07
ENSDARG00000043720	cdc45	ENSMUSG00000000028	Cdc45	1	0	1.31333	0	4.59506e-06		5.25785	4.58723	1.99466	1.37784	-1.39833	3.28991e-07	-1.93206	4.24994e-09
ENSDARG00000012949	scml2	ENSMUSG00000000037	Scml2	0	4.00333	1.76	-1.18563	0.00076151		0	0.0281324	0	0	0	1	0	1
ENSDARG00000040944	ntd5	ENSMUSG00000000049	Apoh	0	0	2.62333	0	1.22515e-06		0.848993	0.582869	0.371623	0.365341	-1.19191	0.00675353	-1.21651	0.00784544
ENSDARG00000024184	narf	ENSMUSG00000000056	Narf	1	23.2367	17.0867	-0.443532	0.0190055		30.507	32.588	15.481	25.2865	-0.978638	2.55335e-14	-0.270769	5.57012e-05
ENSDARG00000052000	cav2	ENSMUSG00000000058	Cav2	0	1.73333	21.48	3.63137	1.87923e-08		51.6918	27.5216	16.7912	135.137	-1.62223	6.43462e-17	1.38642	1.39222e-15
ENSDARG00000038561	klf6b	ENSMUSG00000000078	Klf6	0	0	0.563333	0	0.029853		9.29061	4.91354	13.1366	19.7548	0.499752	5.07577e-08	1.08836	2.87792e-14
ENSDARG00000104311	scmh1	ENSMUSG00000000085	Scmh1	0	4.08333	2.14	-0.932137	0.00634414		4.20438	3.19921	5.13869	2.93009	0.289507	0.000575011	-0.520949	6.33504e-07
ENSDARG00000088383	cox5aa	ENSMUSG00000000088	Cox5a	0	776.95	395.437	-0.974375	1.3919e-06		245.061	284.547	237.34	189.12	-0.0461864	0.515213	-0.373841	5.23338e-06
ENSDARG00000018025	tbx2a	ENSMUSG00000000093	Tbx2	0	24.83	8.17	-1.60368	4.98223e-09		78.0488	2.7484	19.0583	51.8185	-2.03396	7.33866e-19	-0.59091	1.2569e-08
ENSDARG00000030058	tbx4	ENSMUSG00000000094	Tbx4	1	0	0	0	1		0	0	0	0	0	1	0	1
ENSDARG00000098424	CABZ01079241.1	ENSMUSG00000000103	Zfy2	0						0	0	0	0	0	1	0	1
ENSDARG00000088708	ngfra	ENSMUSG00000000120	Ngfr	0	0.0466667	0.0733333	0	0.830707		0.261463	0.0133878	0.0810355	0.0149522	0	0.0012864	0	3.81311e-05
ENSDARG00000038990	wnt3	ENSMUSG00000000125	Wnt3	0	0	66.57	0	1.70004e-13		0	0	0	0	0	#N/A	0	#N/A
ENSDARG00000063437	wnt9a	ENSMUSG00000000126	Wnt9a	1	0	1.69667	0	4.25473e-06		3.58339	12.6416	22.084	6.89045	2.6236	3.90544e-21	0.943275	1.05964e-11
ENSDARG00000012196	fer	ENSMUSG00000000127	Fer	0	1.53667	0.75	-1.03484	0.0739771		7.08048	6.03886	5.96618	5.49353	-0.24704	0.0082772	-0.366113	0.000283348
ENSDARG00000041217	xpo6	ENSMUSG00000000131	Xpo6	0	8.94667	7.11667	-0.330149	0.283416		2.86929	3.53928	4.67574	6.05768	0.704503	1.00225e-09	1.07807	2.75296e-13
ENSDARG00000098903	tfe3a	ENSMUSG00000000134	Tfe3	0	4.32333	1.07	-2.01453	5.51284e-06		3.05334	2.25104	2.96526	2.11389	-0.0422258	0.714185	-0.530487	1.49013e-05
ENSDARG00000100149	axin2	ENSMUSG00000000142	Axin2	0	8.57	18.3133	1.09553	0.00910359		0.292903	0.233739	0.830813	0.984916	1.5041	8.90776e-08	1.74958	2.70863e-09
ENSDARG00000062585	brat1	ENSMUSG00000000148	Brat1	0	16.49	2.97	-2.47306	3.35818e-07		3.13579	3.37074	3.83708	2.13021	0.291179	0.000958345	-0.557834	1.19003e-06
ENSDARG00000025826	gna12a	ENSMUSG00000000149	Gna12	1	0.916667	4.59	2.32403	0.000103139		22.0563	23.2906	36.6195	16.9357	0.731422	3.36026e-06	-0.381119	0.00486075
ENSDARG00000052271	slc22a18	ENSMUSG00000000154	Slc22a18	0	8.84333	3.55333	-1.31542	8.06304e-06		0.543704	0.918522	5.12493	1.03772	3.23664	3.6814e-14	0.932519	0.00244852
ENSDARG00000087983	igsf5a	ENSMUSG00000000159	Igsf5	0	0	0.0466667	0	0.791142		83.8674	199.928	11.5227	22.7741	-2.86364	0.599624	-1.88072	0.955123
ENSDARG00000014849	pih1d2	ENSMUSG00000000167	Pih1d2	0	103.293	1.13667	-6.50579	1.68067e-13		2.73052	0.835472	1.01956	1.4096	-1.42123	1.0071e-09	-0.953886	3.01879e-07
ENSDARG00000015918	dlat	ENSMUSG00000000168	Dlat	0	64.9667	36.7367	-0.822479	0.0079749		19.004	18.6428	15.3052	14.1785	-0.312278	0.019692	-0.422594	0.00244839
ENSDARG00000055712	sdhda	ENSMUSG00000000171	Sdhd	0	1.29667	0.0133333	0	6.653e-05		130.596	114.625	116.157	115.443	-0.169031	0.0280926	-0.177923	0.021522
ENSDARG00000045854	fgf23	ENSMUSG00000000182	Fgf23	0	0	0	0	#N/A		0	0	0.140011	0	0	0.000148378	0	1
ENSDARG00000009351	fgf6a	ENSMUSG00000000183	Fgf6	1	0.766667	0	0	0.00241718		0	0	0	0	0	#N/A	0	#N/A
ENSDARG00000051748	ccnd2a	ENSMUSG00000000184	Ccnd2	0	2.05	37.6767	4.19998	4.43964e-06		0.113649	0.450013	1.01705	2.85534	3.16173	1.14271e-10	4.651	1.04539e-16
ENSDARG00000103200	gpr107	ENSMUSG00000000194	Gpr107	0	30.8867	10.1933	-1.59936	1.24591e-06		2.62182	4.05193	4.20938	4.08908	0.683043	8.36011e-09	0.641209	2.63189e-08
ENSDARG00000099321	btbd17a	ENSMUSG00000000202	Btbd17	0	0.00666667	0.0833333	0	0.126735		0.0596124	0.239718	0.0606667	0.256465	0	1	0	0.00012869
ENSDARG00000030621	th	ENSMUSG00000000214	Th	0	0	0	0	1		0	0	0.160163	0	0	2.99799e-05	0	1
ENSDARG00000035350	ins	ENSMUSG00000000215	Ins2	0	0	0.11	0	0.966054		0	0	0	0	0	#N/A	0	#N/A
ENSDARG00000101419	drp2	ENSMUSG00000000223	Drp2	0	0.0166667	0	0	0.736971		0.565182	0	0.10256	0.536453	-2.46225	4.94626e-11	-0.0752659	0.548008
ENSDARG00000031222	lhx2b	ENSMUSG00000000247	Lhx2	1	0	0	0	1		0	0	0	0	0	1	0	1
ENSDARG00000016160	gmpr	ENSMUSG00000000253	Gmpr	0	0.643333	0.853333	0.407543	0.450821		2.20093	0.216139	12.8115	4.48994	2.54125	2.75715e-15	1.02858	2.77139e-07
ENSDARG00000012019	glra1	ENSMUSG00000000263	Glra1	0	0.0266667	0.13	0	0.142384		0.0194868	0.161253	0	0.00682054	0	0.286902	0	0.520583
ENSDARG00000034871	mid2	ENSMUSG00000000266	Mid2	1	11.8133	0.803333	-3.87827	9.73274e-09		1.29857	0.569804	0.99354	1.42638	-0.386276	0.0104182	0.135431	0.334116
ENSDARG00000104396	trim25	ENSMUSG00000000275	Trim25	0	25.3167	21.1533	-0.259202	0.116901		0.495009	1.06877	2.92093	1.45535	2.5609	1.12433e-15	1.55584	4.21988e-10
ENSDARG00000104793	dgke	ENSMUSG00000000276	Dgke	1	0.02	0.71	0	0.000352223		1.34551	1.35844	1.3101	0.649114	-0.0384792	0.762017	-1.05161	4.86413e-09
ENSDARG00000040072	scpep1	ENSMUSG00000000278	Scpep1	0	14.61	49.3367	1.7557	5.24473e-05		29.1495	62.9774	97.0465	51.3655	1.7352	4.06514e-10	0.817327	5.27065e-05
ENSDARG00000101859	MNT (1 of many)	ENSMUSG00000000282	Mnt	0	0	0	0	#N/A		0.860408	0.666444	0.747402	0.814428	-0.203137	0.442957	-0.0792345	0.823332
ENSDARG00000016939	itgb2	ENSMUSG00000000290	Itgb2	0	0.346667	5.33667	3.94432	0.000861655		0	0.13753	0.164663	0.769671	0	0.0342087	0	1.45801e-08
ENSDARG00000034957	hddc2	ENSMUSG00000000295	Hddc2	1	29.9867	8.48333	-1.82162	0.000121191		8.52541	4.53794	4.51224	5.59779	-0.917924	1.4519e-10	-0.606913	1.48159e-07
ENSDARG00000042548	tpd52l1	ENSMUSG00000000296	Tpd52l1	1	733.37	17.7167	-5.37136	5.35861e-11		13.4345	13.2898	53.9138	35.4926	2.00471	2.00963e-16	1.40157	3.39095e-13
ENSDARG00000103614	pemt	ENSMUSG00000000301	Pemt	0	12.3767	2.03333	-2.6057	8.04571e-07		2.14534	1.25939	2.28318	1.40737	0.0898377	0.828963	-0.6082	0.00762644
ENSDARG00000015002	cdh4	ENSMUSG00000000305	Cdh4	0	4.39667	2.4	-0.873376	0.00995957		0.170153	0.277789	0.0904927	0.0730278	0	0.0149064	0	0.00355798
ENSDARG00000016598	ckmt1	ENSMUSG00000000308	Ckmt1	0	631.52	74.07	-3.09187	6.5766e-06		13.4913	32.9931	12.2171	5.76513	-0.143126	0.0396664	-1.2266	1.91869e-14
ENSDARG00000069335	bcl6b	ENSMUSG00000000317	Bcl6b	0	0.95	1.40333	0.562858	0.0437828		0	0	0.0394626	0	0	0.507698	0	1
ENSDARG00000069463	alox12	ENSMUSG00000000320	Alox12	0	0	3.07667	0	1.35064e-05		1.38832	3.04173	17.8674	7.42577	3.68591	6.7757e-22	2.4192	2.24202e-17
ENSDARG00000061688	arvcfb	ENSMUSG00000000325	Arvcf	0	0.87	7.75333	3.15573	1.72594e-06		17.1906	0.598988	2.31209	5.43816	-2.89435	4.50231e-11	-1.66043	2.45523e-07
ENSDARG00000015337	comta	ENSMUSG00000000326	Comt	0	2.16	8.89333	2.04169	4.53723e-05		26.5728	11.022	23.0517	16.568	-0.205077	0.192661	-0.681544	0.000133503
ENSDARG00000002215	rtca	ENSMUSG00000000339	Rtca	1	51.3833	10.38	-2.30749	2.39533e-07		23.2038	21.8549	29.2401	21.3864	0.333587	0.00108549	-0.117667	0.226704
ENSDARG00000101561	dbt	ENSMUSG00000000340	Dbt	1	41.7333	15.23	-1.45428	0.00430909		1.59124	0.598849	5.30399	3.22741	1.73693	3.56246e-12	1.02023	1.47107e-07
ENSDARG00000007867	dazap2	ENSMUSG00000000346	Dazap2	1	25.2633	32.2167	0.350762	0.262231		316.229	269.229	485.766	486.185	0.619294	4.51063e-14	0.620537	5.65643e-14
ENSDARG00000025972	mcts1	ENSMUSG00000000355	Mcts1	1	34.0633	79.92	1.23034	8.12301e-05		12.553	8.12653	20.7641	12.8863	0.726054	9.66473e-10	0.0377989	0.711126
ENSDARG00000020544	rem1	ENSMUSG00000000359	Rem1	0	380.387	2.81333	-7.07904	2.65085e-11		39.0134	26.646	0.539761	6.63415	-6.17551	7.76713e-24	-2.55599	1.02175e-17
ENSDARG00000056387	rnf17	ENSMUSG00000000365	Rnf17	0	0	0.0466667	0	0.24136		0.474363	0.812481	0.23946	0	-0.986204	0.0006081	0	1.10511e-08
ENSDARG00000098118	trappc10	ENSMUSG00000000374	Trappc10	0	7.83333	2.62	-1.58006	0.00144928		2.78244	2.54917	1.64541	2.59402	-0.757904	1.40601e-07	-0.101163	0.375951
ENSDARG00000013705	ccm2	ENSMUSG00000000378	Ccm2	0	14.78	2.86667	-2.3662	2.10129e-05		15.709	12.6409	27.9043	28.4692	0.828893	7.66581e-13	0.857807	4.99613e-13
ENSDARG00000074807	tbrg4	ENSMUSG00000000384	Tbrg4	0	11.2167	5.37	-1.06265	5.4753e-06		0.518687	0.469593	0.317183	0.44094	-0.709547	0.0539345	-0.234284	0.506993
ENSDARG00000098686	tmprss2	ENSMUSG00000000385	Tmprss2	0	1.17667	1.06667	-0.141596	0.795503		17.0551	58.2225	21.7222	32.266	0.348972	0.0123288	0.919815	2.40833e-07
ENSDARG00000079296	gcga	ENSMUSG00000000394	Gcg	0	0	0	0	1		0	0	0	0.389529	0	1	0	3.222e-14
ENSDARG00000070723	ndufa9a	ENSMUSG00000000399	Ndufa9	0	116.943	69.7233	-0.746096	0.00175246		58.3127	53.5083	61.2626	49.9016	0.0711946	0.285754	-0.224725	0.00122679
ENSDARG00000045958	egfl6	ENSMUSG00000000402	Egfl6	0	0	0	0	1		19.9401	13.9857	5.70808	73.8812	-1.8046	5.50289e-21	1.88953	1.45064e-21
ENSDARG00000102525	lck	ENSMUSG00000000409	Lck	0	0	1.46	0	0.000377262		0.263171	0.342514	1.18398	0.532526	2.16956	3.08365e-08	1.01685	0.00893813
ENSDARG00000040991	cttnbp2	ENSMUSG00000000416	Cttnbp2	0	4.91	1.60667	-1.61165	1.93567e-07		0.0349689	0.160042	0.131709	0.116048	0	0.00121904	0	0.00470183
ENSDARG00000061335	galnt1	ENSMUSG00000000420	Galnt1	0	23.6633	8.99667	-1.39519	0.000101182		21.2479	28.5233	32.2473	53.1556	0.601861	8.95238e-15	1.3229	2.52542e-21
ENSDARG00000007277	myf5	ENSMUSG00000000435	Myf5	1	0	0	0	1		0	0	0	0	0	#N/A	0	#N/A
ENSDARG00000007630	mkrn2	ENSMUSG00000000439	Mkrn2	1	20.4433	6.64333	-1.62165	1.89359e-05		16.0678	26.7517	10.0316	11.8113	-0.679618	2.65409e-08	-0.443998	1.60131e-05
ENSDARG00000031848	pparg	ENSMUSG00000000440	Pparg	1	0.473333	0.723333	0.611804	0.387562		2.35288	0.43198	0.951295	2.60352	-1.30646	0.000302692	0.146035	0.623802
ENSDARG00000096415	raf1a	ENSMUSG00000000441	Raf1	0	14.45	12.72	-0.183971	0.30593		21.5291	31.8705	20.0013	19.6844	-0.106193	0.0371752	-0.12923	0.0131138
ENSDARG00000086778	pdgfba	ENSMUSG00000000489	Pdgfb	0	0	0.926667	0	2.85493e-05		0.0483073	0	0	0	0	0.000204169	0	0.000211922
ENSDARG00000018179	acvrl1	ENSMUSG00000000530	Acvrl1	0	0	11.2667	0	4.1414e-09		0	0.00712187	0.127778	0.256731	0	0.000420236	0	8.37235e-08
ENSDARG00000000588	grasp	ENSMUSG00000000531	Grasp	0	0.306667	11.5	5.22882	7.91073e-08		0	0.106605	0.279666	0.456614	0	0.000834408	0	5.27229e-06
ENSDARG00000018968	acvr1ba	ENSMUSG00000000532	Acvr1b	0	48.8833	7.11	-2.78142	4.48584e-09		0.526655	1.24839	0.675328	1.30446	0.35873	0.156087	1.30852	6.42961e-07
ENSDARG00000009217	tom1l2	ENSMUSG00000000538	Tom1l2	0	7.15333	1.02	-2.81005	5.47086e-06		26.0616	9.46223	8.99708	8.76449	-1.5344	3.02027e-18	-1.57218	3.30268e-18
ENSDARG00000040898	gpa33	ENSMUSG00000000544	Gpa33	0	0	0	0	1		0.085621	0.185258	0	0	0	0.00411327	0	0.00418256
ENSDARG00000009899	znf385a	ENSMUSG00000000552	Zfp385a	0	44.3733	32.92	-0.430729	0.105865		53.5746	25.8675	3.1699	10.254	-4.07904	5.25769e-16	-2.38536	8.85368e-12
ENSDARG00000006353	itga5	ENSMUSG00000000555	Itga5	0	0.08	1.95333	0	0.000471353		0.14657	0	0.40362	0.00395254	1.4614	0.0195299	0	0.117765
ENSDARG00000034011	GABRA2 (1 of many)	ENSMUSG00000000560	Gabra2	0	0	0.866667	0	5.65131e-06		0	0	0.0023473	0.00230308	0	0.833566	0	0.850019
ENSDARG00000101347	CABZ01068248.1	ENSMUSG00000000561	Wdr77	0						16.1963	16.2921	13.7258	10.4407	-0.238773	0.00257023	-0.633443	8.80039e-09
ENSDARG00000026246	ADORA3 (1 of many)	ENSMUSG00000000562	Adora3	0	0	0	0	#N/A		0	0	0.0142103	0	0	0.352922	0	1
ENSDARG00000011553	atp5f1	ENSMUSG00000000563	Atp5f1	0	506.373	377.773	-0.422681	0.0265212		138.928	132.998	121.237	95.0034	-0.196508	0.0276078	-0.548287	1.03162e-06
ENSDARG00000003293	sox9a	ENSMUSG00000000567	Sox9	0	3.88667	9.90333	1.34938	1.37251e-06		24.3798	16.0302	56.3518	70.5776	1.20877	1.07726e-14	1.53352	1.41627e-16
ENSDARG00000059246	hnrnpd	ENSMUSG00000000568	Hnrnpd	0	46.6367	28.5	-0.710503	0.000244028		6.70838	9.57569	6.82591	7.60948	0.0250577	0.902889	0.181833	0.118841
ENSDARG00000021112	c1d	ENSMUSG00000000581	C1d	0	9.75333	9.31667	-0.0660815	0.858339		21.9514	15.1061	20.6968	17.566	-0.0849013	0.272544	-0.321524	0.000155845
ENSDARG00000088439	gm2a	ENSMUSG00000000594	Gm2a	1	0.803333	20.86	4.6986	1.35123e-08		27.8214	62.1488	88.5938	71.6686	1.67101	1.08143e-20	1.36515	1.15284e-18
ENSDARG00000098916	krit1	ENSMUSG00000000600	Krit1	0	24.21	6.83333	-1.82494	0.000718091		4.13535	3.37225	1.72855	2.11152	-1.25844	2.75933e-13	-0.969725	2.7231e-11
ENSDARG00000035808	clcn4	ENSMUSG00000000605	Clcn4	1	14.8267	3.70667	-2	6.02647e-08		24.3999	28.074	8.67478	15.911	-1.49198	1.43285e-23	-0.616856	7.13319e-16
ENSDARG00000017742	grm6a	ENSMUSG00000000617	Grm6	0	0.736667	0.423333	-0.799218	0.00608823		0	0	0	0	0	#N/A	0	#N/A
ENSDARG00000100308	SEMA4F	ENSMUSG00000000627	Sema4f	0	0.743333	3.55333	2.25709	0.000216387		0.494978	1.16747	0.0692688	0.704126	0	1.67214e-06	0.508469	0.0266676
ENSDARG00000101482	hk2	ENSMUSG00000000628	Hk2	0	35.9833	28	-0.361902	0.586983		0.858904	3.23305	2.5735	3.50403	1.58316	1.79317e-14	2.02844	6.69194e-17
ENSDARG00000075752	myo18aa	ENSMUSG00000000631	Myo18a	0	3.27333	0.876667	-1.90066	4.92894e-05		0.703928	0.770099	0.928915	1.81429	0.400119	0.0176831	1.36591	5.55874e-10
ENSDARG00000076487	haao	ENSMUSG00000000673	Haao	0	0.0566667	1.49667	0	8.12301e-05		0.209196	0	0	0	0	1.30065e-05	0	1.35432e-05
ENSDARG00000078768	abhd15a	ENSMUSG00000000686	Abhd15	0	2.60667	6.70333	1.36267	2.09443e-05		1.56346	0.00474552	0.0118177	0.786161	0	6.57441e-14	-0.991848	1.30227e-06
ENSDARG00000010630	hoxb6a	ENSMUSG00000000690	Hoxb6	1	0	0.37	0	0.0238388		0	0	0	0	0	1	0	1
ENSDARG00000076306	loxl3a	ENSMUSG00000000693	Loxl3	0	0	3.29667	0	7.47845e-09		0.178135	0.203063	0.864116	0.0259934	2.27825	6.11411e-11	0	0.00175977
ENSDARG00000016059	rab5b	ENSMUSG00000000711	Rab5b	0	56.4867	27.6967	-1.0282	0.00138315		13.876	6.22515	9.96513	7.96825	-0.477628	1.3963e-06	-0.800255	2.95208e-10
ENSDARG00000041141	cryba1a	ENSMUSG00000000724	Cryba1	0	0	0.353333	0	0.00774678		0	0	0	0	0	1	0	1
ENSDARG00000056784	aire	ENSMUSG00000000731	Aire	0	0	0.166667	0	0.0214239		0	0.0245328	0.0482479	0.539935	0	0.0619944	0	1.45047e-14
ENSDARG00000068187	spg7	ENSMUSG00000000738	Spg7	0	20.32	8.99333	-1.17597	0.00168561		13.0502	16.9865	10.4105	13.5807	-0.326031	7.04826e-05	0.0574907	0.449009
ENSDARG00000007769	sult5a1	ENSMUSG00000000739	Sult5a1	0	0	1.01667	0	0.0306216		0.0556157	1.44985	3.35088	10.835	0	1.39831e-05	0	3.91196e-09
ENSDARG00000099380	rpl13	ENSMUSG00000000740	Rpl13	1	67.02	301.217	2.16814	3.56896e-06		89.2757	68.4746	124.693	119.026	0.482045	1.62974e-06	0.414934	1.30274e-05
ENSDARG00000102643	chmp1a	ENSMUSG00000000743	Chmp1a	0	98.1933	48.9567	-1.00412	0.00182039		42.4319	36.038	62.1579	51.5035	0.550788	1.76449e-13	0.279521	4.85364e-08
ENSDARG00000003938	rpa1	ENSMUSG00000000751	Rpa1	0	22.2633	28.3667	0.349527	0.0572297		24.6851	16.0072	12.786	18.521	-0.949071	3.07037e-11	-0.41448	1.94494e-05
ENSDARG00000069048	serpinf1	ENSMUSG00000000753	Serpinf1	0	1.04333	115.63	6.79217	1.25188e-08		0.703478	1.67231	6.07946	5.66699	3.11137	5.4821e-18	3.01001	2.10102e-17
ENSDARG00000029133	tubgcp3	ENSMUSG00000000759	Tubgcp3	1	10.37	1.17667	-3.13964	3.17224e-06		6.25076	5.44979	4.3811	3.76347	-0.512738	1.21221e-09	-0.73197	2.65841e-12
ENSDARG00000039434	oprm1	ENSMUSG00000000766	Oprm1	1	0	0.623333	0	3.29813e-05		0	0	0	0	0	#N/A	0	#N/A
ENSDARG00000104516	polr3d	ENSMUSG00000000776	Polr3d	1						8.57439	7.88678	9.42349	5.96446	0.136226	0.338323	-0.523643	0.000893534
ENSDARG00000038672	tcf7	ENSMUSG00000000782	Tcf7	0	0	0.0166667	0	0.809196		0.0809172	0.573599	0.780386	0.293794	0	5.05838e-10	0	0.000938748
ENSDARG00000005392	slc5a5	ENSMUSG00000000792	Slc5a5	1	0.00333333	94.9233	0	1.57431e-11		0	0.416747	0.154235	0.0231529	0	0.00114868	0	0.633331
ENSDARG00000019753	kcnn3	ENSMUSG00000000794	Kcnn3	0	1.14667	0.523333	-1.13164	0.000826093		0	0	0	0	0	1	0	1
ENSDARG00000061895	usp32	ENSMUSG00000000804	Usp32	1	0.866667	1.63667	0.917211	0.00502392		1.33876	0.996564	1.18639	0.851322	-0.174322	0.289806	-0.653121	0.000464303
ENSDARG00000043589	ca4a	ENSMUSG00000000805	Car4	0	0.03	0.01	0	0.923754		0	0	0	0	0	1	0	1
ENSDARG00000100374	txnrd1	ENSMUSG00000000811	Txnrd3	0	146.39	46.6733	-1.64915	0.000234046		3.77077	3.1188	7.20236	6.59425	0.933612	2.21351e-07	0.806352	2.27774e-06
ENSDARG00000098913	faslg	ENSMUSG00000000817	Fasl	0	0	1.09667	0	0.000469686		0	0	0	0	0	1	0	1
ENSDARG00000071055	ZNF512B	ENSMUSG00000000823	Zfp512b	0	1.87	1.89333	0.0178902	0.949652		1.73293	1.46492	1.98999	2.56668	0.199553	0.0704039	0.56669	7.36446e-06
ENSDARG00000042948	dnajc5aa	ENSMUSG00000000826	Dnajc5	1	2.11	6.40333	1.60158	0.00124286		15.941	11.7862	12.2902	9.70022	-0.375238	3.41679e-07	-0.716655	5.48501e-12
ENSDARG00000027154	tpd52l2a	ENSMUSG00000000827	Tpd52l2	0	33.02	10.5767	-1.64246	7.01473e-06		16.7842	50.6095	25.8472	21.5907	0.622901	1.61268e-13	0.363301	4.19817e-09
ENSDARG00000037433	fmr1	ENSMUSG00000000838	Fmr1	1	55.7267	20.8367	-1.41924	1.98988e-07		4.5161	4.42782	4.1008	5.00193	-0.139174	0.038224	0.147407	0.0252975
ENSDARG00000061352	bcl11aa	ENSMUSG00000000861	Bcl11a	1	0.32	0.403333	0.333901	0.399924		0.00357049	0.0718503	0.0449209	0.0704517	0	0.0148026	0	0.00031892
ENSDARG00000101805	PXMP4	ENSMUSG00000000876	Pxmp4	1	6.26	9.64333	0.623369	0.0121791		14.423	14.5053	16.1235	14.6884	0.160789	0.0179487	0.0262972	0.790667
ENSDARG00000076796	dlg3	ENSMUSG00000000881	Dlg3	1	32.5933	10.1667	-1.68073	8.74905e-08		7.2802	4.61831	8.3117	10.8132	0.191166	0.000538006	0.570738	3.73904e-11
ENSDARG00000036293	gnb1l	ENSMUSG00000000884	Gnb1l	1	1.77	1.61	-0.136689	0.69589		6.07496	3.28959	7.50817	6.29285	0.305586	0.00145761	0.0508388	0.691644
ENSDARG00000069446	dbh	ENSMUSG00000000889	Dbh	0	0	0.0133333	0	0.786892		0	0	0	0	0	#N/A	0	#N/A
ENSDARG00000026325	mmp11a	ENSMUSG00000000901	Mmp11	0	0	0.00666667	0	1		1.77954	1.68595	8.46632	3.26159	2.25023	6.28385e-15	0.874068	1.14434e-06
ENSDARG00000033647	smarcb1a	ENSMUSG00000000902	Smarcb1	1	33.3233	32.5433	-0.0341707	0.925939		8.71677	8.50798	12.4022	13.1015	0.508732	1.56586e-06	0.587861	1.71629e-07
ENSDARG00000060627	hip1ra	ENSMUSG00000000915	Hip1r	0	0	0.416667	0	2.09856e-05		6.1855	5.82085	7.48071	3.77874	0.274286	0.0525419	-0.710984	3.28888e-05
ENSDARG00000043209	nsun5	ENSMUSG00000000916	Nsun5	0	8.64333	14.8433	0.780155	0.155446		5.18285	13.5987	7.90176	6.35914	0.60843	1.33044e-05	0.295087	0.0172155
ENSDARG00000027824	top1mt	ENSMUSG00000000934	Top1mt	0	22.3133	14.2367	-0.648295	0.0443162		1.61971	3.83004	6.49149	8.85585	2.00282	1.91655e-10	2.4509	3.04696e-12
ENSDARG00000031337	hoxa10b	ENSMUSG00000000938	Hoxa10	1	0	0	0	1		0	0	0	0	0	#N/A	0	#N/A
ENSDARG00000002235	mmp14a	ENSMUSG00000000957	Mmp14	0	5.63333	41.54	2.88244	9.17147e-09		20.6506	27.3573	47.6923	55.5999	1.20757	1.49603e-07	1.4289	9.51547e-09
ENSDARG00000055226	slc7a7	ENSMUSG00000000958	Slc7a7	1	0	0.45	0	0.0554916		0	0.123012	0.14123	0	0	0.00591588	0	1
ENSDARG00000069313	oxa1l	ENSMUSG00000000959	Oxa1l	0	21.39	19	-0.170937	0.384616		6.68515	6.9481	9.68887	3.99478	0.535368	4.53123e-05	-0.742845	1.18373e-06
ENSDARG00000073686	heatr6	ENSMUSG00000000976	Heatr6	1	1.3	0.613333	-1.08377	0.0107331		3.76996	5.39522	2.87495	4.16745	-0.391015	0.000834784	0.144616	0.177924
ENSDARG00000103466	ccl35.1	ENSMUSG00000000982	Ccl3	0	1.21667	6.05333	2.3148	0.00100587		0	0	0	0.332218	0	1	0	0.000115674
ENSDARG00000014591	ilf2	ENSMUSG00000001016	Ilf2	0	43.8833	92.6867	1.07869	5.93821e-05		18.8989	17.5982	15.6715	15.1731	-0.270157	9.43804e-05	-0.316779	1.27742e-05
ENSDARG00000057234	chtopa	ENSMUSG00000001017	Chtop	1	41.1133	23.1667	-0.827556	0.000129562		28.6719	28.261	58.4481	33.0235	1.02752	1.35063e-17	0.203856	4.04424e-05
ENSDARG00000062382	snapin	ENSMUSG00000001018	Snapin	1	44.4433	24.31	-0.870417	0.000469831		123.267	101.399	150.62	109.437	0.289131	5.94444e-07	-0.171677	0.000479182
ENSDARG00000098738	scn4aa	ENSMUSG00000001027	Scn4a	1	0	0.04	0	0.31028		0.080407	0	0	0	0	2.46919e-08	0	2.63283e-08
ENSDARG00000023110	mapk7	ENSMUSG00000001034	Mapk7	0	2.39333	8.25667	1.78654	2.68051e-07		3.11844	2.12902	3.64329	2.36493	0.22442	0.0397937	-0.399027	0.00148888
ENSDARG00000008377	epn2	ENSMUSG00000001036	Epn2	1	3.24333	2.19	-0.566546	0.0511678		11.0913	4.49404	6.5804	14.0896	-0.753176	1.0514e-12	0.345211	5.85409e-07
ENSDARG00000011727	b9d1	ENSMUSG00000001039	B9d1	0	41.0633	13.66	-1.58789	3.02385e-05		12.5369	5.92606	7.00258	11.1993	-0.84022	6.24437e-11	-0.162768	0.0343187
ENSDARG00000071906	sec24b	ENSMUSG00000001052	Sec24b	0	21.29	22.7633	0.0965359	0.671546		4.14149	5.86238	4.97311	4.50023	0.263996	0.0015825	0.119848	0.126592
ENSDARG00000060007	n4bp3	ENSMUSG00000001053	N4bp3	0	0	0.193333	0	0.0239444		0.187417	0.814881	1.04152	2.03462	2.47437	3.80868e-08	3.44044	2.48111e-12
ENSDARG00000043359	rmnd5b	ENSMUSG00000001054	Rmnd5b	1	37.6267	18.4833	-1.02553	2.21124e-05		30.0702	24.861	26.489	22.0938	-0.182941	0.0177332	-0.444697	2.45384e-06
ENSDARG00000069422	nhp2	ENSMUSG00000001056	Nhp2	0	14.3967	42.74	1.56985	0.000924944		40.6496	31.0421	38.5771	33.2199	-0.0754989	0.780153	-0.291192	0.171277
ENSDARG00000019195	vps9d1	ENSMUSG00000001062	Vps9d1	1	23.31	9.03667	-1.36709	1.7803e-06		7.68008	10.8505	2.80127	0.957831	-1.45504	3.42359e-14	-3.00328	5.27518e-19
ENSDARG00000105101	CABZ01080744.1	ENSMUSG00000001065	Zfp276	0						13.4511	12.9683	2.49879	5.87704	-2.42842	9.59882e-20	-1.19456	5.01169e-14
ENSDARG00000011549	c1ql4a	ENSMUSG00000001076	C1ql4	0	3.11667	0.423333	-2.88014	6.43812e-08		0	0	0	0	0	1	0	1
ENSDARG00000086786	mfsd10	ENSMUSG00000001082	Mfsd10	0	32.0967	3.72	-3.10905	4.07117e-07		6.95563	22.3048	6.1676	5.94916	-0.173472	0.0846831	-0.225495	0.0198583
ENSDARG00000075556	luzp1	ENSMUSG00000001089	Luzp1	0	0	1.62333	0	1.19439e-06		1.84244	1.27415	3.0741	4.44342	0.738546	2.67827e-08	1.27005	6.80708e-13
ENSDARG00000053853	slc13a2	ENSMUSG00000001095	Slc13a2	0	0.63	1.05	0.736966	0.730878		0	0	0.18298	0	0	0.0105957	0	1
ENSDARG00000017115	kctd10	ENSMUSG00000001098	Kctd10	1	14.19	7.67	-0.887576	0.00560167		13.3885	14.7746	30.9472	29.1773	1.20881	4.12431e-22	1.12385	4.22409e-21
ENSDARG00000092305	poldip2	ENSMUSG00000001100	Poldip2	1	83.2233	44.5433	-0.901779	5.629e-06		29.3488	21.4473	24.6456	18.4695	-0.251971	0.0053437	-0.668159	3.99034e-08
ENSDARG00000042526	sebox	ENSMUSG00000001103	Sebox	0	0	0.00333333	0	1		0	0	0	0	0	1	0	1
ENSDARG00000040556	ift20	ENSMUSG00000001105	Ift20	1	123.937	17.0233	-2.86402	3.72458e-08		47.1945	47.152	41.9825	31.3139	-0.168831	0.00119826	-0.591816	1.30027e-11
ENSDARG00000074908	col6a1	ENSMUSG00000001119	Col6a1	0	0.29	7.62667	4.71693	0.000116914		0	0.0825713	0.0340388	0	0	0.385545	0	1
ENSDARG00000054378	pcbp3	ENSMUSG00000001120	Pcbp3	0	1.59	0.5	-1.66903	0.0310922		31.107	9.69601	6.90445	6.1825	-2.17164	2.45623e-21	-2.33098	1.54175e-21
ENSDARG00000025903	lgals9l1	ENSMUSG00000001123	Lgals9	0	0	12.28	0	3.09938e-06		0.263999	1.79379	20.1851	5.03088	6.25662	4.88318e-21	4.25221	9.97333e-16
ENSDARG00000054533	araf	ENSMUSG00000001127	Araf	1	22.5733	5.84333	-1.94976	7.05755e-09		43.8078	38.1429	29.3984	26.9145	-0.57545	3.63683e-09	-0.702804	1.15409e-10
ENSDARG00000094451	cfp	ENSMUSG00000001128	Cfp	0	3.46	3.75333	0.1174	0.877719		0.753524	3.06967	1.54223	3.99316	1.03329	0.00220784	2.40581	1.67474e-09
ENSDARG00000019339	uxt	ENSMUSG00000001134	Uxt	0	29.4733	26.62	-0.1469	0.638713		19.2518	13.9726	12.3884	13.8503	-0.635999	2.03988e-06	-0.475073	9.77595e-05
ENSDARG00000099568	CNNM3	ENSMUSG00000001138	Cnnm3	0						2.6825	4.35634	8.95773	4.99571	1.73956	9.91108e-14	0.897113	4.8275e-08
ENSDARG00000102657	lman2la	ENSMUSG00000001143	Lman2l	0	0	0	0	#N/A		16.2269	15.0502	11.7694	13.9462	-0.463339	4.61754e-07	-0.218516	0.00327041
ENSDARG00000021402	mcm3ap	ENSMUSG00000001150	Mcm3ap	0	1.97333	1.56333	-0.336009	0.340127		1.86769	2.77683	2.57334	0.974212	0.462385	0.000582444	-0.938948	1.31461e-06
ENSDARG00000033012	pcnt	ENSMUSG00000001151	Pcnt	0	1.66667	1.06667	-0.643856	0.0455306		0.693517	1.61847	1.39132	3.17845	1.00445	6.26768e-09	2.19632	1.10526e-16
ENSDARG00000007421	ftcd	ENSMUSG00000001155	Ftcd	1	0.106667	0.11	0.0443941	1		0	0	0	0	0	1	0	1
ENSDARG00000032039	mxd1	ENSMUSG00000001156	Mxd1	0	0.63	0.3	-1.07039	0.279706		2.24467	2.60575	1.73085	2.92435	-0.37502	0.000928738	0.381616	0.000437174
ENSDARG00000035625	snrnp27	ENSMUSG00000001158	Snrnp27	0	141.397	58.5967	-1.27086	3.30434e-05		49.9448	53.5963	38.6225	44.9425	-0.370892	0.0106262	-0.152254	0.302644
ENSDARG00000078106	ocrl	ENSMUSG00000001173	Ocrl	0	7.57333	3.31	-1.1941	0.000882377		2.67323	2.99528	5.66305	2.25481	1.08299	3.19635e-14	-0.245581	0.00188263
ENSDARG00000031427	calm2a	ENSMUSG00000001175	Calm1	1	119.377	33.89	-1.81659	1.34944e-05		2250.57	949.803	171.435	343.854	-3.71456	3.48053e-36	-2.71042	2.13383e-33
ENSDARG00000036549	agpat3	ENSMUSG00000001211	Agpat3	1	20.3967	19.7633	-0.0455071	0.952476		14.1768	10.662	14.9775	17.9126	0.0792607	0.297635	0.337443	5.74018e-05
ENSDARG00000007371	slc26a3.1	ENSMUSG00000001225	Slc26a3	0	0	0	0	1		0	0	0	0	0	1	0	1
ENSDARG00000036626	sema6ba	ENSMUSG00000001227	Sema6b	0	0	0	0	1		6.05497	11.6935	6.27856	7.8784	0.0523144	0.588428	0.379783	4.88106e-05
ENSDARG00000103409	uhrf1	ENSMUSG00000001228	Uhrf1	1	0	0.03	0	0.873672		0.148282	0.0878245	0.447508	1.34291	1.59358	0.00152506	3.17896	1.8842e-10
ENSDARG00000052606	dpp9	ENSMUSG00000001229	Dpp9	1	6.39333	3.98667	-0.681385	0.0299289		4.49593	5.51571	4.64531	4.25868	0.0471533	0.789349	-0.0782155	0.71797
ENSDARG00000037895	ramp2	ENSMUSG00000001240	Ramp2	0	0	34.8033	0	6.46447e-09		0.214811	0.175283	0.663011	1.1479	1.62596	0.000199576	2.41785	3.87856e-08
ENSDARG00000099291	lsr	ENSMUSG00000001247	Lsr	0	43.45	26.2767	-0.725574	0.00136698		38.6406	25.6335	52.7284	47.3556	0.448463	1.66576e-06	0.293417	0.000355484
ENSDARG00000076689	gramd1a	ENSMUSG00000001248	Gramd1a	0	2.49667	0.803333	-1.63593	9.14616e-05		17.2643	13.4057	9.41137	10.8229	-0.875318	7.8618e-14	-0.673702	1.27497e-11
ENSDARG00000027609	hpn	ENSMUSG00000001249	Hpn	0	3.42333	9.26333	1.43613	0.000347867		2.45048	3.22183	11.2265	2.93273	2.19577	5.00486e-17	0.259178	0.0223186
ENSDARG00000101995	GABRG1	ENSMUSG00000001260	Gabrg1	0	0	0	0	#N/A		0	0	0	0	0	1	0	1
ENSDARG00000069752	ckba	ENSMUSG00000001270	Ckb	1	4.81667	227.313	5.5605	3.51963e-08		595.832	394.952	307.51	405.873	-0.954272	2.42081e-11	-0.553875	3.15033e-07
ENSDARG00000088347	sp1	ENSMUSG00000001280	Sp1	0	9.50667	6.71	-0.502627	0.0210167		1.3844	1.92162	1.3537	1.82305	-0.0323563	0.89713	0.397087	0.00387839
ENSDARG00000044318	itgb7	ENSMUSG00000001281	Itgb7	0	0	0.88	0	0.00280678		0.0335158	0.406426	0.195915	0	0	0.00748231	0	0.574877
ENSDARG00000069977	myg1	ENSMUSG00000001285	Myg1	0	0	0	0	#N/A		17.7334	12.3845	13.1587	13.9933	-0.430452	1.29722e-05	-0.341739	0.000209444
ENSDARG00000034117	rarga	ENSMUSG00000001288	Rarg	0	119.603	38.16	-1.64812	9.12478e-06		1.24015	0.577938	4.15649	3.13656	1.74486	6.50713e-14	1.33867	2.51997e-11
ENSDARG00000035043	pfdn5	ENSMUSG00000001289	Pfdn5	0	23.75	17.9667	-0.402605	0.00272383		63.7067	39.5668	78.5603	70.7097	0.302356	1.00189e-05	0.150462	0.0108116
ENSDARG00000020164	efnb2a	ENSMUSG00000001300	Efnb2	1	13.87	12.2467	-0.179579	0.180604		5.57242	7.8658	13.856	9.27828	1.31413	1.35734e-17	0.735553	2.19941e-12
ENSDARG00000013478	rrp15	ENSMUSG00000001305	Rrp15	0	13.5867	31.14	1.19658	0.000755063		3.3453	4.20048	3.58577	4.22905	0.10015	0.569699	0.338199	0.0419304
ENSDARG00000070735	rnd2	ENSMUSG00000001313	Rnd2	0	41.1267	16.1967	-1.34438	4.98381e-06		72.6297	39.7935	111.503	183.721	0.61845	0.00169013	1.33889	1.02189e-07
ENSDARG00000096207	si:ch73-263o4.3	ENSMUSG00000001323	Srr	0	0	0	0	#N/A		9.92769	6.08542	9.45629	11.6853	-0.0701838	0.631427	0.235164	0.0405713
ENSDARG00000035944	sync	ENSMUSG00000001333	Sync	0	0	0.88	0	4.52001e-07		0.267888	0.289667	0.196615	0.281159	-0.446253	0.52807	0.0697584	1
ENSDARG00000069739	fndc5a	ENSMUSG00000001334	Fndc5	0	0	0	0	#N/A		27.8866	1.62435	5.59325	12.7981	-2.31781	5.35808e-20	-1.12364	6.96216e-14
ENSDARG00000019763	acp5a	ENSMUSG00000001348	Acp5	0	0	13.41	0	3.57237e-07		0.100087	0.612774	2.05169	2.23827	4.35749	2.06187e-10	4.48306	9.46563e-11
ENSDARG00000017193	cnn1a	ENSMUSG00000001349	Cnn1	0	0	0	0	1		0	0	0.0297147	0	0	0.234106	0	1
ENSDARG00000011055	fbxo9	ENSMUSG00000001366	Fbxo9	0	86.4133	33.76	-1.35594	1.1202e-06		117.502	118.171	31.6281	44.8439	-1.8934	3.009e-20	-1.38969	2.29557e-17
ENSDARG00000002880	vps50	ENSMUSG00000001376	Vps50	1	2.15333	0.736667	-1.54749	0.000633469		7.07157	4.4274	2.67849	4.02249	-1.40061	2.93678e-17	-0.81394	7.16814e-13
ENSDARG00000004956	zmat2	ENSMUSG00000001383	Zmat2	1	30.2633	38.5733	0.350033	0.00997784		28.2087	20.5315	40.1406	31.825	0.508922	1.75866e-05	0.17402	0.0871805
ENSDARG00000035770	ube2c	ENSMUSG00000001403	Ube2c	0	0	0.793333	0	0.0704915		0.0550611	0.114085	2.13212	2.54442	0	3.75873e-09	0	5.68746e-10
ENSDARG00000041481	smg5	ENSMUSG00000001415	Smg5	1	2.82667	1.84333	-0.616785	0.205375		2.99146	4.11955	3.92926	4.43217	0.393411	3.05368e-05	0.567166	1.33372e-07
ENSDARG00000016173	cct3	ENSMUSG00000001416	Cct3	0	66.6367	92.2333	0.468972	0.0417344		68.2039	42.9956	41.3389	35.2763	-0.722355	1.17224e-08	-0.951157	1.02643e-10
ENSDARG00000059354	glmp	ENSMUSG00000001418	Glmp	0	12.28	8.96	-0.45474	0.00831012		93.8079	79.9409	112.915	127.688	0.26745	0.000798756	0.444839	2.09134e-06
ENSDARG00000040237	mef2d	ENSMUSG00000001419	Mef2d	0	9.61	6.85333	-0.487731	0.00392405		5.04317	8.81589	5.20387	4.41486	0.0452539	0.799266	-0.191961	0.130939
ENSDARG00000071250	tmem79a	ENSMUSG00000001420	Tmem79	0	1.16667	1.37	0.231783	0.464693		75.6078	119.253	72.979	236.375	-0.0510539	0.677319	1.64447	9.91758e-14
ENSDARG00000006766	snd1	ENSMUSG00000001424	Snd1	0	16	14.0567	-0.186817	0.591597		14.4658	9.07377	15.742	10.9533	0.121973	0.127892	-0.401278	2.00557e-05
ENSDARG00000036558	col18a1a	ENSMUSG00000001435	Col18a1	0	15.5133	1.61333	-3.26539	5.29979e-08		1.81527	1.40851	10.0588	3.35617	2.47021	7.83179e-18	0.886633	2.35904e-08
ENSDARG00000033993	slc19a1	ENSMUSG00000001436	Slc19a1	0	0.286667	0.566667	0.983126	0.0763938		0.562953	0.498628	3.26141	0.759975	2.53441	4.41573e-16	0.432937	0.0199062
ENSDARG00000104889	kpnb1	ENSMUSG00000001440	Kpnb1	1	11.1933	6.00667	-0.898003	0.0412026		3.03958	3.43615	3.86382	5.32543	0.346156	0.0178591	0.809027	2.44621e-06
ENSDARG00000044943	npepps	ENSMUSG00000001441	Npepps	0	36.81	9.70667	-1.92305	2.37333e-08		14.4678	8.81813	20.4502	12.0165	0.499269	2.13313e-08	-0.267835	0.000180119
ENSDARG00000004473	tbx21	ENSMUSG00000001444	Tbx21	0	0	1.12	0	7.21038e-07		0	0	0	0.0070459	0	1	0	0.532621
ENSDARG00000045091	mrpl10	ENSMUSG00000001445	Mrpl10	0	24.9367	25.2167	0.016109	1		27.2367	19.0439	29.4537	26.4457	0.112896	0.283322	-0.0425167	0.737347
ENSDARG00000042641	cyp51	ENSMUSG00000001467	Cyp51	0	60.4367	7.97333	-2.92217	0.000327071		15.4554	12.4191	4.59364	8.82181	-1.75041	1.96231e-06	-0.808968	0.00632828
ENSDARG00000040861	tcf25	ENSMUSG00000001472	Tcf25	0	32.79	30.8767	-0.0867389	0.769473		95.5532	91.3549	65.7546	59.6957	-0.539214	3.46494e-10	-0.678677	5.75021e-12
ENSDARG00000104801	tubb6	ENSMUSG00000001473	Tubb6	0	0	11.18	0	0.000138879		0.572492	0.441468	0.65122	3.93064	0.18589	0.898187	2.77944	1.77316e-06
ENSDARG00000068208	def8	ENSMUSG00000001482	Def8	0	7.48	9.24333	0.305375	0.282921		8.35401	7.42029	11.1712	7.09251	0.41924	0.00507271	-0.236173	0.111426
ENSDARG00000007891	meox1	ENSMUSG00000001493	Meox1	1	0	0.436667	0	2.4003e-05		0	0	0.115375	0.00738994	0	7.83301e-06	0	0.791596
ENSDARG00000061259	sost	ENSMUSG00000001494	Sost	0	0.44	12.2667	4.8011	1.43027e-09		0	0	0.00839362	0	0	0.44976	0	1
ENSDARG00000019835	nkx2.1	ENSMUSG00000001496	Nkx2-1	1	0	0.646667	0	0.000364051		0	0.0055452	0	0.00609014	0	1	0	0.605253
ENSDARG00000053829	pax9	ENSMUSG00000001497	Pax9	1	0	0.74	0	4.71552e-06		0	0	0	0	0	1	0	1
ENSDARG00000001785	irx2a	ENSMUSG00000001504	Irx2	0	83.5167	9.56333	-3.12648	1.42769e-09		8.77604	11.3421	0.841769	1.67452	-3.38207	3.82725e-18	-2.38982	9.39139e-16
ENSDARG00000012405	col1a1a	ENSMUSG00000001506	Col1a1	1	0.503333	5.19	3.36615	0.000692312		0.285786	0.0833998	0.509548	0.751873	0.834283	0.0582811	1.39555	0.000762152
ENSDARG00000037917	itga3a	ENSMUSG00000001507	Itga3	0	3.82667	0.123333	-4.95545	1.53796e-05		6.19886	6.68561	10.1026	16.3158	0.704652	5.79064e-07	1.3962	3.15287e-12
ENSDARG00000074156	sgca	ENSMUSG00000001508	Sgca	0	0	0.716667	0	6.01919e-06		0	0	0	0	0	1	0	1
ENSDARG00000014626	dlx3b	ENSMUSG00000001510	Dlx3	1	9.62667	18.6933	0.957416	0.0119864		0	0.0245527	0.0499323	0.313905	0	0.311444	0	2.80936e-06
ENSDARG00000003200	foxm1	ENSMUSG00000001517	Foxm1	0	0	0.203333	0	0.00506584		0.194593	0.225774	0.212186	0	0.12487	0.782613	0	0.000136826
ENSDARG00000002174	itfg2	ENSMUSG00000001518	Itfg2	1	26.21	3.22	-3.02498	3.09835e-06		3.4988	3.36535	3.94953	3.19046	0.174821	0.0620534	-0.133094	0.171265
ENSDARG00000063672	TULP3	ENSMUSG00000001521	Tulp3	0	0	0	0	#N/A		0.951117	1.21153	1.89352	2.26987	0.993373	1.50308e-09	1.25492	1.10664e-11
ENSDARG00000036071	gtf2h4	ENSMUSG00000001524	Gtf2h4	0	24.2967	8.65333	-1.48943	0.000160774		3.9926	2.45866	3.64542	2.05025	-0.131243	0.437545	-0.961532	2.88625e-06
ENSDARG00000037997	tubb5	ENSMUSG00000001525	Tubb5	0	1.6	5.26667	1.71882	0.111004		11.9578	10.6022	28.5415	14.8428	1.25511	9.56716e-13	0.311816	0.00183356
ENSDARG00000006251	ell2	ENSMUSG00000001542	Ell2	1	17.3333	6.37667	-1.44267	0.000657851		11.7799	9.38484	13.7827	8.57018	0.226528	0.00245169	-0.458931	7.97605e-07
ENSDARG00000070787	jupa	ENSMUSG00000001552	Jup	0	89.1833	61.81	-0.528934	0.00388343		52.7999	36.4062	25.0079	29.0774	-1.07815	2.64959e-15	-0.860637	2.6701e-13
ENSDARG00000099183	fkbp10a	ENSMUSG00000001555	Fkbp10	0	0	3.76333	0	9.59166e-10		2.62566	1.7301	22.5151	9.16727	3.10014	1.47459e-21	1.80381	3.54482e-16
ENSDARG00000005814	klhl10a	ENSMUSG00000001558	Klhl10	1	0	0.0566667	0	0.195863		0.214601	0.173806	0.974529	0.00761906	2.18304	2.31332e-09	0	0.00134688
ENSDARG00000035984	mnx1	ENSMUSG00000001566	Mnx1	1	0	0	0	1		0	0	0	0	0	#N/A	0	#N/A
ENSDARG00000060027	nom1	ENSMUSG00000001569	Nom1	1	2.94667	4.4	0.57842	0.02047		2.70003	4.33436	2.23217	2.32619	-0.274528	0.00164139	-0.215008	0.0106905
ENSDARG00000100047	ergic1	ENSMUSG00000001576	Ergic1	1	0.186667	4.06	4.44294	9.74631e-05		7.95444	12.622	19.6654	15.7606	1.30583	2.19374e-16	0.986485	8.45059e-14
ENSDARG00000069433	tnk1	ENSMUSG00000001583	Tnk1	0	1.36667	10.9267	2.99912	1.35037e-05		1.64766	4.17779	6.97913	4.05425	2.08263	5.23284e-13	1.29901	9.10752e-09
ENSDARG00000056346	acap1	ENSMUSG00000001588	Acap1	0	0.0866667	1.75667	0	1.88439e-05		0	0.0708821	0	0	0	1	0	1
ENSDARG00000004724	tcea3	ENSMUSG00000001604	Tcea3	0	3.50333	14.94	2.09238	6.11589e-06		6.12354	5.44185	22.4865	13.0704	1.87662	2.59061e-12	1.09387	6.25869e-08
ENSDARG00000068708	ifrd1	ENSMUSG00000001627	Ifrd1	0	314.47	168.433	-0.900745	7.84519e-06		5.76964	4.82074	8.63192	4.79455	0.5812	4.05803e-06	-0.267086	0.0165353
ENSDARG00000045482	stk38l	ENSMUSG00000001630	Stk38l	0	4.27667	3.42333	-0.321085	0.0663989		7.97982	6.90777	8.27118	16.4664	0.0517375	0.849112	1.0451	1.14357e-05
ENSDARG00000103665	BRPF1	ENSMUSG00000001632	Brpf1	0	1.98333	1.36	-0.544321	0.00950943		2.51518	3.84317	2.34901	1.94986	-0.0986041	0.370856	-0.367286	0.00155064
ENSDARG00000070353	hoxc13a	ENSMUSG00000001655	Hoxc13	1	0	0.01	0	0.852366		0	0	0	0	0	1	0	1
ENSDARG00000102631	hoxc11b	ENSMUSG00000001656	Hoxc11	0	0	0	0	1		0	0	0	0	0	1	0	1
ENSDARG00000070346	hoxc8a	ENSMUSG00000001657	Hoxc8	1	0	0	0	1		0	0	0	0	0	1	0	1
ENSDARG00000070343	hoxc6a	ENSMUSG00000001661	Hoxc6	1	0	0.09	0	0.505017		0	0	0	0	0	1	0	1
ENSDARG00000044751	ddt	ENSMUSG00000001666	Ddt	0	90.3833	119.767	0.406098	0.0160917		33.7682	18.1752	44.3288	36.4583	0.392579	3.32642e-05	0.110584	0.179954
ENSDARG00000069630	tat	ENSMUSG00000001670	Tat	1	0	0.0266667	0	0.962688		0	0	0	0	0	1	0	1
ENSDARG00000037528	si:ch211-191a24.4	ENSMUSG00000001672	Marveld3	0	1.71333	11.1233	2.69871	7.72834e-07		13.8395	9.98955	11.5104	21.0689	-0.265845	0.00126188	0.606329	1.96019e-08
ENSDARG00000030789	ddx18	ENSMUSG00000001674	Ddx18	0	7.45333	15.72	1.07664	4.07865e-05		10.1958	12.686	11.6085	11.995	0.187206	0.157987	0.23445	0.0786228
ENSDARG00000099532	ubl3a	ENSMUSG00000001687	Ubl3	0	47.1333	49.9967	0.0850842	0.754554		184.597	163.43	124.167	130.355	-0.572106	1.5336e-09	-0.501941	1.54432e-08
ENSDARG00000106326	CABZ01063540.1	ENSMUSG00000001700	Gramd3	0						8.53539	5.25549	12.122	16.4908	0.5061	1.58681e-06	0.950137	3.10938e-11
ENSDARG00000071774	eef1e1	ENSMUSG00000001707	Eef1e1	1	17.2633	10.3433	-0.73901	0.00291951		24.3609	23.4614	17.814	18.0578	-0.451556	0.00892521	-0.431947	0.0122917
ENSDARG00000099657	akt1	ENSMUSG00000001729	Akt1	0	7.49	3.8	-0.978966	0.00072624		24.5434	16.6044	35.3523	25.5479	0.526468	3.04233e-08	0.0578648	0.434569
ENSDARG00000036463	cldn15a	ENSMUSG00000001739	Cldn15	0	0	0.43	0	0.260552		0.0231317	0.0214015	0.150368	0	0	0.000717049	0	0.529319
ENSDARG00000102908	il16	ENSMUSG00000001741	Il16	0	10.3867	0.436667	-4.57206	2.40275e-08		0.0628988	0.211467	0.142974	0.603176	0	0.0343862	0	1.27177e-11
ENSDARG00000016835	tcirg1a	ENSMUSG00000001750	Tcirg1	0	2.11333	0.593333	-1.83261	0.000360267		2.69465	6.53675	5.42377	6.52725	1.0092	2.26765e-07	1.27638	3.94773e-09
ENSDARG00000030156	naglu	ENSMUSG00000001751	Naglu	0	0.933333	0.47	-0.989732	0.00709195		9.81349	8.82532	23.9583	15.7207	1.28769	4.63726e-12	0.679825	4.32373e-07
ENSDARG00000042747	coasy	ENSMUSG00000001755	Coasy	0	9.19	5.05	-0.863781	0.0231711		19.8072	15.7789	22.0447	12.5475	0.154412	0.0376063	-0.658619	3.47924e-09
ENSDARG00000002952	smo	ENSMUSG00000001761	Smo	1	0.213333	3.37667	3.98442	1.12872e-07		4.48118	6.87629	21.2678	15.5364	2.24672	2.70533e-15	1.79371	3.73297e-13
ENSDARG00000004497	tspan33a	ENSMUSG00000001763	Tspan33	1	0	0	0	#N/A		0.140058	1.98243	1.81485	0.630552	3.69576	2.84456e-08	2.1706	0.00341224
ENSDARG00000007901	crnkl1	ENSMUSG00000001767	Crnkl1	1	24.7167	25.45	0.0421815	0.948842		7.66351	7.57568	6.49748	6.8431	-0.238126	0.00418669	-0.163356	0.0454371
ENSDARG00000074589	rin2	ENSMUSG00000001768	Rin2	0	1.44	5.29	1.8772	3.45628e-05		4.08315	4.97184	4.85053	11.2696	0.248463	0.00402188	1.46468	2.65772e-15
ENSDARG00000021383	naalad2	ENSMUSG00000001773	Folh1	0	0	1.56	0	0.00466813		0	0.00497574	0.260847	0.689546	0	0.000495708	0	5.33887e-09
ENSDARG00000003973	chordc1a	ENSMUSG00000001774	Chordc1	0	14.7933	1.52667	-3.27649	2.10499e-07		70.2988	48.7764	38.9644	42.0887	-0.851342	2.28993e-12	-0.740067	3.65568e-11
ENSDARG00000015921	pwp1	ENSMUSG00000001785	Pwp1	0	16.17	18.35	0.18246	0.602414		10.3364	13.9807	8.54112	6.08321	-0.275231	0.0208636	-0.764823	6.76027e-07
ENSDARG00000099833	fbxo7	ENSMUSG00000001786	Fbxo7	0	18.48	9.7	-0.929908	0.0019968		7.93295	9.12447	10.2931	8.36923	0.375745	1.81825e-07	0.0772371	0.157684
ENSDARG00000008485	lrp3	ENSMUSG00000001802	Lrp3	0	0	0.66	0	4.01646e-06		0.479968	0.836079	1.94725	0.685645	2.02043	1.0805e-12	0.514523	0.0126634
ENSDARG00000059255	evx2	ENSMUSG00000001815	Evx2	1	0	0	0	1		0	0	0	0	0	1	0	1
ENSDARG00000059256	hoxd13a	ENSMUSG00000001819	Hoxd13	0	0	0	0	1		0	0	0	0	0	#N/A	0	#N/A
ENSDARG00000059263	hoxd12a	ENSMUSG00000001823	Hoxd12	0	0	0	0	1		0	0	0	0	0	1	0	1
ENSDARG00000102442	IZUMO1R	ENSMUSG00000001827	Folr1	1	0	0	0	1		0	0	0.39142	0.394908	0	7.73711e-07	0	6.58481e-07
ENSDARG00000090232	clpb	ENSMUSG00000001829	Clpb	0	6.04667	2.63	-1.20108	1.03727e-05		4.62929	4.7466	7.31721	8.26952	0.660502	6.73195e-08	0.837011	1.14249e-09
ENSDARG00000052673	sept7b	ENSMUSG00000001833	Sept7	0	32.8567	67.8033	1.04517	1.63888e-06		56.1598	49.4423	71.2723	91.0219	0.343803	2.36795e-08	0.696675	6.35797e-14
ENSDARG00000045159	zdhhc4	ENSMUSG00000001844	Zdhhc4	0	19.8467	12.04	-0.721061	0.000807376		17.3208	15.0552	18.8417	18.3793	0.121421	0.0510546	0.0855766	0.178706
ENSDARG00000074849	rac1a	ENSMUSG00000001847	Rac1	1	11.3567	89.17	2.97302	2.78811e-11		36.4335	25.457	90.161	70.8981	1.30724	2.24647e-15	0.960482	1.20916e-12
ENSDARG00000016212	nup214	ENSMUSG00000001855	Nup214	0	1.39333	0.366667	-1.926	3.12218e-05		3.91311	4.10522	3.23477	3.05884	-0.274654	0.00124727	-0.355334	8.91829e-05
ENSDARG00000009336	aif1l	ENSMUSG00000001864	Aif1l	1	36.8533	63.1167	0.776226	0.138417		131.974	130.89	31.5263	95.4255	-2.06562	1.16448e-27	-0.467802	9.73581e-15
ENSDARG00000056922	ltbp1	ENSMUSG00000001870	Ltbp1	1	0.316667	4	3.65896	1.3048e-08		7.89407	2.05985	0.436936	2.64289	-4.17528	6.17497e-22	-1.57865	1.51827e-15
ENSDARG00000005578	ugp2a	ENSMUSG00000001891	Ugp2	0	1.11333	1.04	-0.0983021	0.931648		35.2179	20.4665	48.9583	41.5638	0.475246	7.69455e-05	0.23902	0.0255038
ENSDARG00000001803	kcnh6a	ENSMUSG00000001901	Kcnh6	0	0	0.486667	0	0.000984089		0.822113	0.0273911	0.0472222	0	0	1.4692e-15	0	4.52233e-16
ENSDARG00000010978	trmt1	ENSMUSG00000001909	Trmt1	0	6.68	1.79	-1.89989	9.31901e-05		4.61546	4.33766	6.72435	2.52012	0.542921	8.19979e-07	-0.872981	1.6195e-09
ENSDARG00000099164	nacc1a	ENSMUSG00000001910	Nacc1	1	2.09	2.54	0.281326	0.193188		2.3936	2.01405	5.93566	4.45215	1.31022	3.5517e-09	0.895319	2.61786e-06
ENSDARG00000043226	nfixa	ENSMUSG00000001911	Nfix	1	2.46667	2.08667	-0.241363	0.443964		8.30823	11.6304	24.9613	26.2435	1.58708	1.51714e-11	1.65935	7.55894e-12
ENSDARG00000099186	slc1a5	ENSMUSG00000001918	Slc1a5	0	3.76667	3.44667	-0.128087	0.704675		21.2421	14.8943	0.984124	6.36051	-4.43194	4.35941e-17	-1.73971	1.8842e-10
ENSDARG00000077231	vwf	ENSMUSG00000001930	Vwf	0	0.233333	0.346667	0.571157	0.153202		0	0.00676408	0.19613	0.0765209	0	2.19152e-10	0	0.000164622
ENSDARG00000040527	siae	ENSMUSG00000001942	Siae	0	27.0833	5.48667	-2.3034	1.03264e-07		14.4558	4.95484	11.276	10.9518	-0.358401	8.06425e-05	-0.400487	2.10654e-05
ENSDARG00000077039	esama	ENSMUSG00000001946	Esam	0	24.67	1.02	-4.59612	2.26426e-08		2.18806	0.0716411	0.00604856	0.0300769	0	1.4846e-20	0	4.45282e-20
ENSDARG00000069361	nrgnb	ENSMUSG00000001948	Spa17	0	0	0	0	#N/A		17.3532	4.09978	5.97437	4.78497	-1.53835	2.7986e-11	-1.85862	1.22781e-12
ENSDARG00000062943	taco1	ENSMUSG00000001983	Taco1	0	17.4333	8.91667	-0.967272	9.68699e-05		3.8307	4.4345	5.25665	5.37141	0.456537	0.0012825	0.487693	0.000738021
ENSDARG00000077715	GRIK3	ENSMUSG00000001985	Grik3	0	0.14	1.37	3.29068	5.50151e-07		0.0346465	0.0354812	0.372613	0.0663644	0	6.96285e-10	0	0.334051
ENSDARG00000032737	gria3a	ENSMUSG00000001986	Gria3	0	0.0666667	0.37	0	0.00028631		0.369638	0.198534	0.0687942	0.631729	0	1.2458e-08	0.773194	3.16732e-06
ENSDARG00000015876	npas1	ENSMUSG00000001988	Npas1	0	0	0	0	#N/A		0.00816412	0.0406888	0.0220014	0.0673172	0	0.59786	0	0.0173021
ENSDARG00000061640	sipa1l2	ENSMUSG00000001995	Sipa1l2	0	11.8167	0.513333	-4.52478	4.0098e-09		0.377641	0.331409	0.802459	0.428292	1.08741	1.16297e-05	0.181581	0.524793
ENSDARG00000103684	ap4e1	ENSMUSG00000001998	Ap4e1	0	2.82	1.92	-0.554589	0.194		0.614807	0.586579	0.53926	0.924298	-0.189152	0.127524	0.588226	3.85873e-06
ENSDARG00000059857	blvra	ENSMUSG00000001999	Blvra	0	5.58	9.21	0.722936	0.000374527		11.6246	11.6352	15.0288	9.20463	0.370552	0.00395043	-0.336743	0.00854903
ENSDARG00000098823	PDZD4 (1 of many)	ENSMUSG00000002006	Pdzd4	0	0	0	0	#N/A		0.0818083	0.048902	0.021264	0.0175837	0	0.030678	0	0.0222919
ENSDARG00000005916	srpk3	ENSMUSG00000002007	Srpk3	0	6.11	1.12667	-2.43911	3.5778e-06		0.0830385	0	0	0	0	0.000499551	0	0.000515882
ENSDARG00000043648	pnck	ENSMUSG00000002012	Pnck	0	0	0	0	1		4.08927	2.36083	20.8247	6.05075	2.34838	7.149e-16	0.565271	0.000100505
ENSDARG00000019444	ssr4	ENSMUSG00000002014	Ssr4	0	128.56	132.417	0.0426429	0.947432		64.0323	51.9007	42.7435	37.8739	-0.583097	3.68552e-10	-0.757596	3.39121e-12
ENSDARG00000044972	bcap31	ENSMUSG00000002015	Bcap31	1	55.1033	27.2833	-1.01412	5.74002e-05		320.391	248.924	220.104	267.449	-0.541648	5.08971e-12	-0.260572	1.55583e-06
ENSDARG00000078391	fam98a	ENSMUSG00000002017	Fam98a	0	1.34667	2.4	0.833642	0.0776175		4.4484	4.36603	4.61019	5.04525	0.0515392	0.721507	0.181637	0.151878
ENSDARG00000004537	kmt2a	ENSMUSG00000002028	Kmt2a	0	2.95667	1.87667	-0.655799	0.00424872		1.05776	1.78843	0.880197	1.80243	-0.265112	0.00526428	0.768935	4.3443e-10
ENSDARG00000011240	ift46	ENSMUSG00000002031	Ift46	0	103.047	12.4933	-3.04407	2.32075e-09		14.0291	6.87484	8.92281	8.83112	-0.652852	4.12115e-09	-0.667754	2.98114e-09
ENSDARG00000101186	CABZ01087566.1	ENSMUSG00000002032	Tmem25	0	0	0	0	#N/A		8.49721	3.87318	6.81873	3.52326	-0.317487	0.0199168	-1.27008	1.9181e-09
ENSDARG00000033171	trappc6bl	ENSMUSG00000002043	Trappc6a	0	42.1167	9.54667	-2.14132	2.5766e-06		64.2781	38.9	61.7594	51.3043	-0.0576684	0.649257	-0.325248	0.0053946
ENSDARG00000006524	supt6h	ENSMUSG00000002052	Supt6	1	3.53667	2.32333	-0.606194	0.00504416		5.19465	4.09798	6.05866	7.16774	0.221974	0.00829374	0.464494	3.29245e-06
ENSDARG00000096554	si:dkey-25o16.4	ENSMUSG00000002055	Spag5	0	0	0	0	#N/A		0	0.00298356	0	0	0	1	0	1
ENSDARG00000011879	foxn1	ENSMUSG00000002057	Foxn1	0	0	0	0	1		0	0	0	0	0	1	0	1
ENSDARG00000034453	unc119a	ENSMUSG00000002058	Unc119	0	0	0.203333	0	0.286957		18.8521	13.2577	21.8232	20.8799	0.211141	0.352968	0.147394	0.550268
ENSDARG00000045628	rab34a	ENSMUSG00000002059	Rab34	0	3.62333	38.7333	3.41819	2.43851e-07		5.39413	2.92145	19.1467	16.8244	1.82763	6.27207e-10	1.64109	4.91747e-09
ENSDARG00000024026	sdf2	ENSMUSG00000002064	Sdf2	0	5.88333	2.33	-1.3363	0.0221415		104.193	103.55	85.335	106.029	-0.28805	3.09992e-08	0.0252051	0.537673
ENSDARG00000098622	ccne1	ENSMUSG00000002068	Ccne1	1	0.0433333	0.74	0	0.000136409		21.4833	0.309299	1.12696	2.99458	-4.25271	2.421e-17	-2.84279	1.66065e-14
ENSDARG00000035080	hsf2bp	ENSMUSG00000002076	Hsf2bp	0	0.00666667	0	0	1		0.389952	0.0364053	0.0925498	0.206816	0	5.65205e-08	-0.914947	0.000116115
ENSDARG00000011615	mybpc3	ENSMUSG00000002100	Mybpc3	1	15.78	0.786667	-4.3262	1.37845e-09		0	0	0	0	0	1	0	1
ENSDARG00000007141	psmc3	ENSMUSG00000002102	Psmc3	0	55.2833	59.94	0.116674	0.424604		84.2185	73.2212	83.9585	80.6026	-0.0044614	1	-0.0633113	0.422539
ENSDARG00000007244	acp2	ENSMUSG00000002103	Acp2	0	24.21	14.48	-0.741541	0.00743766		17.6017	18.7448	19.7624	16.382	0.167043	0.0365375	-0.103607	0.198356
ENSDARG00000041133	rapsn	ENSMUSG00000002104	Rapsn	1	0	0.676667	0	1.51606e-06		0.556887	0.92888	1.22642	1.21645	1.13899	1.8919e-05	1.12722	2.65792e-05
ENSDARG00000000442	slc39a13	ENSMUSG00000002105	Slc39a13	0	4.95333	6.11	0.302773	0.0724904		10.7386	10.6658	9.80832	17.7861	-0.130734	0.098451	0.727936	1.27217e-09
ENSDARG00000002131	celf2	ENSMUSG00000002107	Celf2	1	2.3	5.39667	1.23043	0.00107107		2.06206	2.29443	2.43702	4.2348	0.241032	4.51331e-06	1.03821	5.83725e-18
ENSDARG00000098439	nr1h3	ENSMUSG00000002108	Nr1h3	0	0	0	0	#N/A		0.0755417	1.14979	1.59004	3.92896	0	2.79234e-12	0	8.83878e-17
ENSDARG00000041140	ddb2	ENSMUSG00000002109	Ddb2	0	6.93	50.4	2.8625	7.62165e-08		5.46626	8.13311	7.83208	6.66235	0.518842	0.0416991	0.285477	0.263221
ENSDARG00000000767	spi1b	ENSMUSG00000002111	Spi1	0	1.17333	14.76	3.65301	3.56681e-05		0.0629538	0.273882	0.9205	0.934426	0	2.90006e-08	0	2.13796e-08
ENSDARG00000041887	sf3a1	ENSMUSG00000002129	Sf3a1	1	47.8067	32.02	-0.578239	0.0396692		7.36577	8.6766	7.9155	9.55245	0.103845	0.491957	0.375034	0.00888747
ENSDARG00000015902	stat6	ENSMUSG00000002147	Stat6	0	6.05	4.66	-0.376605	0.296125		6.77499	4.08052	13.0298	19.0675	0.943525	2.75933e-13	1.49283	3.86409e-17
ENSDARG00000009315	clgn	ENSMUSG00000002190	Clgn	0	41.4867	6.70333	-2.6297	2.44897e-05		0	0.14279	0.110561	0.0252722	0	0.000483535	0	0.389077
ENSDARG00000009313	NAPSA	ENSMUSG00000002204	Napsa	0	0	0	0	#N/A		0	0.139905	0.487201	0.00648167	0	6.78085e-11	0	0.942583
ENSDARG00000036056	vrk3	ENSMUSG00000002205	Vrk3	0	9.16333	1.48667	-2.62379	0.00250475		29.3032	20.464	21.2762	19.3225	-0.461819	2.30677e-07	-0.600781	3.23701e-09
ENSDARG00000076627	smg9	ENSMUSG00000002210	Smg9	1	6.01333	3.51667	-0.773956	0.032387		2.45319	1.701	2.30027	1.33302	-0.0928581	0.632006	-0.879958	2.23122e-05
ENSDARG00000005606	paxip1	ENSMUSG00000002221	Paxip1	1	5.21667	2.28667	-1.18988	0.00038355		2.36177	3.19382	2.95099	3.79077	0.321327	0.0037106	0.682621	4.43977e-07
ENSDARG00000015829	mov10a	ENSMUSG00000002227	Mov10	0	14.45	7.04333	-1.03674	0.00114703		1.15781	2.78743	6.13789	2.9875	2.40634	4.77288e-17	1.36754	2.56307e-11
ENSDARG00000074690	ppm1j	ENSMUSG00000002228	Ppm1j	0	0.306667	0.15	-1.03171	0.6113		0.510574	2.00873	0.866746	0	0.763489	0.0020163	0	9.90348e-07
ENSDARG00000074321	tead3a	ENSMUSG00000002249	Tead3	0	0.0366667	1.57	0	0.000257105		0.123643	0.117642	0.376186	0.348921	1.60526	0.000100673	1.49672	0.00031184
ENSDARG00000044525	pparda	ENSMUSG00000002250	Ppard	1	0.276667	1.00667	1.86337	0.000356075		0.112545	0.143099	0.16743	0.108347	0.573049	0.547424	-0.0548502	1
ENSDARG00000012247	def6a	ENSMUSG00000002257	Def6	0	0	3.34667	0	2.45547e-07		4.25458	4.15575	1.70614	1.86827	-1.31828	2.10322e-10	-1.18731	1.11451e-09
ENSDARG00000030367	metrn	ENSMUSG00000002274	Metrn	0	5.80667	9.01333	0.634351	0.103004		8.26348	9.39278	57.8493	31.6825	2.80748	1.21734e-19	1.93887	4.03905e-16
ENSDARG00000102861	LMF1	ENSMUSG00000002279	Lmf1	1	5.96	2.53	-1.23617	8.29836e-06		2.07922	2.22048	1.94909	2.14965	-0.0932379	0.48326	0.0480608	0.763046
ENSDARG00000062216	narfl	ENSMUSG00000002280	Narfl	1	13.93	4.65333	-1.58186	0.000560798		13.1742	13.579	9.89724	9.35335	-0.412612	2.89039e-06	-0.494155	2.04625e-07
ENSDARG00000035859	angptl4	ENSMUSG00000002289	Angptl4	0	28.53	84.6533	1.56909	0.00166365		0.0796088	0	0.273162	0.769919	0	0.205345	0	0.000324783
ENSDARG00000074796	dbf4	ENSMUSG00000002297	Dbf4	0	0.07	4.09333	0	9.75105e-07		0.26099	0.357626	0.646307	0.487735	1.30823	9.5124e-05	0.902106	0.00818237
ENSDARG00000000729	daxx	ENSMUSG00000002307	Daxx	0	7.98667	8.95	0.164294	0.320408		4.61492	7.08863	9.3952	7.41007	1.02562	7.33952e-10	0.68318	8.62648e-07
ENSDARG00000041493	ipo4	ENSMUSG00000002319	Ipo4	0	7.99	4.35667	-0.874971	0.0383288		9.6917	5.24562	13.9604	7.62859	0.526519	1.95254e-05	-0.345334	0.00242938
ENSDARG00000022970	tm9sf1	ENSMUSG00000002320	Tm9sf1	0	2.53667	3.17333	0.323065	0.329134		19.1225	28.6312	24.4255	18.9115	0.353115	2.68724e-07	-0.0160086	0.842984
ENSDARG00000078329	rec8a	ENSMUSG00000002324	Rec8	0	0	0	0	1		0.0259996	0.85922	1.19675	0.0186687	0	3.70819e-09	0	1
ENSDARG00000016457	irf9	ENSMUSG00000002325	Irf9	0	15.5733	49.0467	1.65508	8.29076e-06		3.03623	7.14618	20.8585	12.2224	2.78028	1.94668e-25	2.00918	6.28246e-22
ENSDARG00000061301	gmpr2	ENSMUSG00000002326	Gmpr2	0	1.86333	1.09	-0.773558	0.00770339		12.3269	8.86031	11.7697	10.1955	-0.0667295	0.194199	-0.273872	1.07897e-05
ENSDARG00000088040	MDP1	ENSMUSG00000002329	Mdp1	0	47.97	22.1333	-1.11591	0.00742451		29.3718	26.5872	23.3638	26.3161	-0.330155	0.0115539	-0.158483	0.219337
ENSDARG00000054300	dhrs1	ENSMUSG00000002332	Dhrs1	0	46.0667	65.8833	0.51619	0.0250149		27.6417	19.0034	43.8492	28.6777	0.665706	4.75877e-08	0.0530862	0.600514
ENSDARG00000100128	CU861477.1	ENSMUSG00000002341	Ncan	0	0	0	0	#N/A		0	0.00200176	0.00488824	0.0120031	0	0.63391	0	0.191381
ENSDARG00000012790	tmem161a	ENSMUSG00000002342	Tmem161a	0	2.87333	1.37667	-1.06155	0.0701013		16.5413	13.2347	21.2143	14.8047	0.358965	0.000409455	-0.160017	0.0823849
ENSDARG00000103770	ARMC6	ENSMUSG00000002343	Armc6	1	0	0.72	0	0.00118964		2.64657	2.47826	2.27624	2.83435	-0.217473	0.109558	0.0988957	0.491784
ENSDARG00000093170	mef2b	ENSMUSG00000002345	Borcs8	0	0	1.21	0	0.00273083		12.0311	11.7764	11.7192	10.7107	-0.0378935	0.733868	-0.167722	0.0755633
ENSDARG00000099368	slc25a42	ENSMUSG00000002346	Slc25a42	0	29.2467	12.2567	-1.25471	0.000107555		6.30406	6.8156	2.11379	4.32291	-1.57645	5.76694e-12	-0.544279	5.40922e-05
ENSDARG00000000837	snx9a	ENSMUSG00000002365	Snx9	0	27.9867	4.96333	-2.49536	1.75919e-06		16.0619	8.13031	29.5333	26.7412	0.878697	2.00679e-12	0.735417	6.9902e-11
ENSDARG00000008727	ranbp3a	ENSMUSG00000002372	Ranbp3	0	0.58	0.753333	0.377235	0.603396		29.4491	36.4933	31.0275	31.5812	0.0753255	0.209035	0.100842	0.0874428
ENSDARG00000042777	ndufa11	ENSMUSG00000002379	Ndufa11	0	623.87	229.193	-1.44468	3.85325e-05		66.4013	50.4898	69.4864	64.1452	0.065521	0.38165	-0.0498693	0.536648
ENSDARG00000003607	nr2f6a	ENSMUSG00000002393	Nr2f6	1	19.62	10.2233	-0.940459	4.14594e-05		21.2343	16.7329	29.2021	29.5227	0.459679	3.62916e-06	0.47543	2.47727e-06
ENSDARG00000007250	use1	ENSMUSG00000002395	Use1	0	7.97	5.84333	-0.447788	0.0918904		31.5001	20.9465	26.9187	27.2236	-0.226747	0.0177099	-0.210498	0.0262795
ENSDARG00000061800	si:dkey-208k22.6	ENSMUSG00000002396	Ocel1	0	3.56	0.00666667	0	2.16697e-08		2.81799	2.38889	1.46003	1.30227	-0.948664	4.87647e-09	-1.11364	4.45155e-10
ENSDARG00000070187	dyrk1b	ENSMUSG00000002409	Dyrk1b	0	2.33333	1.62667	-0.520474	0.0179971		10.6283	6.92039	7.92667	6.90756	-0.423129	4.42083e-06	-0.621668	1.32807e-08
ENSDARG00000017661	braf	ENSMUSG00000002413	Braf	0	2.81	0.8	-1.8125	0.000738184		3.15781	3.89871	1.82291	2.24142	-0.792678	2.19068e-12	-0.494512	7.81633e-09
ENSDARG00000045490	ndufb2	ENSMUSG00000002416	Ndufb2	0	255.503	158.893	-0.685284	0.00461445		21.1862	16.5006	22.5198	21.2511	0.0880699	0.357265	0.00441249	1
ENSDARG00000026053	hltf	ENSMUSG00000002428	Hltf	0	9.54667	2.7	-1.82204	7.14585e-06		7.94898	5.98401	6.93343	5.98818	-0.197202	0.00199491	-0.408653	2.96868e-07
ENSDARG00000091367	prpf6	ENSMUSG00000002455	Prpf6	0	20.3333	7.58	-1.42358	0.00723086		24.1968	23.5281	23.0035	15.8361	-0.07296	0.373633	-0.611595	4.32098e-08
ENSDARG00000077385	rgs19	ENSMUSG00000002458	Rgs19	1	0	0.1	0	0.270093		0.386791	0.832134	1.84047	1.6413	2.25044	9.021e-08	2.08521	3.33613e-07
ENSDARG00000038859	rgs20	ENSMUSG00000002459	Rgs20	1	1	2.74667	1.45768	0.00140789		0.00528902	0.0211469	0	0.264216	0	0.939598	0	1.13262e-07
ENSDARG00000018809	abhd3	ENSMUSG00000002475	Abhd3	1	5.37	1.17667	-2.19022	0.000294715		5.26307	2.76394	5.03006	5.14322	-0.0653279	0.601317	-0.0332341	0.788157
ENSDARG00000011648	snrpd1	ENSMUSG00000002477	Snrpd1	1	42.2533	42.1267	-0.00433139	1		32.7071	27.6682	57.8826	45.9935	0.823525	7.5826e-09	0.491824	2.12212e-05
ENSDARG00000035605	tchp	ENSMUSG00000002486	Tchp	1	18.4967	5.27	-1.81139	1.13706e-06		1.30945	2.00556	1.80464	0.942514	0.462748	0.00300614	-0.474376	0.00643545
ENSDARG00000078430	tiam1a	ENSMUSG00000002489	Tiam1	1	0.153333	6.18	5.33286	9.96255e-06		0.0647754	0.0159795	0.264581	0.341156	0	6.83067e-07	0	6.181e-09
ENSDARG00000103125	TSC2	ENSMUSG00000002496	Tsc2	1	2.01	1.35	-0.574236	0.0465962		10.6896	9.30684	6.16301	7.73926	-0.794499	9.57396e-12	-0.465939	1.06619e-07
ENSDARG00000057669	SLC9A3R2 (1 of many)	ENSMUSG00000002504	Slc9a3r2	0	0	0	0	#N/A		23.5137	20.8949	16.8668	25.9884	-0.479312	8.27635e-05	0.14437	0.18307
ENSDARG00000032175	puf60a	ENSMUSG00000002524	Puf60	0	36.2133	35.9867	-0.0090585	1		232.405	172.326	179.45	151.681	-0.373059	5.6971e-06	-0.615603	2.23633e-09
ENSDARG00000063197	golga2	ENSMUSG00000002546	Golga2	0	12.98	6.73	-0.947612	0.0943086		9.701	8.43198	7.74597	6.2491	-0.324687	0.00265433	-0.634485	1.35084e-06
ENSDARG00000022218	uck1	ENSMUSG00000002550	Uck1	0	9.89	7.10333	-0.477474	0.136573		36.5567	28.5618	35.1979	30.9655	-0.0546458	0.527014	-0.239476	0.00532837
ENSDARG00000010728	scin	ENSMUSG00000002565	Scin	1	0.0466667	5.44	0	4.1662e-08		0.428707	1.11278	1.43529	3.80606	1.74327	1.13676e-07	3.15023	4.5517e-14
ENSDARG00000037068	IKZF4	ENSMUSG00000002578	Ikzf4	0	6.52667	2.54667	-1.35774	0.000517661		0.146902	0.274275	0.745726	0.914119	2.34379	2.34338e-11	2.63753	6.85265e-13
ENSDARG00000038228	sepw2a	ENSMUSG00000002580	Mien1	0	89.2067	27.8067	-1.68172	5.32192e-06		243.056	187.315	416.019	239.124	0.775361	1.1874e-05	-0.02353	0.96382
ENSDARG00000032496	pon1	ENSMUSG00000002588	Pon1	0	0	1.18	0	3.86906e-05		0	0	0	0	0	1	0	1
ENSDARG00000041502	tgfb1a	ENSMUSG00000002603	Tgfb1	0	0.866667	4.09333	2.23973	0.000332113		0.017236	0.0120278	0.247008	0.0128181	0	0.000144732	0	1
ENSDARG00000074703	ccdc97	ENSMUSG00000002608	Ccdc97	0	9.90333	5.75333	-0.783516	0.0097707		9.3315	8.16854	10.216	7.63392	0.130648	0.198951	-0.289686	0.00589822
ENSDARG00000099635	akap8l	ENSMUSG00000002625	Akap8l	0	38.4833	42.06	0.128215	0.445799		57.3964	68.9778	32.9965	34.4053	-0.798645	2.82992e-11	-0.738328	1.31215e-10
ENSDARG00000068567	shha	ENSMUSG00000002633	Shh	1	0	0	0	1		0.00787501	0	0	0	0	0.534039	0	0.542689
ENSDARG00000002754	pdcd2l	ENSMUSG00000002635	Pdcd2l	0	9.29667	4.9	-0.923932	0.00912609		14.8286	17.6483	17.7401	14.0823	0.258624	0.00160562	-0.0745061	0.368639
ENSDARG00000032129	gtf2f1	ENSMUSG00000002658	Gtf2f1	0	36.0467	11.9267	-1.59567	0.000152754		35.2584	33.781	21.5943	28.5988	-0.707316	0.000829072	-0.302016	0.127272
ENSDARG00000020679	clpp	ENSMUSG00000002660	Clpp	0	54.1533	74.0967	0.452358	0.075246		77.7944	59.1448	89.9441	91.7759	0.209363	0.0279977	0.238449	0.0135275
ENSDARG00000037906	alkbh7	ENSMUSG00000002661	Alkbh7	1	33.87	11.2733	-1.58709	2.2669e-06		41.9625	23.7472	34.4815	32.8286	-0.283276	0.0133154	-0.354145	0.00282696
ENSDARG00000098471	PSPN	ENSMUSG00000002664	Pspn	0	0.473333	0.0366667	0	2.66396e-05		0.642408	0.0607707	0.289923	0.399698	-1.14782	0.020194	-0.684582	0.131029
ENSDARG00000078503	DENND1C	ENSMUSG00000002668	Dennd1c	0	0.973333	4.53333	2.21957	0.0011007		0.262933	0.768146	0.877188	1.06362	1.73819	4.47427e-05	2.01622	2.89058e-06
ENSDARG00000034734	med6	ENSMUSG00000002679	Med6	0	18.9267	20.89	0.142392	0.66997		26.2063	23.2539	16.3252	19.865	-0.682812	1.15046e-07	-0.399683	0.000167949
ENSDARG00000075949	prkd1	ENSMUSG00000002688	Prkd1	1	0	0.213333	0	0.00166965		56.5968	3.25375	6.67766	13.0519	-3.0833	4.3014e-22	-2.11646	1.02527e-18
ENSDARG00000055955	lcp2a	ENSMUSG00000002699	Lcp2	0	0.253333	2.19	3.11182	4.84691e-05		0.0848411	0	0.232592	0.0116797	0	0.000634141	0	0.0419733
ENSDARG00000006963	cse1l	ENSMUSG00000002718	Cse1l	1	26.73	15.27	-0.80776	0.00359198		13.0575	13.7221	8.14055	7.57768	-0.681677	2.41331e-09	-0.785047	2.30907e-10
ENSDARG00000039493	naa20	ENSMUSG00000002728	Naa20	1	115.253	121.033	0.070596	0.783018		37.7988	44.0994	26.3985	33.879	-0.517887	6.64396e-07	-0.157951	0.0517256
ENSDARG00000076718	prkra	ENSMUSG00000002731	Prkra	0	4.38667	2.71	-0.694832	0.0334707		261.204	67.92	13.201	35.7326	-4.30645	4.056e-27	-2.86986	3.57123e-23
ENSDARG00000010962	fkbp7	ENSMUSG00000002732	Fkbp7	0	0.66	64.8133	6.61768	3.74146e-09		1.75762	1.6573	2.97177	3.8487	0.757696	0.000328238	1.13075	1.04278e-06
ENSDARG00000056601	plekha3	ENSMUSG00000002733	Plekha3	0	3.64333	14.5533	1.99802	7.62481e-06		11.5888	11.9832	17.2574	18.9394	0.574482	1.41532e-09	0.708657	3.2252e-11
ENSDARG00000038308	ykt6	ENSMUSG00000002741	Ykt6	1	1.85333	3.61333	0.963208	0.00488944		10.0902	6.0266	10.6436	11.9225	0.0770246	0.391538	0.240731	0.00660264
ENSDARG00000102832	baz1b	ENSMUSG00000002748	Baz1b	1	10.21	5.92667	-0.78469	0.0265359		2.15182	3.96191	2.94719	5.26793	0.453779	0.000410793	1.29168	1.90029e-11
ENSDARG00000070958	pex6	ENSMUSG00000002763	Pex6	0	0.596667	0.00666667	0	0.000219093		11.68	11.7659	18.2752	9.84743	0.645842	9.14385e-07	-0.246227	0.0223325
ENSDARG00000062568	mrpl2	ENSMUSG00000002767	Mrpl2	0	110.873	65.6333	-0.756412	0.00780785		43.6079	45.0572	40.3416	42.3127	-0.11232	0.31493	-0.0434979	0.750049
ENSDARG00000039820	mea1	ENSMUSG00000002768	Mea1	0	10.8133	10.5233	-0.0392196	0.928504		154.047	122.647	127.158	136.184	-0.276748	0.000938118	-0.177819	0.0245839
ENSDARG00000006840	gnmt	ENSMUSG00000002769	Gnmt	1	0.456667	8.58	4.23176	1.82421e-08		4.77675	1.37199	5.62078	4.87222	0.234739	0.366244	0.0285495	1
ENSDARG00000086207	grin2da	ENSMUSG00000002771	Grin2d	0	0	0.89	0	8.14416e-06		1.5207	0.0397793	0.076641	0.260066	0	1.24352e-16	-2.54779	1.00283e-14
ENSDARG00000076406	ggcta	ENSMUSG00000002797	Ggct	0	2.52667	9.66333	1.93529	0.000649311		0.269882	0.458126	0.639566	0	1.24476	0.0252833	0	0.0341118
ENSDARG00000014246	jag2a	ENSMUSG00000002799	Jag2	0	1.91667	0.233333	-3.03814	5.17586e-06		1.76498	4.00475	0.568002	1.50807	-1.63568	4.634e-10	-0.22695	0.0913165
ENSDARG00000076440	btbd6a	ENSMUSG00000002803	Btbd6	0	10.3733	4.31333	-1.266	0.00313127		11.0548	17.3416	11.9071	15.241	0.107151	0.0926913	0.463285	6.11719e-08
ENSDARG00000062335	nudt14	ENSMUSG00000002804	Nudt14	0	11.0967	4.69	-1.24247	4.43351e-05		89.7995	50.5455	35.5688	28.6344	-1.3361	2.7288e-11	-1.64896	6.44518e-13
ENSDARG00000045420	epdr1	ENSMUSG00000002808	Epdr1	1	34.78	9.30333	-1.90244	1.61106e-07		8.65568	24.7167	103.602	35.4199	3.58127	2.17067e-26	2.03284	6.3754e-21
ENSDARG00000059701	flii	ENSMUSG00000002812	Flii	0	6.01333	1.91333	-1.65208	1.21164e-05		14.5946	12.4454	14.4394	12.9528	-0.015427	0.852619	-0.172168	0.00596121
ENSDARG00000052827	top3a	ENSMUSG00000002814	Top3a	1	1.81	3.62	1	0.00387961		0.838693	1.36438	1.71313	1.6	1.03042	9.5179e-11	0.931854	8.602e-10
ENSDARG00000043548	atg4da	ENSMUSG00000002820	Atg4d	0	9.82333	2.34667	-2.0656	1.74857e-08		21.7319	23.4224	13.5981	13.3253	-0.676409	2.28661e-09	-0.705646	1.13896e-09
ENSDARG00000043105	qtrt1	ENSMUSG00000002825	Qtrt1	0	2.1	0.38	-2.46632	0.00398232		12.3132	12.7721	7.06637	7.56184	-0.801162	9.80668e-09	-0.703392	8.89701e-08
ENSDARG00000076844	zgc:162150	ENSMUSG00000002831	Plin4	0	0.0433333	0.433333	0	0.0158142		0.00776187	0.0628612	0.0436765	0	0	0.0813976	0	0.772374
ENSDARG00000019530	hdgfrp2	ENSMUSG00000002833	Hdgfl2	0	48.8067	17.8533	-1.45088	6.87591e-05		13.7712	29.9272	13.3387	8.2486	-0.0460295	0.830064	-0.73943	4.6112e-05
ENSDARG00000062152	chaf1a	ENSMUSG00000002835	Chaf1a	0	0.48	2.70667	2.49541	0.000245303		0.903947	0.251972	0.269056	0	-1.74833	1.31966e-05	0	1.30888e-08
ENSDARG00000040712	adprh	ENSMUSG00000002844	Adprh	0	8.31	16.6333	1.00116	0.000426215		92.5223	82.2077	64.1612	69.991	-0.528101	4.33095e-07	-0.402633	2.03983e-05
ENSDARG00000102746	tmem39a	ENSMUSG00000002845	Tmem39a	0	11.8167	14.6467	0.309749	0.365003		3.61703	8.04676	4.79738	3.68666	0.407441	0.00275186	0.0275079	0.91654
ENSDARG00000053466	timmdc1	ENSMUSG00000002846	Timmdc1	0	67.51	28.4167	-1.24836	4.26434e-05		0.869633	0.797853	1.16057	0.823644	0.416352	0.195086	-0.078386	0.912759
ENSDARG00000102798	mcm2	ENSMUSG00000002870	Mcm2	1	0	2.34667	0	0.00452685		1.15488	1.13676	3.12795	0.0777341	1.43747	9.0405e-05	0	4.25251e-05
ENSDARG00000054930	tpra1	ENSMUSG00000002871	Tpra1	0	10.69	5.17667	-1.04617	0.00894051		14.5181	18.1734	17.614	20.2059	0.278864	6.22663e-05	0.47692	2.56613e-08
ENSDARG00000040700	nab1b	ENSMUSG00000002881	Nab1	1	1.10333	0.723333	-0.609136	0.281985		7.14519	4.76649	9.60313	11.3987	0.426532	1.77197e-06	0.673823	9.79605e-10
ENSDARG00000104083	adgre5b.2	ENSMUSG00000002885	Adgre5	0	0	0	0	#N/A		0.968176	2.95813	2.74411	1.9351	1.503	6.27347e-09	0.999065	8.00812e-06
ENSDARG00000070299	BX942819.1	ENSMUSG00000002897	Il17ra	0	0	0	0	#N/A		1.00862	3.11808	2.56582	1.68889	1.34703	2.23955e-14	0.743687	7.62167e-09
ENSDARG00000101209	lamb1a	ENSMUSG00000002900	Lamb1	0	1.72	12.2167	2.82837	3.07481e-05		2.00347	1.5254	14.3344	2.41741	2.8389	1.12259e-23	0.270961	0.00048459
ENSDARG00000091306	kcnn1a	ENSMUSG00000002908	Kcnn1	0	10	0.783333	-3.67423	1.08251e-07		0.981016	0.457912	0.270438	1.22929	-1.85898	8.68916e-11	0.325481	0.00501104
ENSDARG00000020761	arrdc2	ENSMUSG00000002910	Arrdc2	1	1.32667	70.54	5.73256	5.85874e-07		3.86887	3.34604	4.52714	6.44964	0.226687	0.166348	0.737305	5.6289e-05
ENSDARG00000032639	cd36	ENSMUSG00000002944	Cd36	1	0	0.296667	0	0.506771		0	0.193008	0	0	0	1	0	1
ENSDARG00000104771	timm44	ENSMUSG00000002949	Timm44	0	14.2167	19.4967	0.455644	0.239969		7.56545	8.30393	7.45464	5.21904	-0.0212871	0.894979	-0.535643	8.50918e-05
ENSDARG00000100455	pnkp	ENSMUSG00000002963	Pnkp	0	1	10.2567	3.35849	9.74667e-09		9.35839	9.26214	8.55382	9.66324	-0.12969	0.225691	0.0462473	0.677134
ENSDARG00000090190	bcam	ENSMUSG00000002980	Bcam	0	11.22	80.83	2.84882	6.88999e-09		62.7251	37.8482	174.001	125.058	1.47198	2.06498e-15	0.995478	5.23549e-12
ENSDARG00000018973	clptm1	ENSMUSG00000002981	Clptm1	0	65.5733	40.5667	-0.692814	0.0423788		67.0646	67.9774	37.1477	56.602	-0.852278	1.71869e-10	-0.244699	0.00408572
ENSDARG00000086173	relb	ENSMUSG00000002983	Relb	0	8.93333	7.13667	-0.323948	0.128712		1.03392	2.39688	1.24274	0.947902	0.265402	0.150486	-0.125318	0.579565
ENSDARG00000092112	tomm40	ENSMUSG00000002984	Tomm40	1	28.8767	34.8333	0.270564	0.0350163		20.9254	17.4853	18.6621	16.0899	-0.165143	0.438976	-0.379094	0.0678773
ENSDARG00000102004	apoea	ENSMUSG00000002985	Apoe	0	0	0.0633333	0	0.963023		360.64	175.856	1444.35	876.413	2.00179	1.01696e-19	1.28105	1.16222e-15
ENSDARG00000028517	hbp1	ENSMUSG00000002996	Hbp1	0	31.57	34.5367	0.129575	0.450668		34.5059	21.9616	32.2888	37.9521	-0.0958112	0.412825	0.137337	0.225762
ENSDARG00000036446	PRKAR2B	ENSMUSG00000002997	Prkar2b	1	0	0.763333	0	8.10951e-05		22.4319	7.77264	18.6805	36.9141	-0.264021	2.06301e-06	0.718618	4.81053e-14
ENSDARG00000029018	cdkn1ba	ENSMUSG00000003031	Cdkn1b	0	6.85	29.0233	2.08304	2.20558e-05		3.97573	3.28587	6.35043	7.44729	0.675636	5.62066e-05	0.905498	8.1094e-07
ENSDARG00000079922	klf4	ENSMUSG00000003032	Klf4	0	0	0.0433333	0	0.464429		0.00738857	0.297691	0.126808	0.717708	0	0.115289	0	5.15559e-08
ENSDARG00000096249	ap1m1	ENSMUSG00000003033	Ap1m1	0	5.48333	4.18	-0.39155	0.205186		13.0924	17.2818	15.1178	12.3793	0.207516	0.0929087	-0.0807979	0.558145
ENSDARG00000067920	rab8a	ENSMUSG00000003037	Rab8a	0	5.86	8.17333	0.480024	0.276262		20.2161	15.939	23.7581	24.1787	0.23292	0.00048059	0.258235	0.000164915
ENSDARG00000042660	fam32a	ENSMUSG00000003039	Fam32a	0	91.0733	45.2367	-1.00954	0.000155161		161.763	115.788	130.394	139.429	-0.311005	0.000368994	-0.214351	0.00899183
ENSDARG00000077982	elf3	ENSMUSG00000003051	Elf3	0	1.27667	6.20667	2.28144	0.000783218		3.48537	1.53271	6.07499	1.90889	0.801569	3.45816e-05	-0.868578	9.91824e-05
ENSDARG00000045421	stard3nl	ENSMUSG00000003062	Stard3nl	1	13.3667	10.07	-0.408576	0.131995		12.4302	10.8755	6.50581	9.48489	-0.934054	3.34108e-14	-0.39015	1.90015e-07
ENSDARG00000046074	stk11	ENSMUSG00000003068	Stk11	1	30.9333	14.2533	-1.11786	0.0252748		1.89212	2.9105	3.26398	3.08242	0.786628	8.75979e-07	0.70406	4.96104e-06
ENSDARG00000031372	efna2a	ENSMUSG00000003070	Efna2	0	3.22333	4.11667	0.352923	0.0214172		3.09842	2.66921	2.46068	4.50181	-0.332479	0.0804864	0.538971	0.00155716
ENSDARG00000019404	atp5d	ENSMUSG00000003072	Atp5d	1	339.573	221.053	-0.619329	0.000358205		106.925	89.9368	152.039	103.498	0.507847	3.04623e-06	-0.0469979	0.650949
ENSDARG00000034313	ppp5c	ENSMUSG00000003099	Ppp5c	0	17.6067	7.89667	-1.15681	0.00132743		20.2366	15.8037	19.8646	14.386	-0.0267668	0.769301	-0.492299	4.88634e-07
ENSDARG00000063726	cdk12	ENSMUSG00000003119	Cdk12	0	13.0867	7.8	-0.746552	0.00915605		0.480963	0.775784	0.448945	0.443236	-0.0993885	0.640481	-0.117852	0.568408
ENSDARG00000063037	lipea	ENSMUSG00000003123	Lipe	0	42.7867	0.886667	-5.59263	1.17824e-11		3.53634	1.85584	2.16615	2.21842	-0.707123	2.64778e-06	-0.672725	5.25968e-06
ENSDARG00000035352	pafah1b2	ENSMUSG00000003131	Pafah1b2	0	0.223333	3.86667	4.11382	1.56303e-05		49.8202	25.7677	49.4264	44.01	-0.0114498	0.952288	-0.1789	0.0126633
ENSDARG00000104493	TBC1D8	ENSMUSG00000003134	Tbc1d8	0	0	0.09	0	0.250305		4.32834	2.31939	3.96716	8.32791	-0.125708	0.188736	0.944141	3.36435e-10
ENSDARG00000068596	cnot11	ENSMUSG00000003135	Cnot11	1	13.2333	15.6667	0.243522	0.56228		11.5391	7.89237	8.24974	8.29961	-0.484114	9.99242e-06	-0.475418	1.41931e-05
ENSDARG00000013295	slc2a3a	ENSMUSG00000003153	Slc2a3	0	41.7	0.223333	-7.5447	1.23406e-09		0.0129706	0.0863361	0.441686	0.0333288	0	1.40409e-11	0	0.55073
ENSDARG00000057680	foxj2	ENSMUSG00000003154	Foxj2	0	15.29	9.07	-0.753414	0.00346713		2.24656	3.86151	2.25658	1.70153	0.00641887	1	-0.400887	0.00574563
ENSDARG00000058593	sri	ENSMUSG00000003161	Sri	0	9.70333	51.82	2.41696	2.66783e-06		49.69	433.275	60.3475	47.8852	0.280338	5.00159e-09	-0.0533738	0.106448
ENSDARG00000042962	dgcr2	ENSMUSG00000003166	Dgcr2	1	4.16333	1.19333	-1.80274	1.51087e-06		10.1009	14.3665	19.5063	14.7298	0.949454	2.6914e-11	0.544254	4.77896e-07
ENSDARG00000076251	irf3	ENSMUSG00000003184	Irf3	0	0	0	0	1		7.15958	7.20461	11.2835	10.5396	0.656265	2.25571e-08	0.557871	3.55356e-07
ENSDARG00000090625	si:ch73-248e21.1	ENSMUSG00000003190	Bcl2l12	0	0	0	0	#N/A		1.46483	2.27098	3.50239	2.60965	1.25761	2.73171e-07	0.833127	0.000146526
ENSDARG00000061989	mpnd	ENSMUSG00000003199	Mpnd	1	1.46667	8.42667	2.52242	2.10943e-05		29.1064	24.9965	39.99	35.2687	0.458302	6.90258e-06	0.277053	0.00190731
ENSDARG00000067958	sh3gl1a	ENSMUSG00000003200	Sh3gl1	0	0.00333333	4.52333	0	1.30501e-07		64.2055	121.704	33.6812	45.8883	-0.930752	1.91162e-08	-0.484571	0.000194248
ENSDARG00000053620	ebi3	ENSMUSG00000003206	Ebi3	0	0.0666667	0	0	0.716827		0.625316	0.728634	1.65752	0	1.40637	6.0242e-05	0	4.72076e-05
ENSDARG00000026185	ccdc94	ENSMUSG00000003208	Ccdc94	0	19.9533	18.94	-0.0751934	0.801833		9.9838	6.16103	6.44725	7.55894	-0.630905	0.000747555	-0.401406	0.0237854
ENSDARG00000011652	ftr52p	ENSMUSG00000003226	Ranbp2	0	0.01	2.84333	0	5.19431e-05		4.6987	5.56824	3.61684	5.97335	-0.377533	6.67441e-05	0.346276	0.000114249
ENSDARG00000099088	edar	ENSMUSG00000003227	Edar	1	0.0933333	0.383333	0	0.00806122		0.0843284	0.0600634	0	0	0	1.06771e-05	0	1.11283e-05
ENSDARG00000015707	dvl3a	ENSMUSG00000003233	Dvl3	0	3.39	7.40333	1.12689	0.000276904		4.20781	3.32818	3.63127	1.58362	-0.212593	0.0141549	-1.40984	2.95281e-13
ENSDARG00000089705	CABZ01084566.2	ENSMUSG00000003234	Abcf3	0	22.3467	13.5167	-0.72532	0.00179145		29.6847	22.1197	20.1017	21.8817	-0.562407	6.87878e-08	-0.439994	2.82745e-06
ENSDARG00000074995	eif2b5	ENSMUSG00000003235	Eif2b5	0	22.76	22.8733	0.00716607	1		32.9756	28.7087	25.9211	23.8068	-0.347271	1.58166e-05	-0.470022	2.07351e-07
ENSDARG00000028800	CYTH2	ENSMUSG00000003269	Cyth2	0	0	0.85	0	0.000409857		20.407	17.7589	14.8005	12.7604	-0.463421	1.37052e-07	-0.677394	2.28718e-10
ENSDARG00000014280	dlgap1a	ENSMUSG00000003279	Dlgap1	0	6.57667	0.0666667	0	2.60302e-11		0.028025	0.0896297	0.461229	0.339866	0	7.07614e-14	0	1.9923e-11
ENSDARG00000051926	plag1	ENSMUSG00000003282	Plag1	0	0.903333	2.76667	1.61482	0.000151294		0.145436	0.56013	0.255605	0.146875	0.813537	0.004913	0.0142036	1
ENSDARG00000058647	hck	ENSMUSG00000003283	Hck	1	0.14	0.473333	1.75743	0.0899963		0.0322027	0.228901	0.495469	0.328784	0	2.82474e-06	0	0.000421656
ENSDARG00000058824	mrpl4	ENSMUSG00000003299	Mrpl4	0	19.84	41.63	1.06921	0.0147444		47.2527	41.4019	67.2619	52.9897	0.509394	8.27296e-07	0.165318	0.0445667
ENSDARG00000074634	keap1b	ENSMUSG00000003308	Keap1	1	2.42333	9.74333	2.00742	7.69777e-05		13.8567	17.1632	18.6075	14.5233	0.425302	1.07479e-07	0.0677886	0.268996
ENSDARG00000096454	ap1m2	ENSMUSG00000003309	Ap1m2	1	142.3	48.4433	-1.55457	5.4458e-06		194.21	121.482	138.442	108.595	-0.488341	4.71724e-16	-0.838664	1.96368e-20
ENSDARG00000061282	glg1a	ENSMUSG00000003316	Glg1	0	29.69	18.0833	-0.715316	0.240397		8.4168	11.7299	15.7523	19.0269	0.904223	2.07497e-17	1.17669	1.76518e-19
ENSDARG00000042285	atp8b3	ENSMUSG00000003341	Atp8b3	0	5.25333	0.27	-4.2822	2.3836e-08		0	0	0.0508659	0	0	0.0102912	0	1
ENSDARG00000042091	btbd2a	ENSMUSG00000003344	Btbd2	0	11.5733	10.24	-0.176589	0.411559		8.5512	6.64993	11.7686	11.5066	0.460746	1.12394e-05	0.428261	3.08281e-05
ENSDARG00000005458	csnk1g2a	ENSMUSG00000003345	Csnk1g2	1	99.88	30.15	-1.72804	1.85234e-08		47.5054	46.1116	60.9044	44.3803	0.358454	0.000144781	-0.098175	0.258428
ENSDARG00000091433	abhd17aa	ENSMUSG00000003346	Abhd17a	0	1.66667	0.896667	-0.894322	0.00293608		63.7019	44.6822	61.155	56.942	-0.0588659	0.595961	-0.161844	0.107664
ENSDARG00000019113	mob3a	ENSMUSG00000003348	Mob3a	1	104.883	28.6567	-1.87184	1.01225e-07		2.86746	1.50397	6.57396	7.67023	1.19699	0.0432925	1.4195	0.0245285
ENSDARG00000001881	cacnb3a	ENSMUSG00000003352	Cacnb3	1	0	0	0	1		1.08412	1.27605	2.32538	1.68772	1.10095	1.25239e-09	0.638552	1.53583e-05
ENSDARG00000032005	ccdc65	ENSMUSG00000003354	Ccdc65	0	34.46	0.03	0	3.19601e-13		6.8436	8.56642	0.562759	1.70707	-3.60417	7.7058e-20	-2.00323	4.63356e-16
ENSDARG00000037000	fkbp11	ENSMUSG00000003355	Fkbp11	0	11.3033	5.93	-0.930644	0.0275003		5.97493	1.59699	4.56726	6.68337	-0.387593	0.148876	0.161654	0.616598
ENSDARG00000021945	ddx23	ENSMUSG00000003360	Ddx23	0	38.19	19.2733	-0.986589	4.98269e-06		0.796796	0.794185	0.251016	1.25841	-1.66643	9.12367e-07	0.659325	0.000326579
ENSDARG00000068199	pld3	ENSMUSG00000003363	Pld3	0	0.626667	4.08	2.7028	1.23567e-05		61.1396	57.2015	75.4846	55.6728	0.304076	0.00718047	-0.135132	0.230545
ENSDARG00000101449	grik5	ENSMUSG00000003378	Grik5	1	0.0766667	0.343333	0	0.00318822		0.423966	2.3524	1.24338	1.21989	1.55225	8.29491e-09	1.52473	1.2238e-08
ENSDARG00000037473	cd79a	ENSMUSG00000003379	Cd79a	0	0	0.326667	0	0.153442		0	1.33664	1.17774	6.06114	0	2.4118e-12	0	5.70194e-20
ENSDARG00000004171	rabac1	ENSMUSG00000003380	Rabac1	0	19.9267	14.8967	-0.419711	0.00712518		225.14	235.241	208.259	275.707	-0.112439	0.21269	0.292314	0.00211854
ENSDARG00000063417	erf	ENSMUSG00000003382	Etv3	0	7.85	6.26333	-0.325762	0.429434		0.540867	0.861736	0.933086	0.739093	0.786736	2.60465e-05	0.450481	0.0118189
ENSDARG00000004470	prkcsh	ENSMUSG00000003402	Prkcsh	0	90.98	60.6533	-0.584963	0.0220034		25.7956	28.9723	24.7456	29.8485	-0.0599504	0.34132	0.210537	0.000975254
ENSDARG00000014420	elavl3	ENSMUSG00000003410	Elavl3	0	0.893333	4.23667	2.24566	0.000176797		0.0276562	0.0736641	0.0821318	0.00700042	0	0.0260558	0	0.398187
ENSDARG00000042803	rab3b	ENSMUSG00000003411	Rab3b	0	0	0	0	1		0.0203198	0.0302912	0	0	0	0.118617	0	0.120561
ENSDARG00000059039	CABZ01031753.1	ENSMUSG00000003420	Fcgrt	0	0	0	0	#N/A		23.1256	9.01482	76.6116	64.2653	1.72807	5.54961e-21	1.47455	2.66275e-19
ENSDARG00000037958	nosip	ENSMUSG00000003421	Nosip	1	16.4033	26.3133	0.681805	0.045532		29.1165	18.9749	28.3502	37.4813	-0.0384742	0.637156	0.364337	1.93167e-05
ENSDARG00000037955	pih1d1	ENSMUSG00000003423	Pih1d1	0	12.0967	4.12333	-1.55273	0.00013386		14.4251	13.0771	16.0762	15.3648	0.156344	0.0167796	0.0910411	0.162211
ENSDARG00000053058	rps11	ENSMUSG00000003429	Rps11	0	157.723	546.97	1.79407	4.37406e-05		154.456	107.531	195.168	164.903	0.337524	1.00873e-06	0.0944299	0.0814959
ENSDARG00000042724	supt5h	ENSMUSG00000003435	Supt5	0	20.85	9.8	-1.08919	0.00583412		22.5697	21.715	19.3755	17.7638	-0.220154	0.0490985	-0.345446	0.00322031
ENSDARG00000098432	paf1	ENSMUSG00000003437	Paf1	0	1.53667	2.31667	0.592246	0.0808558		20.2255	21.8334	16.429	18.7172	-0.299928	0.00961527	-0.111805	0.337492
ENSDARG00000031098	timm50	ENSMUSG00000003438	Timm50	0	8.35	10.3333	0.307458	0.345631		31.9624	31.5842	23.0854	27.5712	-0.469396	9.22602e-06	-0.213216	0.0175621
ENSDARG00000026448	med29	ENSMUSG00000003444	Med29	0	5.94	17.37	1.54806	1.68425e-05		19.2557	18.6386	31.3283	30.5901	0.702181	4.05394e-07	0.667779	9.41203e-07
ENSDARG00000079496	bicd1a	ENSMUSG00000003452	Bicd1	1	0.00333333	0.796667	0	3.61921e-07		1.31022	0.912704	1.64304	2.36013	0.326555	3.33343e-06	0.849059	6.81061e-14
ENSDARG00000103284	NCSTN	ENSMUSG00000003458	Ncstn	0	4.66	1.07333	-2.11823	1.89568e-07		48.1908	46.2744	57.3255	51.8615	0.250419	6.08008e-06	0.105907	0.0229432
ENSDARG00000004891	pex19	ENSMUSG00000003464	Pex19	1	82.1667	55.18	-0.574408	0.0157776		18.659	14.378	34.6917	31.7637	0.894715	5.84946e-08	0.767505	7.03943e-07
ENSDARG00000042336	impdh1a	ENSMUSG00000003500	Impdh1	0	0	0.183333	0	0.389818		3.67313	1.32867	2.50958	1.40142	-0.549566	0.00202928	-1.39013	4.47695e-08
ENSDARG00000061255	dusp3a	ENSMUSG00000003518	Dusp3	0	1.8	0.856667	-1.07119	0.0183623		1.9095	0.773256	1.17031	3.05744	-0.706303	6.5774e-05	0.679127	9.92978e-06
ENSDARG00000086746	prodha	ENSMUSG00000003526	Prodh	0	18.7867	15.13	-0.312297	0.135703		0.296504	1.71556	1.21499	3.63852	2.03482	3.28213e-09	3.61723	3.2083e-16
ENSDARG00000060922	ess2	ENSMUSG00000003527	Dgcr14	0	10.96	9.36667	-0.22664	0.140066		14.8925	16.3053	15.4968	12.9383	0.0573807	0.634166	-0.202936	0.0530814
ENSDARG00000080000	SLC25A1 (1 of many)	ENSMUSG00000003528	Slc25a1	0	0	0.0666667	0	0.590092		36.7428	26.8675	121.733	64.6992	1.72818	3.71772e-14	0.816285	4.38065e-08
ENSDARG00000005500	dgcr6	ENSMUSG00000003531	Dgcr6	0	51.7333	14.7467	-1.81071	0.00116927		23.0806	16.4979	16.2824	22.8218	-0.503368	4.27561e-07	-0.0162672	0.908112
ENSDARG00000078523	ddr1	ENSMUSG00000003534	Ddr1	0	0.833333	0.08	0	0.00130858		7.01406	7.72489	27.2662	14.3273	1.95879	3.03536e-21	1.03045	2.61525e-15
ENSDARG00000055751	fosb	ENSMUSG00000003545	Fosb	0	70.68	1.83	-5.27139	8.92153e-09		0.0064816	0.131851	0.00942871	0.111462	0	0.998464	0	0.00166342
ENSDARG00000031680	ercc1	ENSMUSG00000003549	Ercc1	0	15.95	7.00667	-1.18676	0.000390018		14.7263	8.52368	9.21813	16.889	-0.675847	1.7255e-08	0.19769	0.0186362
ENSDARG00000033566	cyp17a1	ENSMUSG00000003555	Cyp17a1	0	0	0	0	1		0	0.0811525	0	0	0	1	0	1
ENSDARG00000027572	as3mt	ENSMUSG00000003559	As3mt	0	30.5833	3.64333	-3.06941	1.36699e-06		11.0507	3.5793	5.10374	9.94	-1.11451	1.88393e-07	-0.152815	0.356858
ENSDARG00000102532	homer3a	ENSMUSG00000003573	Homer3	0	0	0	0	#N/A		0.557164	0.269907	1.0961	0.856296	0.976203	0.000192447	0.620006	0.0146609
ENSDARG00000076068	crtc1a	ENSMUSG00000003575	Crtc1	0	2.22	3.90667	0.815378	0.119805		0.684777	0.596001	0.891041	0.659754	0.379859	0.0112156	-0.0537055	0.773891
ENSDARG00000059424	rnf215	ENSMUSG00000003581	Rnf215	0	0.726667	1.12333	0.62842	0.243771		8.63235	10.6621	11.1182	8.41592	0.365103	0.000128963	-0.0366319	0.737262
ENSDARG00000002894	aven	ENSMUSG00000003604	Aven	0	9.19667	8.71	-0.0784383	0.627144		3.23979	3.2373	2.91715	2.15703	-0.151337	0.0966919	-0.586851	1.13145e-06
ENSDARG00000010312	cp	ENSMUSG00000003617	Cp	0	0.0266667	63.1167	0	3.68018e-11		0.382984	0.993686	2.97091	10.224	2.95555	2.98062e-18	4.73853	1.23086e-23
ENSDARG00000040352	crot	ENSMUSG00000003623	Crot	1	5.46	5.13667	-0.0880685	0.583353		9.73248	4.4077	8.4174	6.87721	-0.209433	0.0462668	-0.500985	4.29405e-05
ENSDARG00000033437	rps6ka1	ENSMUSG00000003644	Rps6ka1	0	3.15667	2.38333	-0.405421	0.249421		40.5175	43.6892	137.234	113.605	1.76002	2.53646e-16	1.48741	1.01688e-14
ENSDARG00000041062	calb2a	ENSMUSG00000003657	Calb2	1	6.74	5.22667	-0.366857	0.354988		5119.84	287.303	182.458	637.322	-4.81046	3.48053e-36	-3.00601	6.30819e-32
ENSDARG00000059212	ciao1	ENSMUSG00000003662	Ciao1	1	36.8267	17.6833	-1.05836	0.000227561		15.558	10.9419	14.2198	11.6631	-0.12976	0.0276078	-0.41571	1.39804e-07
ENSDARG00000079684	taf6l	ENSMUSG00000003680	Taf6l	0	7.49	1.55	-2.2727	1.05128e-07		18.1433	18.0364	14.4296	14.8173	-0.330407	9.83032e-08	-0.292151	7.25891e-07
ENSDARG00000037203	insig2	ENSMUSG00000003721	Insig2	0	7.15	2.03333	-1.8141	0.00286785		23.5251	25.0566	36.969	33.7862	0.652119	0.00685081	0.522237	0.0283539
ENSDARG00000044980	kpna6	ENSMUSG00000003731	Kpna6	0	1.39333	4.05	1.53938	0.00269871		1.63339	1.6362	2.46882	1.31665	0.595959	7.89178e-06	-0.310997	0.0139458
ENSDARG00000005652	man1a1	ENSMUSG00000003746	Man1a	1	6.85667	0.326667	-4.39162	3.55148e-07		2.22206	1.67556	11.1202	5.34181	2.32321	6.21519e-17	1.26543	3.85838e-11
ENSDARG00000002994	itpkca	ENSMUSG00000003752	Itpkc	0	2.32333	1.14333	-1.02295	0.0334513		1.51409	1.06905	1.95227	0.818578	0.366699	0.258501	-0.88726	0.0254641
ENSDARG00000101130	adck4	ENSMUSG00000003762	Coq8b	0	17.7267	8.49	-1.06208	0.000486961		3.88601	5.78283	7.37213	6.0661	0.92379	3.28938e-09	0.642478	1.40327e-06
ENSDARG00000025071	brd8	ENSMUSG00000003778	Brd8	0	19.52	11.99	-0.703121	0.00777851		12.4608	13.8476	8.02722	11.3404	-0.634427	1.0161e-09	-0.135922	0.0427666
ENSDARG00000044491	kif20a	ENSMUSG00000003779	Kif20a	0	0	0.0433333	0	0.838397		1.7823	3.43523	1.75676	1.93712	-0.0208237	0.988184	0.120176	0.941001
ENSDARG00000098825	farsa	ENSMUSG00000003808	Farsa	1	75.83	43.56	-0.799765	0.143285		10.9226	13.9611	13.0536	11.7963	0.257138	0.00128697	0.111029	0.145357
ENSDARG00000037057	gcdha	ENSMUSG00000003809	Gcdh	0	48.0867	30.0133	-0.680033	0.00020598		17.5084	15.0189	14.0018	13.055	-0.322429	2.00146e-05	-0.423439	4.90123e-07
ENSDARG00000074311	mast2	ENSMUSG00000003810	Mast2	1	5.90333	1.83333	-1.68706	6.69354e-06		9.00711	4.38885	5.38185	6.98794	-0.742963	9.76372e-09	-0.366198	0.000185166
ENSDARG00000073893	dnase2	ENSMUSG00000003812	Dnase2a	0	0.326667	0.9	1.46211	0.0400026		4.94463	6.92754	4.65296	3.92698	-0.087712	0.279179	-0.332442	0.000218498
ENSDARG00000020001	rad23aa	ENSMUSG00000003813	Rad23a	1	2.28667	2.17	-0.075551	0.826072		46.5964	40.0966	39.9208	42.8964	-0.223076	0.208687	-0.11936	0.586171
ENSDARG00000103187	syce2	ENSMUSG00000003824	Syce2	0	3.11667	1.23	-1.34135	0.000227301		1.7544	2.02686	3.3031	3.83749	0.91284	9.71484e-07	1.12918	2.5778e-08
ENSDARG00000020872	nfat5a	ENSMUSG00000003847	Nfat5	0	1.57333	1.15	-0.45219	0.0238658		1.9925	2.57435	3.02613	2.75142	0.602895	1.74775e-11	0.465597	2.75309e-09
ENSDARG00000016080	nob1	ENSMUSG00000003848	Nob1	1	94.46	64.13	-0.558704	0.00708908		6.54045	13.6796	5.80031	6.51854	-0.173259	0.182022	-0.00484151	1
ENSDARG00000010250	nqo1	ENSMUSG00000003849	Nqo1	0	27.5933	22.5133	-0.29354	0.130504		0.378782	0.820284	1.71698	3.37602	2.18044	0.0314666	3.15588	0.000617152
ENSDARG00000077053	ppfia3	ENSMUSG00000003863	Ppfia3	0	0.01	0.483333	0	2.51833e-06		8.98506	7.82092	1.51347	2.7561	-2.56967	7.50687e-19	-1.7049	1.12866e-15
ENSDARG00000016875	gys1	ENSMUSG00000003865	Gys1	1	82.4167	11.3667	-2.85813	6.18233e-10		16.2507	18.141	9.22504	6.7535	-0.816878	1.60162e-13	-1.2668	5.81214e-17
ENSDARG00000055639	ruvbl2	ENSMUSG00000003868	Ruvbl2	0	4.11	3.14	-0.388374	0.0581426		8.9621	9.69137	13.8078	16.3235	0.623574	3.66939e-05	0.865041	3.5647e-07
ENSDARG00000037932	lin7b	ENSMUSG00000003872	Lin7b	0	7.46333	0.82	-3.18612	2.88045e-06		10.3327	1.40713	1.22867	2.66276	-3.07205	5.69383e-18	-1.95623	1.10313e-14
ENSDARG00000089129	baxa	ENSMUSG00000003873	Bax	0	0.00666667	0.463333	0	0.225495		19.7939	24.181	25.2407	26.2854	0.350693	0.0249154	0.409201	0.0103688
ENSDARG00000078970	il7r	ENSMUSG00000003882	Il7r	0	0.976667	1.41667	0.536562	0.441309		0	0.098903	0.00477635	0.0272453	0	0.943385	0	0.399192
ENSDARG00000063145	tfam	ENSMUSG00000003923	Tfam	0	34.0333	27.3667	-0.314529	0.102684		4.18115	5.99604	6.94779	4.3906	0.732654	6.14292e-09	0.0705162	0.481435
ENSDARG00000044029	efnb3a	ENSMUSG00000003934	Efnb3	0	0	1.46667	0	8.68139e-07		0.00704372	0.168427	0.0687754	0	0	0.0926529	0	0.921174
ENSDARG00000040387	mmd	ENSMUSG00000003948	Mmd	0	45.32	1.97	-4.52388	5.043e-09		12.7643	148.108	11.546	8.02174	-0.14472	0.273771	-0.670127	2.8182e-05
ENSDARG00000061011	hlfb	ENSMUSG00000003949	Hlf	1	2.65333	0.5	-2.40781	6.20186e-08		0.56174	0.743954	2.30212	2.88226	2.03499	3.92723e-13	2.35923	1.17898e-14
ENSDARG00000014867	rpl8	ENSMUSG00000003970	Rpl8	0	152.837	581.637	1.92813	2.35543e-06		83.2783	67.1461	97.6798	104.968	0.23012	0.00707828	0.333935	0.000266326
ENSDARG00000031712	grm3	ENSMUSG00000003974	Grm3	1	0	0.00666667	0	0.919112		0	0	0	0	0	#N/A	0	#N/A
ENSDARG00000099727	ssbp2	ENSMUSG00000003992	Ssbp2	1	4.43	3.01667	-0.554351	0.000832923		3.81992	1.1965	2.09439	8.11479	-0.86701	7.37168e-12	1.08701	8.65301e-15
ENSDARG00000007885	fancl	ENSMUSG00000004018	Fancl	1	0.0133333	1.26667	0	0.014327		5.78533	7.26159	5.43371	3.80119	-0.0904629	0.465649	-0.605947	7.66155e-06
ENSDARG00000042533	gstm.1	ENSMUSG00000004038	Gstm3	1	0	0	0	#N/A		0.0874728	2.2801	0.423984	0.651147	0	0.701595	0	0.401934
ENSDARG00000022712	stat3	ENSMUSG00000004040	Stat3	1	7.30667	2.84333	-1.36163	0.00567543		6.67086	8.61003	7.34245	8.32393	0.13839	0.0348339	0.319394	2.46656e-05
ENSDARG00000019392	stat5a	ENSMUSG00000004043	Stat5a	1	0	1.16667	0	1.28147e-05		1.02717	0.501546	1.58496	0.526051	0.625765	0.00311224	-0.965401	0.000722857
ENSDARG00000076411	cavin1a	ENSMUSG00000004044	Cavin1	0	0.15	0.07	0	0.100705		1.63782	2.91272	8.51865	5.21802	2.37885	2.08706e-17	1.67173	7.95906e-14
ENSDARG00000091521	MAP3K11	ENSMUSG00000004054	Map3k11	0	0.243333	0.486667	1	0.169874		4.62285	7.9167	7.91972	5.64367	0.776666	4.48284e-08	0.28785	0.00809149
ENSDARG00000011219	akt2	ENSMUSG00000004056	Akt2	0	7.86333	3.25	-1.2747	0.0002322		16.342	17.9929	24.7392	28.2918	0.598212	2.38503e-09	0.791797	1.57053e-11
ENSDARG00000058494	dnaja3a	ENSMUSG00000004069	Dnaja3	0	13.5333	4.08667	-1.72752	0.000197545		24.8978	19.6211	28.1253	20.1461	0.175851	0.014569	-0.305519	0.000129235
ENSDARG00000055101	hmox2a	ENSMUSG00000004070	Hmox2	0	49.1367	13.6967	-1.84298	0.000150259		47.6497	37.3869	41.3744	42.8002	-0.203731	0.000867834	-0.154852	0.00880383
ENSDARG00000076118	cdip1	ENSMUSG00000004071	Cdip1	0	5.12667	0.643333	-2.99438	3.12218e-05		22.7664	19.6744	29.9594	24.0478	0.396101	3.76699e-06	0.079002	0.277789
ENSDARG00000006978	zak	ENSMUSG00000004085	Map3k20	1	0.0733333	0.19	0	0.200784		4.26534	0.730937	0.988947	1.48944	-2.1087	7.62959e-18	-1.51789	1.94951e-15
ENSDARG00000013382	cwc15	ENSMUSG00000004096	Cwc15	0	122.113	83.23	-0.553045	0.00979101		69.3915	54.8065	73.8943	66.8462	0.0907026	0.621028	-0.053915	0.815054
ENSDARG00000098294	col5a3a	ENSMUSG00000004098	Col5a3	0	0.0133333	0.05	0	0.401458		0	0.036799	0.0530246	0.0150044	0	0.338323	0	0.853114
ENSDARG00000030756	dnmt1	ENSMUSG00000004099	Dnmt1	1	1.78333	0.726667	-1.29521	0.000308996		4.8434	4.13915	4.12002	5.11844	-0.233369	0.0401829	0.0796845	0.52081
ENSDARG00000022232	ppan	ENSMUSG00000004100	Ppan	1	7.08	6.66667	-0.0867838	0.867967		2.67909	5.43879	4.02796	3.2103	0.58831	0.00243159	0.260966	0.219311
ENSDARG00000024030	angptl2a	ENSMUSG00000004105	Angptl2	1	0.00333333	0.266667	0	0.0442928		0.459353	0.504632	1.19255	0.651704	1.37638	1.72095e-09	0.504613	0.00740245
ENSDARG00000062346	cacna1ea	ENSMUSG00000004110	Cacna1e	0	0	0.106667	0	0.047031		0.0101268	0.0126623	0.0271421	0.0998857	0	0.15318	0	8.03821e-08
ENSDARG00000021735	cacna1ba	ENSMUSG00000004113	Cacna1b	0	0.55	0.0533333	0	4.54191e-06		0.0351918	0	0	0.0119098	0	0.00159566	0	0.0300497
ENSDARG00000036678	trmt10a	ENSMUSG00000004127	Trmt10a	0	11.7533	4.03667	-1.54183	1.80218e-05		1.25864	0.616947	1.15026	2.44552	-0.1299	0.0959926	0.958276	5.46582e-13
ENSDARG00000053431	si:ch211-257p13.3	ENSMUSG00000004187	Kifc2	0	0	0	0	#N/A		5.21367	6.29024	4.79002	3.50067	-0.12227	0.313409	-0.574669	2.458e-05
ENSDARG00000013968	psap	ENSMUSG00000004207	Psap	0	188.453	293.19	0.637629	0.0876103		113.943	102.167	186.327	136.477	0.709523	1.10325e-10	0.260345	0.00037108
ENSDARG00000017037	ikbkg	ENSMUSG00000004221	Ikbkg	0	40.9167	22.0467	-0.892128	1.48617e-05		5.8442	5.66778	5.77984	5.50187	-0.0159771	0.921384	-0.0870852	0.299458
ENSDARG00000028148	pax2a	ENSMUSG00000004231	Pax2	1	188.657	5.87333	-5.00544	6.34039e-09		0	0	0.0220229	0.233208	0	0.326869	0	7.21631e-10
ENSDARG00000011801	wars2	ENSMUSG00000004233	Wars2	1	11.39	2.18667	-2.38096	0.000279394		1.1004	0.778019	1.66298	1.82972	0.595738	1.50007e-05	0.733588	5.8987e-07
ENSDARG00000045297	phb2a	ENSMUSG00000004264	Phb2	0	103	70.9633	-0.537499	0.00840658		17.3117	17.2144	21.5884	16.7819	0.318502	0.0323571	-0.0448424	0.843342
ENSDARG00000089043	ptpn6	ENSMUSG00000004266	Ptpn6	0	0.596667	13.2033	4.46783	6.99816e-06		15.1048	14.996	15.6443	8.71031	0.0506301	0.719235	-0.794215	4.91525e-07
ENSDARG00000014287	eno2	ENSMUSG00000004267	Eno2	0	1.22	4.99333	2.03312	5.72434e-06		2.11261	3.27856	4.34299	0.950143	1.03966	3.92821e-11	-1.15281	5.57525e-10
ENSDARG00000056914	emg1	ENSMUSG00000004268	Emg1	0	0.933333	9.60333	3.36307	0.000288358		31.2438	37.5475	37.7433	38.6558	0.272651	0.00184358	0.307113	0.000646779
ENSDARG00000075178	lpcat3	ENSMUSG00000004270	Lpcat3	0	8.43	6.69	-0.333526	0.341849		10.4252	14.9495	12.1353	8.57963	0.219137	0.130941	-0.281086	0.0544911
ENSDARG00000045543	atp6v1f	ENSMUSG00000004285	Atp6v1f	1	146.19	53.7367	-1.44387	8.85803e-06		305.988	317.955	371.726	319.679	0.280766	0.00516548	0.0631517	0.561503
ENSDARG00000101415	CABZ01013771.1	ENSMUSG00000004296	Il12b	0						0	0	0	0	0	1	0	1
ENSDARG00000019693	clcn5a	ENSMUSG00000004317	Clcn5	0	3.86	2.49333	-0.630525	0.0417996		0.0928175	0.338188	0.210443	0.162946	0	0.000524169	0	0.0242545
ENSDARG00000003269	clcn3	ENSMUSG00000004319	Clcn3	1	25.3467	2.49	-3.34758	1.09507e-06		8.99567	5.28474	4.80299	5.60382	-0.905299	4.22739e-16	-0.682819	1.22818e-13
ENSDARG00000100826	hif1al	ENSMUSG00000004328	Hif3a	0	20.2367	94.3167	2.22054	2.98608e-05		0.00365326	0.0946243	0.101044	0.339982	0	0.00183098	0	2.04257e-10
ENSDARG00000090398	PDE1C	ENSMUSG00000004347	Pde1c	0	0.0133333	0.03	0	0.918606		0.170121	0.296629	0.787077	0.391961	2.20994	3.38603e-13	1.20415	2.03209e-06
ENSDARG00000099280	utp20	ENSMUSG00000004356	Utp20	1	1.18	0.886667	-0.412323	0.408327		0.299261	0.459286	0.252544	0.268738	-0.24487	0.434342	-0.155208	0.649179
ENSDARG00000012435	spic	ENSMUSG00000004359	Spic	0	0	2.29	0	0.000236466		0	0.00436853	0	0	0	1	0	1
ENSDARG00000038967	cul3a	ENSMUSG00000004364	Cul3	1	41.7367	28.06	-0.5728	0.000133266		32.3112	34.9945	25.9716	25.3052	-0.315102	2.54558e-05	-0.352604	5.88537e-06
ENSDARG00000040799	sst1.1	ENSMUSG00000004366	Sst	1	0	1.02	0	0.154008		0	0	0	0	0	#N/A	0	#N/A
ENSDARG00000005126	large	ENSMUSG00000004383	Large1	1	0.41	0.223333	-0.876425	0.00894226		0.407908	0.456711	0.364177	0.381627	-0.163604	0.488726	-0.0960785	0.72732
ENSDARG00000020913	ddx56	ENSMUSG00000004393	Ddx56	0	10.3133	21.96	1.09037	0.0751089		22.1008	18.5603	24.0861	20.7376	0.124102	0.109228	-0.0918488	0.245978
ENSDARG00000024954	tmed4	ENSMUSG00000004394	Tmed4	0	21.6	7.98333	-1.43597	1.48804e-05		224.815	240.66	177.145	192.459	-0.343809	0.000330608	-0.224194	0.0121427
ENSDARG00000079330	col26a1	ENSMUSG00000004415	Col26a1	0	0	1.06333	0	2.69957e-07		0.0234779	0.0155949	0.170406	0.291957	0	0.000368994	0	2.75029e-07
ENSDARG00000040778	ralba	ENSMUSG00000004451	Ralb	1	1.63	5.07667	1.63901	0.000743937		4.04921	3.90375	11.5816	6.64265	1.51612	1.2389e-12	0.714121	1.25847e-06
ENSDARG00000099226	PPP1CC	ENSMUSG00000004455	Ppp1cc	0						69.0071	85.2861	52.0119	64.1652	-0.407904	0.020506	-0.104955	0.592646
ENSDARG00000015088	dnajb11	ENSMUSG00000004460	Dnajb11	0	45.87	38.6	-0.24895	0.734466		111.557	88.9458	55.2851	68.5716	-1.01281	6.87279e-07	-0.702092	9.68199e-05
ENSDARG00000056886	tbccd1	ENSMUSG00000004462	Tbccd1	1	13.88	3.44667	-2.00973	1.65482e-07		11.7793	8.80476	9.34024	9.08759	-0.334718	0.0230734	-0.374278	0.0117243
ENSDARG00000079107	clec11a	ENSMUSG00000004473	Clec11a	0	3.27667	350.577	6.74136	1.14383e-10		2.75795	1.93021	2.98831	2.15281	0.115734	0.196414	-0.357378	0.000301727
ENSDARG00000105120	gab2	ENSMUSG00000004508	Gab2	0	0	0.366667	0	0.00031658		1.60389	2.03462	1.25348	2.07242	-0.355641	0.0139406	0.369741	0.00871051
ENSDARG00000035598	coro1ca	ENSMUSG00000004530	Coro1c	1	1.64	11.64	2.82732	1.6372e-05		4.74641	4.14742	2.17433	3.0065	-1.12626	9.63248e-12	-0.658752	7.32571e-08
ENSDARG00000098288	tax1bp1a	ENSMUSG00000004535	Tax1bp1	0	5.78667	4.36667	-0.4062	0.164814		37.9164	29.7021	27.1629	30.7032	-0.481185	1.51998e-11	-0.30443	5.38371e-08
ENSDARG00000099824	CTSE	ENSMUSG00000004552	Ctse	0						0.274196	1.1798	8.6435	7.69263	4.97833	1.01408e-12	4.8102	3.42545e-12
ENSDARG00000011170	ndrg2	ENSMUSG00000004558	Ndrg2	0	4.20333	15.6	1.89194	0.000122371		43.2569	50.3539	200.812	140.331	2.21484	6.19588e-17	1.69784	1.66908e-14
ENSDARG00000103889	mettl17	ENSMUSG00000004561	Mettl17	0	7.94	5.68333	-0.482402	0.0370904		7.28006	8.87762	5.09462	3.47375	-0.514977	0.000143377	-1.06746	6.02106e-09
ENSDARG00000078979	arhgef40	ENSMUSG00000004562	Arhgef40	0	0	0.316667	0	0.000331344		0.71342	0.360274	1.09961	0.787044	0.624168	2.76926e-05	0.141693	0.37287
ENSDARG00000010773	pnpla6	ENSMUSG00000004565	Pnpla6	0	6.34	2.65667	-1.25487	0.000280025		5.54176	3.44267	3.82887	4.10047	-0.533425	2.02269e-06	-0.434553	3.17056e-05
ENSDARG00000002285	mcoln1a	ENSMUSG00000004567	Mcoln1	0	6.49333	0.636667	-3.35035	3.11858e-07		24.7059	30.7358	14.9913	23.9023	-0.720735	1.60984e-11	-0.0477082	0.451108
ENSDARG00000011157	arhgef18a	ENSMUSG00000004568	Arhgef18	0	0.45	6.43667	3.83832	2.41992e-07		3.4876	2.63064	5.09137	4.76538	0.545819	4.30855e-06	0.450356	5.70573e-05
ENSDARG00000101983	pkn2	ENSMUSG00000004591	Pkn2	1	1.85333	0.726667	-1.35076	0.00548861		7.88654	6.45768	7.99554	6.47718	0.0198026	0.868324	-0.284028	0.000334592
ENSDARG00000015445	lim2.4	ENSMUSG00000004613	Lim2	0	0	0	0	1		0	0	0	0	0	#N/A	0	#N/A
ENSDARG00000007603	stxbp2	ENSMUSG00000004626	Stxbp2	0	36.2	17.1967	-1.07386	0.00131922		32.2197	41.0913	29.9286	22.7263	-0.106418	0.326711	-0.503578	3.94995e-05
ENSDARG00000012138	sgce	ENSMUSG00000004631	Sgce	1	5.30333	47.51	3.16326	4.26022e-08		6.7703	2.7031	3.21925	5.35342	-1.0725	2.84204e-07	-0.33876	0.029827
ENSDARG00000011845	chn2	ENSMUSG00000004633	Chn2	1	3.93333	0.413333	-3.25037	1.60586e-05		0.472949	3.38868	5.36008	0.659293	3.5025	4.91496e-20	0.479234	0.0117184
ENSDARG00000007614	wwox	ENSMUSG00000004637	Wwox	0	2.78667	2.47	-0.174029	0.687742		2.13329	1.04266	3.01926	2.27039	0.501111	1.20828e-06	0.089858	0.284307
ENSDARG00000100558	slbp	ENSMUSG00000004642	Slbp	0	1.87333	3.32333	0.827023	0.0120639		12.677	13.4835	8.48682	13.9577	-0.578922	2.61044e-06	0.138838	0.157039
ENSDARG00000039077	tyr	ENSMUSG00000004651	Tyr	1	0	0.48	0	2.29299e-05		0	0.0990842	0.237298	0.0384301	0	1.30264e-08	0	0.155905
ENSDARG00000095788	ghrhrl	ENSMUSG00000004654	Ghrhr	0	0	0	0	1		0	0	0	0	0	1	0	1
ENSDARG00000023713	aqp1a.1	ENSMUSG00000004655	Aqp1	0	1.29333	23.4633	4.18124	4.83277e-08		0.0537393	0.197216	1.2466	1.65185	0	2.6049e-12	0	7.64315e-14
ENSDARG00000104034	arid3b	ENSMUSG00000004661	Arid3b	0	1.65667	0.953333	-0.797231	0.0059877		4.48078	10.8741	1.29179	1.34778	-1.79437	5.53416e-17	-1.73317	1.52538e-16
ENSDARG00000035858	cnn2	ENSMUSG00000004665	Cnn2	0	10.84	512.863	5.56414	3.69694e-09		1.72513	3.03132	21.563	13.6492	3.64378	2.76129e-17	2.98404	3.7052e-15
ENSDARG00000074274	POLR2E (1 of many)	ENSMUSG00000004667	Polr2e	0	0	0	0	#N/A		31.368	29.5329	34.1663	37.8742	0.123279	0.120952	0.271922	0.00130898
ENSDARG00000077410	myo9b	ENSMUSG00000004677	Myo9b	0	0.446667	2.42667	2.44171	0.000196301		2.08097	3.8657	4.47542	3.62805	1.10476	3.86155e-12	0.801937	2.5485e-09
ENSDARG00000056642	hdac9b	ENSMUSG00000004698	Hdac9	1	1.54	4.59	1.57556	0.00130897		1.88835	1.41361	0.302833	0.830375	-2.64054	1.19316e-18	-1.18529	9.91758e-14
ENSDARG00000075855	adgre10	ENSMUSG00000004730	Adgre1	0	0	0	0	#N/A		0	0	0	0.185989	0	1	0	0.00101386
ENSDARG00000099908	MTFP1	ENSMUSG00000004748	Mtfp1	0	10.1967	7.24	-0.494036	0.0929107		1.13942	4.4932	4.06897	1.85039	1.83637	6.34342e-13	0.699529	5.12483e-05
ENSDARG00000004151	rab23	ENSMUSG00000004768	Rab23	1	6.86667	0.93	-2.88431	1.73324e-06		1.49765	1.72355	1.62789	1.92074	0.120302	0.205142	0.358959	0.000487795
ENSDARG00000041450	rab11a	ENSMUSG00000004771	Rab11a	1	9.34333	8.26	-0.177796	0.255603		184.534	114.776	96.0661	88.6021	-0.94179	1.76791e-15	-1.05848	2.68598e-16
ENSDARG00000041397	eif2b2	ENSMUSG00000004788	Eif2b2	0	19.1567	25.4233	0.408307	0.203223		32.3757	27.3956	30.5842	26.7846	-0.0821226	0.309991	-0.273505	0.00113432
ENSDARG00000014230	dlst	ENSMUSG00000004789	Dlst	1	92.7633	82.19	-0.174592	0.591445		25.1867	19.9533	17.2838	18.6637	-0.54324	3.7913e-05	-0.43243	0.000481362
ENSDARG00000076767	pgfb	ENSMUSG00000004791	Pgf	0	0	3.88333	0	6.10344e-08		0.281749	0.891247	1.26255	0.0108984	2.16386	5.12517e-06	0	0.0214026
ENSDARG00000097205	ulk2	ENSMUSG00000004798	Ulk2	1	2.73667	2.6	-0.0739081	0.957821		9.30994	10.0062	5.90235	5.90626	-0.657481	0.00574452	-0.656527	0.00601929
ENSDARG00000077880	si:ch211-255i20.3	ENSMUSG00000004821	Tmed11	0	0	0	0	1		0	0	0	0	0	#N/A	0	#N/A
ENSDARG00000005414	grapa	ENSMUSG00000004837	Grap	1	0.00333333	3.01667	0	2.25194e-07		0.143652	0.0439252	0.00870327	1.66767	0	0.0130798	3.53718	1.91183e-14
ENSDARG00000058924	pou1f1	ENSMUSG00000004842	Pou1f1	1	0	0.596667	0	2.18821e-05		0	0	0.0407395	0.0131341	0	0.0279977	0	0.501542
ENSDARG00000068683	chmp2ba	ENSMUSG00000004843	Chmp2b	1	1.15	1.65333	0.523744	0.491791		57.4615	39.92	110.221	82.9602	0.939727	2.1013e-12	0.529825	7.03246e-08
ENSDARG00000076317	PLOD3	ENSMUSG00000004846	Plod3	0	22.4933	19.3167	-0.219651	0.659428		13.8417	22.8424	8.03989	12.5802	-0.783773	3.0653e-09	-0.137868	0.118139
ENSDARG00000056803	ap1s1	ENSMUSG00000004849	Ap1s1	0	212.157	41.74	-2.34563	2.64318e-06		74.1698	38.8999	48.6477	44.8644	-0.60846	3.54784e-05	-0.725262	3.48821e-06
ENSDARG00000058470	mapk13	ENSMUSG00000004864	Mapk13	0	0.976667	5.51667	2.49786	3.76338e-06		23.0355	16.7047	60.8495	48.9467	1.40139	1.73626e-10	1.08735	1.72411e-08
ENSDARG00000073997	srpk1a	ENSMUSG00000004865	Srpk1	0	29.61	12.16	-1.28394	2.11811e-05		4.80159	7.38879	2.11873	3.54182	-1.18031	4.65509e-13	-0.439019	4.60444e-06
ENSDARG00000010192	pax3a	ENSMUSG00000004872	Pax3	1	0	0	0	1		0	0	0	0	0	1	0	1
ENSDARG00000014013	lbr	ENSMUSG00000004880	Lbr	1	47.67	7.58333	-2.65218	4.82757e-07		4.9293	26.6807	5.7578	7.32351	0.224136	0.00414977	0.571152	2.36396e-08
ENSDARG00000073978	crabp2a	ENSMUSG00000004885	Crabp2	0	0	20.85	0	1.59281e-08		22.8365	32.6833	100.981	35.6097	2.14468	1.09105e-21	0.640931	3.97336e-11
ENSDARG00000099412	bcan	ENSMUSG00000004892	Bcan	0	0	0.0166667	0	0.900397		0.244326	0.0777565	0	0.741612	0	1.26504e-05	1.60186	1.61149e-08
ENSDARG00000003903	hapln2	ENSMUSG00000004894	Hapln2	0	0.00333333	23.0567	0	5.21946e-10		0.0681834	0.0314382	0	0	0	0.00418916	0	0.00425966
ENSDARG00000063252	prcc	ENSMUSG00000004895	Prcc	0	2.77667	1.85	-0.585829	0.0621332		0.587383	0.813658	0.656669	0.407772	0.160866	0.598678	-0.526537	0.136251
ENSDARG00000089033	rrnad1	ENSMUSG00000004896	Rrnad1	0	3.70333	1.59333	-1.21678	0.000594944		4.46496	4.92427	3.77692	3.95577	-0.241436	0.424877	-0.174689	0.589393
ENSDARG00000070717	slc25a18	ENSMUSG00000004902	Slc25a18	0	1.83	3.91	1.09532	0.00765409		2.29503	0.513595	0.241816	1.60838	-3.24653	4.15025e-13	-0.512904	0.00142062
ENSDARG00000013776	thop1	ENSMUSG00000004929	Thop1	1	34.9733	12.7633	-1.45425	0.0121132		4.36109	8.73643	3.88916	3.53346	-0.16523	0.147268	-0.303608	0.00890182
[truncated: 12,872 more rows]
